# Supplementary material for: Upregulation of METTL14 mediates the elevation of PERP mRNA N6 adenosine methylation promoting the growth and metastasis of pancreatic cancer
Source: Mol Cancer. 2020 Aug 25;19:130. doi: 10.1186/s12943-020-01249-8 (PMC7446161; doi:10.1186/s12943-020-01249-8)
Supplement: Supplementary file 7 — Additional file 7: Table S2. m6A patient peak annotation. [file 12943_2020_1249_MOESM7_ESM.xlsx]

## Sheet: T
peak_id	chr	start	end	length	abs_summit	pileup	-log10(pvalue)	fold_enrichment	-log10(qvalue)	Detailed Annotation	Nearest PromoterID	Entrez ID	Nearest Unigene	Nearest Refseq	Nearest Ensembl	Gene Name	Gene Alias	Gene Description	Gene Type	start_codon	stop_codon
T2_peak_1000	chr1	33565334	33565511	178	33565417	7.39	8.88249	6.44452	5.8435	L1MC4|LINE|L1	NM_145238	7579	Hs.442705	NM_145238	ENSG00000121903	ZSCAN20	KOX29|ZFP-31|ZNF31|ZNF360	zinc finger and SCAN domain containing 20	protein-coding	NA	NA
T2_peak_10000	chr14	48070746	48070901	156	48070822	12.01	16.677	9.9923	12.9568	(ATAA)n|Simple_repeat|Simple_repeat	NR_039996	100506433	Hs.547419	NR_039996	ENSG00000259129	LINC00648	-	long intergenic non-protein coding RNA 648	ncRNA	NA	NA
T2_peak_10001	chr14	48167807	48168024	218	48167942	12.93	16.677	10.7019	12.9568	L1PB2|LINE|L1	NR_039996	100506433	Hs.547419	NR_039996	ENSG00000259129	LINC00648	-	long intergenic non-protein coding RNA 648	ncRNA	NA	NA
T2_peak_10002	chr14	48168325	48168551	227	48168485	7.39	4.98931	4.1952	2.4055	L1PB2|LINE|L1	NR_039996	100506433	Hs.547419	NR_039996	ENSG00000259129	LINC00648	-	long intergenic non-protein coding RNA 648	ncRNA	NA	NA
T2_peak_10003	chr14	48459902	48460037	136	48460002	10.16	13.4421	8.57319	10.006	L1MC3|LINE|L1	NR_039996	100506433	Hs.547419	NR_039996	ENSG00000259129	LINC00648	-	long intergenic non-protein coding RNA 648	ncRNA	NA	NA
T2_peak_10004	chr14	48549060	48549234	175	48549137	9.24	11.8796	7.86363	8.56438	L1PA17|LINE|L1	NR_039996	100506433	Hs.547419	NR_039996	ENSG00000259129	LINC00648	-	long intergenic non-protein coding RNA 648	ncRNA	NA	NA
T2_peak_10005	chr14	48637497	48637792	296	48637705	6.47	7.45746	5.73497	4.56238	L1PB1|LINE|L1	NR_039996	100506433	Hs.547419	NR_039996	ENSG00000259129	LINC00648	-	long intergenic non-protein coding RNA 648	ncRNA	NA	NA
T2_peak_10006	chr14	48789918	48790039	122	48789959	6.47	7.45746	5.73497	4.56238	L1ME3|LINE|L1	NM_001030001	6235	Hs.156367	NM_001032	ENSG00000213741	RPS29	DBA13|S29	ribosomal protein S29	protein-coding	NA	NA
T2_peak_10007	chr14	48812909	48813046	138	48812997	7.39	8.88249	6.44452	5.8435	Intergenic	NM_001030001	6235	Hs.156367	NM_001032	ENSG00000213741	RPS29	DBA13|S29	ribosomal protein S29	protein-coding	NA	NA
T2_peak_10008	chr14	48821194	48821510	317	48821392	12.01	16.677	9.9923	12.9568	L1PA16|LINE|L1	NM_001030001	6235	Hs.156367	NM_001032	ENSG00000213741	RPS29	DBA13|S29	ribosomal protein S29	protein-coding	NA	NA
T2_peak_10009	chr14	48884743	48884893	151	48884835	14.78	20.0405	12.121	16.1038	L1ME1|LINE|L1	NM_001030001	6235	Hs.156367	NM_001032	ENSG00000213741	RPS29	DBA13|S29	ribosomal protein S29	protein-coding	NA	NA
T2_peak_1001	chr1	34130360	34130481	122	34130453	6.47	7.45746	5.73497	4.56238	L2a|LINE|L2	NM_001281956	114784	Hs.656915	NM_052896	ENSG00000121904	CSMD2	dJ1007G16.1|dJ1007G16.2|dJ947L8.1	CUB and Sushi multiple domains 2	protein-coding	NA	NA
T2_peak_10010	chr14	48934340	48934484	145	48934402	13.86	7.53305	4.95233	4.63463	Intergenic	NM_001030001	6235	Hs.156367	NM_001032	ENSG00000213741	RPS29	DBA13|S29	ribosomal protein S29	protein-coding	NA	NA
T2_peak_10011	chr14	49129476	49129608	133	49129552	9.24	11.8796	7.86363	8.56438	L1PA7|LINE|L1	NM_001030001	6235	Hs.156367	NM_001032	ENSG00000213741	RPS29	DBA13|S29	ribosomal protein S29	protein-coding	NA	NA
T2_peak_10012	chr14	49386729	49386884	156	49386808	8.31	10.3583	7.15408	7.17172	L1PA8|LINE|L1	NM_001030001	6235	Hs.156367	NM_001032	ENSG00000213741	RPS29	DBA13|S29	ribosomal protein S29	protein-coding	NA	NA
T2_peak_10013	chr14	49396542	49396768	227	49396609	8.31	10.3583	7.15408	7.17172	L1PA15|LINE|L1	NM_001030001	6235	Hs.156367	NM_001032	ENSG00000213741	RPS29	DBA13|S29	ribosomal protein S29	protein-coding	NA	NA
T2_peak_10014	chr14	49432088	49432261	174	49432159	10.16	13.4421	8.57319	10.006	L1PA15|LINE|L1	NM_001030001	6235	Hs.156367	NM_001032	ENSG00000213741	RPS29	DBA13|S29	ribosomal protein S29	protein-coding	NA	NA
T2_peak_10015	chr14	49432713	49433063	351	49432851	23.09	36.4004	18.5069	31.5447	L1PA15|LINE|L1	NM_001030001	6235	Hs.156367	NM_001032	ENSG00000213741	RPS29	DBA13|S29	ribosomal protein S29	protein-coding	NA	NA
T2_peak_10016	chr14	49618884	49619095	212	49618981	154.27	12.3305	1.87078	8.99959	exon (NM_001001, exon 2 of 2)	NM_001001	6166	Hs.444749	NM_001001	ENSG00000165502	RPL36AL	RPL36A	ribosomal protein L36a like	protein-coding	NA	NA
T2_peak_10017	chr14	49622023	49622158	136	49622109	41.57	14.6386	4.19418	11.1497	exon (NM_002408, exon 1 of 1)	NM_002408	4247	Hs.93338	NM_002408	ENSG00000168282	MGAT2	CDG2A|CDGS2|GLCNACTII|GNT-II|GNT2	mannosyl (alpha-1,6-)-glycoprotein beta-1,2-N-acetylglucosaminyltransferase	protein-coding	NA	NA
T2_peak_10018	chr14	49633698	49633957	260	49633865	42.49	26.5485	7.88806	22.2345	exon (NM_001083908, exon 1 of 2)	NM_001083908	55172	Hs.231761	NM_018139	ENSG00000165506	DNAAF2	C14orf104|CILD10|KTU|PF13	dynein axonemal assembly factor 2	protein-coding	NA	NA
T2_peak_10019	chr14	49893037	49893408	372	49893329	77.6	17.6643	3.14397	13.8978	CpG	NM_001663	382	Hs.525330	NM_001663	ENSG00000165527	ARF6	-	ADP ribosylation factor 6	protein-coding	NA	NA
T2_peak_1002	chr1	34385649	34385778	130	34385677	9.24	11.8796	7.86363	8.56438	L1MCb|LINE|L1	NM_001134734	84970	Hs.194610	NM_032884	ENSG00000142698	C1orf94	-	chromosome 1 open reading frame 94	protein-coding	NA	NA
T2_peak_10020	chr14	49893634	49894236	603	49894151	133.95	28.8632	3.13839	24.4247	exon (NM_001663, exon 2 of 2)	NM_001663	382	Hs.525330	NM_001663	ENSG00000165527	ARF6	-	ADP ribosylation factor 6	protein-coding	NM_001663	NA
T2_peak_10021	chr14	50432521	50432646	126	50432545	12.93	9.1621	6.27621	6.1077	A-rich|Low_complexity|Low_complexity	NM_001282236	8814	Hs.280881	NM_004196	ENSG00000100490	CDKL1	KKIALRE|P42	cyclin dependent kinase like 1	protein-coding	NA	NA
T2_peak_10022	chr14	50479103	50479239	137	50479158	30.49	20.3845	7.87135	16.4278	L1ME4a|LINE|L1	NM_006575	11183	Hs.130491	NM_006575	ENSG00000012983	MAP4K5	GCKR|KHS|KHS1|MAPKKKK5	mitogen-activated protein kinase kinase kinase kinase 5	protein-coding	NA	NA
T2_peak_10023	chr14	50480284	50480468	185	50480387	19.4	13.1909	6.79993	9.82146	L1MA1|LINE|L1	NM_006575	11183	Hs.130491	NM_006575	ENSG00000012983	MAP4K5	GCKR|KHS|KHS1|MAPKKKK5	mitogen-activated protein kinase kinase kinase kinase 5	protein-coding	NA	NA
T2_peak_10024	chr14	50723546	50723667	122	50723590	18.48	12.1886	6.492	8.86211	exon (NM_020921, exon 31 of 31)	NM_021818	60485	Hs.642842	NM_021818	ENSG00000151748	SAV1	SAV|WW45|WWP4	salvador family WW domain containing protein 1	protein-coding	NA	NA
T2_peak_10025	chr14	50758341	50758529	189	50758439	17.55	11.2084	6.18406	7.99026	exon (NM_020921, exon 18 of 31)	NR_135258	105370489	Hs.569387	NR_135258	ENSG00000258843	LOC105370489	-	uncharacterized LOC105370489	ncRNA	NA	NA
T2_peak_10026	chr14	50759952	50760180	229	50760037	13.86	7.53305	4.95233	4.63463	exon (NM_020921, exon 17 of 31)	NR_135258	105370489	Hs.569387	NR_135258	ENSG00000258843	LOC105370489	-	uncharacterized LOC105370489	ncRNA	NA	NA
T2_peak_10027	chr14	50944295	50944454	160	50944347	21.25	9.46042	4.44948	6.39353	exon (NM_001163940, exon 1 of 19)	NM_001163940	5836	Hs.282417	NM_002863	ENSG00000100504	PYGL	GSD6	glycogen phosphorylase L	protein-coding	NM_001163940	NA
T2_peak_10028	chr14	51053408	51053585	178	51053501	11.09	15.0422	9.28274	11.4815	intron (NM_052978, intron 1 of 6)	NM_015163	114088	Hs.654750	NM_015163	ENSG00000100505	TRIM9	RNF91|SPRING	tripartite motif containing 9	protein-coding	NA	NA
T2_peak_10029	chr14	51135084	51135273	190	51135176	7.39	8.88249	6.44452	5.8435	L1PA8A|LINE|L1	NM_052978	114088	Hs.654750	NM_015163	ENSG00000100505	TRIM9	RNF91|SPRING	tripartite motif containing 9	protein-coding	NA	NA
T2_peak_1003	chr1	34390222	34390409	188	34390325	13.86	18.3438	11.4114	14.5169	L1MDa|LINE|L1	NM_001134734	84970	Hs.194610	NM_032884	ENSG00000142698	C1orf94	-	chromosome 1 open reading frame 94	protein-coding	NA	NA
T2_peak_10030	chr14	51211304	51211447	144	51211349	9.24	11.8796	7.86363	8.56438	MER63B|DNA|hAT-Blackjack	NM_030755	81542	Hs.125221	NM_030755	ENSG00000139921	TMX1	PDIA11|TMX|TXNDC|TXNDC1	thioredoxin related transmembrane protein 1	protein-coding	NA	NA
T2_peak_10031	chr14	51598946	51599146	201	51599034	5.54	6.08988	5.02541	3.34668	L1PA16|LINE|L1	NR_051990	100874185	Hs.578226	NR_047477	ENSG00000258537	FRMD6-AS2	-	FRMD6 antisense RNA 2	ncRNA	NA	NA
T2_peak_10032	chr14	51737261	51737385	125	51737296	8.31	9.63125	6.81859	6.5569	HAL1|LINE|L1	NM_001267047	122786	Hs.434914	NM_152330	ENSG00000139926	FRMD6	C14orf31|EX1|Willin|c14_5320	FERM domain containing 6	protein-coding	NA	NA
T2_peak_10033	chr14	51901959	51902094	136	51902066	10.16	13.4421	8.57319	10.006	intron (NM_053064, intron 2 of 3)	NR_126331	102723604	Hs.667541	NR_126331	ENSG00000258928	LOC102723604	-	uncharacterized LOC102723604	ncRNA	NA	NA
T2_peak_10034	chr14	51936401	51936522	122	51936510	8.31	10.3583	7.15408	7.17172	intron (NM_053064, intron 2 of 3)	NR_126331	102723604	Hs.667541	NR_126331	ENSG00000258928	LOC102723604	-	uncharacterized LOC102723604	ncRNA	NA	NA
T2_peak_10035	chr14	52065326	52065493	168	52065409	14.78	20.0405	12.121	16.1038	intron (NM_007361, intron 2 of 21)	NM_007361	22795	Hs.369840	NM_007361	ENSG00000087303	NID2	NID-2	nidogen 2	protein-coding	NA	NA
T2_peak_10036	chr14	52152645	52153011	367	52152909	10.16	13.4421	8.57319	10.006	L1MB1|LINE|L1	NM_007361	22795	Hs.369840	NM_007361	ENSG00000087303	NID2	NID-2	nidogen 2	protein-coding	NA	NA
T2_peak_10037	chr14	52217559	52217733	175	52217618	5.54	6.08988	5.02541	3.34668	Intergenic	NM_001281469	5729	Hs.306831	NM_000953	ENSG00000168229	PTGDR	AS1|ASRT1|DP|DP1|PTGDR1	prostaglandin D2 receptor	protein-coding	NA	NA
T2_peak_10038	chr14	52375663	52375784	122	52375735	7.39	8.88249	6.44452	5.8435	L1PB1|LINE|L1	NM_000956	5732	Hs.2090	NM_000956	ENSG00000125384	PTGER2	EP2	prostaglandin E receptor 2	protein-coding	NA	NA
T2_peak_10039	chr14	52448913	52449109	197	52449003	12.93	16.677	10.7019	12.9568	L1MA3|LINE|L1	NM_020784	57544	Hs.532609	NM_020784	ENSG00000087301	TXNDC16	ERp90|KIAA1344	thioredoxin domain containing 16	protein-coding	NA	NA
T2_peak_1004	chr1	34430943	34431075	133	34430990	6.47	7.45746	5.73497	4.56238	Intergenic	NR_030278	693137		NR_030278	ENSG00000207941	MIR552	MIRN552|hsa-mir-552	microRNA 552	ncRNA	NA	NA
T2_peak_10040	chr14	52450008	52450131	124	52450056	9.24	6.95301	5.119	4.1697	L1MA3|LINE|L1	NM_020784	57544	Hs.532609	NM_020784	ENSG00000087301	TXNDC16	ERp90|KIAA1344	thioredoxin domain containing 16	protein-coding	NA	NA
T2_peak_10041	chr14	52479552	52479850	299	52479749	10.16	13.4421	8.57319	10.006	L1PB1|LINE|L1	NM_020784	57544	Hs.532609	NM_020784	ENSG00000087301	TXNDC16	ERp90|KIAA1344	thioredoxin domain containing 16	protein-coding	NA	NA
T2_peak_10042	chr14	52692816	52692972	157	52692911	14.78	12.5229	7.8904	9.18337	intron (NM_014584, intron 1 of 15)	NM_014584	30001	Hs.525339	NM_014584	ENSG00000197930	ERO1A	ERO1-L|ERO1-L-alpha|ERO1-alpha|ERO1L|ERO1LA|Ero1alpha	endoplasmic reticulum oxidoreductase 1 alpha	protein-coding	NA	NA
T2_peak_10043	chr14	52707170	52707297	128	52707242	8.31	8.84478	6.41739	5.8435	promoter-TSS (NM_002806)	NM_002806	5706	Hs.156171	NM_002806	ENSG00000100519	PSMC6	CADP44|HEL-S-73|P44|SUG2|p42	proteasome 26S subunit, ATPase 6	protein-coding	NM_002806	NA
T2_peak_10044	chr14	52894770	52894891	122	52894846	7.39	8.88249	6.44452	5.8435	L1ME1|LINE|L1	NM_006832	10979	Hs.509343	NM_006832	ENSG00000073712	FERMT2	KIND2|MIG2|PLEKHC1|UNC112|UNC112B|mig-2	fermitin family member 2	protein-coding	NA	NA
T2_peak_10045	chr14	53036861	53037019	159	53036949	25.87	15.4524	6.7166	11.8755	3' UTR (NM_001160148, exon 13 of 13)	NM_001135000	10979	Hs.509343	NM_006832	ENSG00000073712	FERMT2	KIND2|MIG2|PLEKHC1|UNC112|UNC112B|mig-2	fermitin family member 2	protein-coding	NA	NA
T2_peak_10046	chr14	53221947	53222323	377	53222233	14.78	20.0405	12.121	16.1038	L1MA5A|LINE|L1	NR_110062	101927620		NR_110062	ENSG00000258731	LOC101927620	-	uncharacterized LOC101927620	ncRNA	NA	NA
T2_peak_10047	chr14	53225043	53225211	169	53225106	7.39	8.88249	6.44452	5.8435	L1MA5A|LINE|L1	NR_110062	101927620		NR_110062	ENSG00000258731	LOC101927620	-	uncharacterized LOC101927620	ncRNA	NA	NA
T2_peak_10048	chr14	53310958	53311079	122	53311024	8.31	10.3583	7.15408	7.17172	L1PB|LINE|L1	NR_110062	101927620		NR_110062	ENSG00000258731	LOC101927620	-	uncharacterized LOC101927620	ncRNA	NA	NA
T2_peak_10049	chr14	53467635	53467783	149	53467686	11.09	15.0422	9.28274	11.4815	L1M1|LINE|L1	NR_110062	101927620		NR_110062	ENSG00000258731	LOC101927620	-	uncharacterized LOC101927620	ncRNA	NA	NA
T2_peak_1005	chr1	34723131	34723310	180	34723239	18.48	27.0911	14.9592	22.7281	(TTCC)n|Simple_repeat|Simple_repeat	NM_005268	2709	Hs.198249	NM_005268	ENSG00000189280	GJB5	CX31.1	gap junction protein beta 5	protein-coding	NA	NA
T2_peak_10050	chr14	53950241	53950744	504	53950368	37.88	9.78053	3.23965	6.70123	exon (NM_001347914, exon 3 of 3)	NR_049843	100847076		NR_049843	ENSG00000266431	MIR5580	-	microRNA 5580	ncRNA	NA	NA
T2_peak_10051	chr14	54122591	54122739	149	54122675	8.31	10.3583	7.15408	7.17172	Intergenic	NM_001202	652	Hs.68879	NM_001202	ENSG00000125378	BMP4	BMP2B|BMP2B1|MCOPS6|OFC11|ZYME	bone morphogenetic protein 4	protein-coding	NA	NA
T2_peak_10052	chr14	54128725	54128895	171	54128827	11.09	15.0422	9.28274	11.4815	Tigger1|DNA|TcMar-Tigger	NM_001202	652	Hs.68879	NM_001202	ENSG00000125378	BMP4	BMP2B|BMP2B1|MCOPS6|OFC11|ZYME	bone morphogenetic protein 4	protein-coding	NA	NA
T2_peak_10053	chr14	54375405	54375590	186	54375494	9.24	11.8796	7.86363	8.56438	L2|LINE|L2	NM_001330173	1033	Hs.84113	NM_005192	ENSG00000100526	CDKN3	CDI1|CIP2|KAP|KAP1	cyclin dependent kinase inhibitor 3	protein-coding	NA	NA
T2_peak_10054	chr14	54538097	54538310	214	54538215	73.9	16.5825	3.121	12.9568	exon (NM_006568, exon 6 of 6)	NM_006568	10668	Hs.59106	NM_006568	ENSG00000100532	CGRRF1	CGR19|RNF197	cell growth regulator with ring finger domain 1	protein-coding	NA	NA
T2_peak_10055	chr14	54613126	54613250	125	54613191	33.26	11.1278	3.80631	7.9124	GA-rich|Low_complexity|Low_complexity	NM_001161576	23034	Hs.98259	NM_015589	ENSG00000020577	SAMD4A	SAMD4|SMAUG|SMAUG1|SMG|SMGA	sterile alpha motif domain containing 4A	protein-coding	NA	NA
T2_peak_10056	chr14	54671968	54672089	122	54672015	8.31	6.50909	5.02384	3.75272	(T)n|Simple_repeat|Simple_repeat	NM_001161577	23034	Hs.98259	NM_015589	ENSG00000020577	SAMD4A	SAMD4|SMAUG|SMAUG1|SMG|SMGA	sterile alpha motif domain containing 4A	protein-coding	NA	NA
T2_peak_10057	chr14	54831252	54831480	229	54831400	13.86	18.3438	11.4114	14.5169	L1PA16|LINE|L1	NR_036194	100422984		NR_036194	ENSG00000265432	MIR4308	-	microRNA 4308	ncRNA	NA	NA
T2_peak_10058	chr14	54970615	54970736	122	54970634	5.54	6.08988	5.02541	3.34668	L1P4|LINE|L1	NM_007086	11169	Hs.385998	NM_007086	ENSG00000198554	WDHD1	AND-1|AND1|CHTF4|CTF4	WD repeat and HMG-box DNA binding protein 1	protein-coding	NA	NA
T2_peak_10059	chr14	55169265	55169467	203	55169380	9.24	6.95301	5.119	4.1697	intron (NM_001146015, intron 12 of 19)	NM_014750	9787	Hs.77695	NM_014750	ENSG00000126787	DLGAP5	DLG7|HURP	DLG associated protein 5	protein-coding	NA	NA
T2_peak_1006	chr1	34815136	34815303	168	34815247	8.31	10.3583	7.15408	7.17172	L1MD1|LINE|L1	NM_002060	2701	Hs.296310	NM_002060	ENSG00000187513	GJA4	CX37	gap junction protein alpha 4	protein-coding	NA	NA
T2_peak_10060	chr14	55229623	55229788	166	55229704	88.68	19.42	3.09258	15.5385	Intergenic	NM_001146015	9787	Hs.77695	NM_014750	ENSG00000126787	DLGAP5	DLG7|HURP	DLG associated protein 5	protein-coding	NA	NA
T2_peak_10061	chr14	55369665	55369923	259	55369727	21.25	15.2574	7.4158	11.6879	exon (NM_014924, exon 10 of 10)	NM_014924	22863	Hs.414809	NM_014924	ENSG00000126775	ATG14	ATG14L|BARKOR|KIAA0831	autophagy related 14	protein-coding	NA	NA
T2_peak_10062	chr14	55506847	55506968	122	55506924	8.31	9.63125	6.81859	6.5569	Intergenic	NM_199047	387332	Hs.528278	NM_199047	ENSG00000182521	TBPL2	TBP2|TRF3	TATA-box binding protein like 2	protein-coding	NA	NA
T2_peak_10063	chr14	55558989	55559110	122	55559047	13.86	7.53305	4.95233	4.63463	Intergenic	NR_027123	100129075	Hs.633724	NR_027123	ENSG00000186615	KTN1-AS1	C14orf33|MYCLo-3	KTN1 antisense RNA 1	ncRNA	NA	NA
T2_peak_10064	chr14	55728194	55728326	133	55728255	8.31	10.3583	7.15408	7.17172	L1M5|LINE|L1	NR_004844	645683	Hs.663461	NR_004844	ENSG00000177350	RPL13AP3	RPL13A_11_1370	ribosomal protein L13a pseudogene 3	pseudo	NA	NA
T2_peak_10065	chr14	55756981	55757102	122	55757002	8.31	10.3583	7.15408	7.17172	MER102c|DNA|hAT-Charlie	NR_004844	645683	Hs.663461	NR_004844	ENSG00000177350	RPL13AP3	RPL13A_11_1370	ribosomal protein L13a pseudogene 3	pseudo	NA	NA
T2_peak_10066	chr14	55859316	55859552	237	55859421	12.01	16.677	9.9923	12.9568	L1PREC2|LINE|L1	NR_026797	645687	Hs.569345	NR_026796		LINC00520	C14orf34	long intergenic non-protein coding RNA 520	ncRNA	NA	NA
T2_peak_10067	chr14	56347080	56347201	122	56347131	6.47	7.45746	5.73497	4.56238	Intergenic	NR_135241	101927690	Hs.385477	NR_135241	ENSG00000258803	LOC101927690	-	uncharacterized LOC101927690	ncRNA	NA	NA
T2_peak_10068	chr14	56362864	56363169	306	56362954	12.01	16.677	9.9923	12.9568	L1PA7|LINE|L1	NR_135241	101927690	Hs.385477	NR_135241	ENSG00000258803	LOC101927690	-	uncharacterized LOC101927690	ncRNA	NA	NA
T2_peak_10069	chr14	56438631	56438820	190	56438727	7.39	8.88249	6.44452	5.8435	L1PB1|LINE|L1	NR_135241	101927690	Hs.385477	NR_135241	ENSG00000258803	LOC101927690	-	uncharacterized LOC101927690	ncRNA	NA	NA
T2_peak_1007	chr1	34855631	34855865	235	34855746	111.78	20.8509	2.81949	16.8747	exon (NM_001164824, exon 3 of 3)	NM_001164824	113444	Hs.27160	NM_138428	ENSG00000163866	SMIM12	C1orf212	small integral membrane protein 12	protein-coding	NA	NM_001164824
T2_peak_10070	chr14	56467589	56467754	166	56467660	8.31	10.3583	7.15408	7.17172	L1M2|LINE|L1	NR_135241	101927690	Hs.385477	NR_135241	ENSG00000258803	LOC101927690	-	uncharacterized LOC101927690	ncRNA	NA	NA
T2_peak_10071	chr14	56842293	56842488	196	56842393	10.16	13.4421	8.57319	10.006	intron (NR_029385, intron 1 of 3)	NR_029385	100309464	Hs.637962	NR_029385	ENSG00000248550	OTX2-AS1	OTX2OS1	OTX2 antisense RNA 1 (head to head)	ncRNA	NA	NA
T2_peak_10072	chr14	56932485	56932620	136	56932564	8.31	10.3583	7.15408	7.17172	L1MC4a|LINE|L1	NR_029385	100309464	Hs.637962	NR_029385	ENSG00000248550	OTX2-AS1	OTX2OS1	OTX2 antisense RNA 1 (head to head)	ncRNA	NA	NA
T2_peak_10073	chr14	56952630	56952758	129	56952653	10.16	13.4421	8.57319	10.006	Intergenic	NR_029385	100309464	Hs.637962	NR_029385	ENSG00000248550	OTX2-AS1	OTX2OS1	OTX2 antisense RNA 1 (head to head)	ncRNA	NA	NA
T2_peak_10074	chr14	56957534	56957655	122	56957582	9.24	6.95301	5.119	4.1697	Intergenic	NR_029385	100309464	Hs.637962	NR_029385	ENSG00000248550	OTX2-AS1	OTX2OS1	OTX2 antisense RNA 1 (head to head)	ncRNA	NA	NA
T2_peak_10075	chr14	56988037	56988167	131	56988100	8.31	10.3583	7.15408	7.17172	Intergenic	NR_029385	100309464	Hs.637962	NR_029385	ENSG00000248550	OTX2-AS1	OTX2OS1	OTX2 antisense RNA 1 (head to head)	ncRNA	NA	NA
T2_peak_10076	chr14	57027398	57027560	163	57027488	18.48	27.0911	14.9592	22.7281	L1MEc|LINE|L1	NR_029385	100309464	Hs.637962	NR_029385	ENSG00000248550	OTX2-AS1	OTX2OS1	OTX2 antisense RNA 1 (head to head)	ncRNA	NA	NA
T2_peak_10077	chr14	57275389	57275527	139	57275437	31.41	13.0386	4.62988	9.67599	MLT1F1|LTR|ERVL-MaLR	NM_006544	10640	Hs.743987	NM_006544	ENSG00000070367	EXOC5	HSEC10|PRO1912|SEC10|SEC10L1|SEC10P	exocyst complex component 5	protein-coding	NA	NA
T2_peak_10078	chr14	57323151	57323272	122	57323248	6.47	7.45746	5.73497	4.56238	Intergenic	NM_006544	10640	Hs.743987	NM_006544	ENSG00000070367	EXOC5	HSEC10|PRO1912|SEC10|SEC10L1|SEC10P	exocyst complex component 5	protein-coding	NA	NA
T2_peak_10079	chr14	57390885	57391213	329	57391031	13.86	11.3449	7.4285	8.1168	exon (NM_001011713, exon 2 of 5)	NM_001011713	122830	Hs.165465	NM_001011713	ENSG00000139977	NAA30	C14orf35|MAK3|Mak3p|NAT12|NAT12P	N(alpha)-acetyltransferase 30, NatC catalytic subunit	protein-coding	NM_001011713	NA
T2_peak_1008	chr1	35064312	35064433	122	35064373	8.31	10.3583	7.15408	7.17172	L1MD|LINE|L1	NM_001289088	79830	Hs.471243	NM_024772	ENSG00000197056	ZMYM1	MYM	zinc finger MYM-type containing 1	protein-coding	NA	NA
T2_peak_10080	chr14	57391386	57391534	149	57391479	11.09	9.08008	6.0428	6.02855	exon (NM_001011713, exon 2 of 5)	NM_001011713	122830	Hs.165465	NM_001011713	ENSG00000139977	NAA30	C14orf35|MAK3|Mak3p|NAT12|NAT12P	N(alpha)-acetyltransferase 30, NatC catalytic subunit	protein-coding	NA	NA
T2_peak_10081	chr14	57435791	57436090	300	57435929	12.01	16.677	9.9923	12.9568	L1MA3|LINE|L1	NM_001011713	122830	Hs.165465	NM_001011713	ENSG00000139977	NAA30	C14orf35|MAK3|Mak3p|NAT12|NAT12P	N(alpha)-acetyltransferase 30, NatC catalytic subunit	protein-coding	NA	NA
T2_peak_10082	chr14	57436246	57436403	158	57436266	5.54	6.08988	5.02541	3.34668	L1MA3|LINE|L1	NM_001011713	122830	Hs.165465	NM_001011713	ENSG00000139977	NAA30	C14orf35|MAK3|Mak3p|NAT12|NAT12P	N(alpha)-acetyltransferase 30, NatC catalytic subunit	protein-coding	NA	NA
T2_peak_10083	chr14	57449357	57449565	209	57449447	12.93	16.677	10.7019	12.9568	L1MC1|LINE|L1	NM_001283060	55195	Hs.659706	NM_018168	ENSG00000100557	C14orf105	-	chromosome 14 open reading frame 105	protein-coding	NA	NA
T2_peak_10084	chr14	57451344	57451465	122	57451421	7.39	8.88249	6.44452	5.8435	L1MC1|LINE|L1	NM_001283060	55195	Hs.659706	NM_018168	ENSG00000100557	C14orf105	-	chromosome 14 open reading frame 105	protein-coding	NA	NA
T2_peak_10085	chr14	57519947	57520068	122	57519969	8.31	10.3583	7.15408	7.17172	Intergenic	NM_001283058	55195	Hs.659706	NM_018168	ENSG00000100557	C14orf105	-	chromosome 14 open reading frame 105	protein-coding	NA	NA
T2_peak_10086	chr14	57522396	57522670	275	57522474	8.31	10.3583	7.15408	7.17172	L1PB1|LINE|L1	NM_001283058	55195	Hs.659706	NM_018168	ENSG00000100557	C14orf105	-	chromosome 14 open reading frame 105	protein-coding	NA	NA
T2_peak_10087	chr14	57525095	57525248	154	57525176	6.47	7.45746	5.73497	4.56238	L1PB1|LINE|L1	NM_001283058	55195	Hs.659706	NM_018168	ENSG00000100557	C14orf105	-	chromosome 14 open reading frame 105	protein-coding	NA	NA
T2_peak_10088	chr14	57525561	57525698	138	57525609	8.31	10.3583	7.15408	7.17172	L1PB1|LINE|L1	NM_001283058	55195	Hs.659706	NM_018168	ENSG00000100557	C14orf105	-	chromosome 14 open reading frame 105	protein-coding	NA	NA
T2_peak_10089	chr14	57526047	57526339	293	57526256	12.01	16.677	9.9923	12.9568	L1PB1|LINE|L1	NM_001283058	55195	Hs.659706	NM_018168	ENSG00000100557	C14orf105	-	chromosome 14 open reading frame 105	protein-coding	NA	NA
T2_peak_1009	chr1	35261630	35261754	125	35261655	12.93	10.1966	6.9666	7.09415	(TTCTCC)n|Simple_repeat|Simple_repeat	NM_005095	9202	Hs.269211	NM_005095	ENSG00000146463	ZMYM4	CDIR|MYM|ZNF198L3|ZNF262	zinc finger MYM-type containing 4	protein-coding	NA	NA
T2_peak_10090	chr14	57526989	57527115	127	57527035	8.31	10.3583	7.15408	7.17172	L1PB1|LINE|L1	NM_001283058	55195	Hs.659706	NM_018168	ENSG00000100557	C14orf105	-	chromosome 14 open reading frame 105	protein-coding	NA	NA
T2_peak_10091	chr14	57702127	57702256	130	57702181	9.24	11.8796	7.86363	8.56438	MER65A|LTR|ERV1	NM_001306087	341880	Hs.28280	NM_001080455	ENSG00000151812	SLC35F4	C14orf36|c14_5373	solute carrier family 35 member F4	protein-coding	NA	NA
T2_peak_10092	chr14	57947024	57947442	419	57947325	26.79	42.2055	21.3452	37.048	L1PBa|LINE|L1	NM_001206920	341880	Hs.28280	NM_001080455	ENSG00000151812	SLC35F4	C14orf36|c14_5373	solute carrier family 35 member F4	protein-coding	NA	NA
T2_peak_10093	chr14	57954511	57954695	185	57954596	12.01	16.677	9.9923	12.9568	L1PA7|LINE|L1	NM_001206920	341880	Hs.28280	NM_001080455	ENSG00000151812	SLC35F4	C14orf36|c14_5373	solute carrier family 35 member F4	protein-coding	NA	NA
T2_peak_10094	chr14	58112173	58112306	134	58112267	12.01	16.677	9.9923	12.9568	L1ME3D|LINE|L1	NM_001001872	145407	Hs.26766	NM_001001872	ENSG00000139971	C14orf37	UT2|c14_5376	chromosome 14 open reading frame 37	protein-coding	NA	NA
T2_peak_10095	chr14	58408941	58409063	123	58409002	71.13	13.0111	2.67158	9.64946	TTS (NM_207377)	NM_207377	387990	Hs.592307	NM_207377	ENSG00000196860	TOMM20L	UNQ9438	translocase of outer mitochondrial membrane 20 like	protein-coding	NA	NM_001304485
T2_peak_10096	chr14	58494219	58494356	138	58494280	7.39	8.88249	6.44452	5.8435	L1MEh|LINE|L1	NM_001244193	9786	Hs.232532	NM_014749	ENSG00000100578	KIAA0586	JBTS23|SRTD14|Talpid3	KIAA0586	protein-coding	NA	NA
T2_peak_10097	chr14	58521719	58521885	167	58521857	18.48	7.28745	3.8952	4.49178	intron (NM_001329945, intron 29 of 29)	NM_001244193	9786	Hs.232532	NM_014749	ENSG00000100578	KIAA0586	JBTS23|SRTD14|Talpid3	KIAA0586	protein-coding	NA	NA
T2_peak_10098	chr14	58538596	58538722	127	58538644	11.09	15.0422	9.28274	11.4815	L1MA2|LINE|L1	NR_046093	51339	Hs.48950	NM_016651	ENSG00000165617	DACT1	DAPPER|DAPPER1|DPR1|FRODO|HDPR1|THYEX3	dishevelled binding antagonist of beta catenin 1	protein-coding	NA	NA
T2_peak_10099	chr14	58738050	58738231	182	58738115	10.16	13.4421	8.57319	10.006	Tigger3b|DNA|TcMar-Tigger	NR_110547	102723742	Hs.232734	NR_110547	ENSG00000258583	LINC01500	-	long intergenic non-protein coding RNA 1500	ncRNA	NA	NA
T2_peak_1010	chr1	35506926	35507115	190	35507007	33.26	23.8405	8.72118	19.6738	exon (NM_024874, exon 3 of 21)	NM_024874	79932	Hs.456507	NM_024874	ENSG00000142687	KIAA0319L	AAVR	KIAA0319 like	protein-coding	NA	NA
T2_peak_10100	chr14	58856807	58856950	144	58856856	9.24	11.8796	7.86363	8.56438	L1MA4A|LINE|L1	NR_110547	102723742	Hs.232734	NR_110547	ENSG00000258583	LINC01500	-	long intergenic non-protein coding RNA 1500	ncRNA	NA	NA
T2_peak_10101	chr14	58857696	58857866	171	58857772	7.39	8.88249	6.44452	5.8435	L1MA4A|LINE|L1	NR_110547	102723742	Hs.232734	NR_110547	ENSG00000258583	LINC01500	-	long intergenic non-protein coding RNA 1500	ncRNA	NA	NA
T2_peak_10102	chr14	58858454	58858581	128	58858525	8.31	10.3583	7.15408	7.17172	L1MA4A|LINE|L1	NR_110547	102723742	Hs.232734	NR_110547	ENSG00000258583	LINC01500	-	long intergenic non-protein coding RNA 1500	ncRNA	NA	NA
T2_peak_10103	chr14	58859144	58859265	122	58859171	6.47	7.45746	5.73497	4.56238	L1MA4A|LINE|L1	NR_110547	102723742	Hs.232734	NR_110547	ENSG00000258583	LINC01500	-	long intergenic non-protein coding RNA 1500	ncRNA	NA	NA
T2_peak_10104	chr14	58881896	58882017	122	58881959	6.47	7.45746	5.73497	4.56238	intron (NR_110547, intron 1 of 5)	NR_110547	102723742	Hs.232734	NR_110547	ENSG00000258583	LINC01500	-	long intergenic non-protein coding RNA 1500	ncRNA	NA	NA
T2_peak_10105	chr14	59111895	59112219	325	59112125	16.63	23.5162	13.5401	19.3661	L1PBa1|LINE|L1	NM_001270520	23002	Hs.19156	NM_014992	ENSG00000100592	DAAM1	-	dishevelled associated activator of morphogenesis 1	protein-coding	NA	NA
T2_peak_10106	chr14	59280410	59280537	128	59280447	10.16	7.99793	5.5809	5.07563	intron (NM_014992, intron 1 of 24)	NM_014992	23002	Hs.19156	NM_014992	ENSG00000100592	DAAM1	-	dishevelled associated activator of morphogenesis 1	protein-coding	NA	NA
T2_peak_10107	chr14	59384104	59384227	124	59384147	13.86	11.3449	7.4285	8.1168	(TTTC)n|Simple_repeat|Simple_repeat	NM_022571	64582	Hs.647573	NM_022571	ENSG00000181619	GPR135	HUMNPIIY20	G protein-coupled receptor 135	protein-coding	NA	NA
T2_peak_10108	chr14	59386132	59386253	122	59386199	7.39	8.88249	6.44452	5.8435	L1MA3|LINE|L1	NM_022571	64582	Hs.647573	NM_022571	ENSG00000181619	GPR135	HUMNPIIY20	G protein-coupled receptor 135	protein-coding	NA	NA
T2_peak_10109	chr14	59463719	59463894	176	59463821	6.47	4.88189	4.28081	2.31361	exon (NM_022571, exon 1 of 1)	NM_022571	64582	Hs.647573	NM_022571	ENSG00000181619	GPR135	HUMNPIIY20	G protein-coupled receptor 135	protein-coding	NA	NM_022571
T2_peak_1011	chr1	35560431	35560552	122	35560497	30.49	9.05285	3.43202	6.00877	exon (NM_001014839, exon 4 of 8)	NM_001014841	23154	Hs.121870	NM_014284	ENSG00000020129	NCDN	-	neurochondrin	protein-coding	NA	NA
T2_peak_10110	chr14	59540523	59540671	149	59540596	11.09	15.0422	9.28274	11.4815	intron (NM_001164399, intron 11 of 19)	NM_001164399	729665	Hs.29706	NM_001164399	ENSG00000151838	CCDC175	C14orf38|c14_5395	coiled-coil domain containing 175	protein-coding	NA	NA
T2_peak_10111	chr14	59666745	59666896	152	59666806	9.24	11.8796	7.86363	8.56438	L1PA6|LINE|L1	NR_049851	100847088		NR_049851	ENSG00000263629	MIR5586	-	microRNA 5586	ncRNA	NA	NA
T2_peak_10112	chr14	59699284	59699405	122	59699340	8.31	10.3583	7.15408	7.17172	intron (NM_021136, intron 3 of 8)	NR_049851	100847088		NR_049851	ENSG00000263629	MIR5586	-	microRNA 5586	ncRNA	NA	NA
T2_peak_10113	chr14	59822921	59823063	143	59823000	9.24	11.8796	7.86363	8.56438	L1PA14|LINE|L1	NM_021136	6252	Hs.368626	NM_021136	ENSG00000139970	RTN1	NSP	reticulon 1	protein-coding	NA	NA
T2_peak_10114	chr14	59907740	59907865	126	59907803	9.24	11.8796	7.86363	8.56438	(TTTC)n|Simple_repeat|Simple_repeat	NR_075071	341883	Hs.666245	NM_198499	ENSG00000131951	LRRC9	-	leucine rich repeat containing 9	pseudo	NA	NA
T2_peak_10115	chr14	60043636	60044180	545	60043994	16.63	23.5162	13.5401	19.3661	L1M2|LINE|L1	NM_001330177	64430	Hs.509499	NM_022495	ENSG00000126773	PCNX4	C14orf135|FBP2|PCNXL4	pecanex homolog 4 (Drosophila)	protein-coding	NA	NA
T2_peak_10116	chr14	60110314	60110450	137	60110386	22.17	10.6935	4.8455	7.49633	MLT1A-int|LTR|ERVL-MaLR	NM_022495	64430	Hs.509499	NM_022495	ENSG00000126773	PCNX4	C14orf135|FBP2|PCNXL4	pecanex homolog 4 (Drosophila)	protein-coding	NA	NA
T2_peak_10117	chr14	60248883	60249004	122	60248948	5.54	6.08988	5.02541	3.34668	promoter-TSS (NM_177951)	NM_177951	5494	Hs.130036	NM_021003	ENSG00000100614	PPM1A	PP2C-ALPHA|PP2CA|PP2Calpha	protein phosphatase, Mg2+/Mn2+ dependent 1A	protein-coding	NA	NA
T2_peak_10118	chr14	60384195	60384316	122	60384221	6.47	7.45746	5.73497	4.56238	L1PA6|LINE|L1	NM_174978	317761	Hs.335754	NM_174978	ENSG00000179008	C14orf39	Six6os1	chromosome 14 open reading frame 39	protein-coding	NA	NA
T2_peak_10119	chr14	60397701	60397879	179	60397783	62.82	22.6664	4.55845	18.5799	CpG	NM_174978	317761	Hs.335754	NM_174978	ENSG00000179008	C14orf39	Six6os1	chromosome 14 open reading frame 39	protein-coding	NA	NA
T2_peak_1012	chr1	35560998	35561155	158	35561108	51.73	11.1401	2.9296	7.92418	exon (NM_001014839, exon 4 of 8)	NM_001014841	23154	Hs.121870	NM_014284	ENSG00000020129	NCDN	-	neurochondrin	protein-coding	NA	NA
T2_peak_10120	chr14	60951139	60951372	234	60951259	15.7	13.7287	8.35229	10.2775	L1MEd|LINE|L1	NM_020810	57570	Hs.380159	NM_020810	ENSG00000126814	TRMT5	COXPD26|KIAA1393|TRM5	tRNA methyltransferase 5	protein-coding	NA	NA
T2_peak_10121	chr14	60954493	60954614	122	60954569	7.39	8.88249	6.44452	5.8435	L1M1|LINE|L1	NM_020810	57570	Hs.380159	NM_020810	ENSG00000126814	TRMT5	COXPD26|KIAA1393|TRM5	tRNA methyltransferase 5	protein-coding	NA	NA
T2_peak_10122	chr14	60987007	60987196	190	60987114	12.01	6.6833	4.33646	3.91791	intron (NR_033344, intron 3 of 16)	NR_033344	145389	Hs.200738	NM_153811	ENSG00000139974	SLC38A6	NAT-1|SNAT6	solute carrier family 38 member 6	protein-coding	NA	NA
T2_peak_10123	chr14	61303718	61303916	199	61303763	7.39	8.23867	6.14231	5.30368	L1MEf|LINE|L1	NM_006255	5583	Hs.333907	NM_006255	ENSG00000027075	PRKCH	PKC-L|PKCL|PRKCL|nPKC-eta	protein kinase C eta	protein-coding	NA	NA
T2_peak_10124	chr14	61352581	61352774	194	61352682	48.04	40.6812	12.2594	35.6067	(GAAA)n|Simple_repeat|Simple_repeat	NM_006255	5583	Hs.333907	NM_006255	ENSG00000027075	PRKCH	PKC-L|PKCL|PRKCL|nPKC-eta	protein kinase C eta	protein-coding	NA	NA
T2_peak_10125	chr14	61580702	61580825	124	61580760	8.31	10.3583	7.15408	7.17172	L2|LINE|L2	NR_110416	101927780	Hs.254789	NR_110416	ENSG00000250548	LOC101927780	-	uncharacterized LOC101927780	ncRNA	NA	NA
T2_peak_10126	chr14	61762412	61762549	138	61762515	17.55	16.2172	9.27609	12.6046	exon (NM_003082, exon 1 of 10)	NM_003082	6617	Hs.179312	NM_003082	ENSG00000023608	SNAPC1	PTFgamma|SNAP43	small nuclear RNA activating complex polypeptide 1	protein-coding	NM_003082	NA
T2_peak_10127	chr14	61801216	61801339	124	61801261	9.24	8.20283	5.91108	5.27369	L1MEf|LINE|L1	NM_003082	6617	Hs.179312	NM_003082	ENSG00000023608	SNAPC1	PTFgamma|SNAP43	small nuclear RNA activating complex polypeptide 1	protein-coding	NA	NA
T2_peak_10128	chr14	61957692	61957940	249	61957859	12.93	10.1966	6.9666	7.09415	L1MA10|LINE|L1	NM_031914	83851	Hs.404139	NM_031914	ENSG00000139973	SYT16	CHR14SYT|SYT14L|Strep14|syt14r|yt14r	synaptotagmin 16	protein-coding	NA	NA
T2_peak_10129	chr14	61958344	61958588	245	61958410	10.16	13.4421	8.57319	10.006	L1MA10|LINE|L1	NM_031914	83851	Hs.404139	NM_031914	ENSG00000139973	SYT16	CHR14SYT|SYT14L|Strep14|syt14r|yt14r	synaptotagmin 16	protein-coding	NA	NA
T2_peak_1013	chr1	35714647	35714776	130	35714687	60.05	10.4298	2.54362	7.24047	3' UTR (NM_152374, exon 2 of 2)	NM_152374	127703	Hs.112023	NM_152374	ENSG00000142686	C1orf216	-	chromosome 1 open reading frame 216	protein-coding	NA	NA
T2_peak_10130	chr14	61958716	61958887	172	61958798	11.09	15.0422	9.28274	11.4815	L1MA10|LINE|L1	NM_031914	83851	Hs.404139	NM_031914	ENSG00000139973	SYT16	CHR14SYT|SYT14L|Strep14|syt14r|yt14r	synaptotagmin 16	protein-coding	NA	NA
T2_peak_10131	chr14	61987719	61987845	127	61987795	9.24	11.8796	7.86363	8.56438	Intergenic	NM_031914	83851	Hs.404139	NM_031914	ENSG00000139973	SYT16	CHR14SYT|SYT14L|Strep14|syt14r|yt14r	synaptotagmin 16	protein-coding	NA	NA
T2_peak_10132	chr14	61999980	62000196	217	62000077	13.86	18.3438	11.4114	14.5169	L1MCc|LINE|L1	NM_031914	83851	Hs.404139	NM_031914	ENSG00000139973	SYT16	CHR14SYT|SYT14L|Strep14|syt14r|yt14r	synaptotagmin 16	protein-coding	NA	NA
T2_peak_10133	chr14	62048200	62048321	122	62048273	6.47	7.45746	5.73497	4.56238	L1PA4|LINE|L1	NM_031914	83851	Hs.404139	NM_031914	ENSG00000139973	SYT16	CHR14SYT|SYT14L|Strep14|syt14r|yt14r	synaptotagmin 16	protein-coding	NA	NA
T2_peak_10134	chr14	62220427	62220560	134	62220486	6.47	7.45746	5.73497	4.56238	L1PA16|LINE|L1	NR_104063	101954204	Hs.607093	NR_104063	ENSG00000259142	LINC00644	-	long intergenic non-protein coding RNA 644	ncRNA	NA	NA
T2_peak_10135	chr14	62220667	62220788	122	62220740	7.39	8.88249	6.44452	5.8435	L1PA16|LINE|L1	NR_104063	101954204	Hs.607093	NR_104063	ENSG00000259142	LINC00644	-	long intergenic non-protein coding RNA 644	ncRNA	NA	NA
T2_peak_10136	chr14	62437590	62437711	122	62437629	7.39	8.88249	6.44452	5.8435	L1M2a|LINE|L1	NR_104063	101954204	Hs.607093	NR_104063	ENSG00000259142	LINC00644	-	long intergenic non-protein coding RNA 644	ncRNA	NA	NA
T2_peak_10137	chr14	62578077	62578207	131	62578133	8.31	10.3583	7.15408	7.17172	L1MA1|LINE|L1	NR_104063	101954204	Hs.607093	NR_104063	ENSG00000259142	LINC00644	-	long intergenic non-protein coding RNA 644	ncRNA	NA	NA
T2_peak_10138	chr14	62609482	62609616	135	62609552	7.39	8.88249	6.44452	5.8435	L1PB2|LINE|L1	NM_172375	27133	Hs.27043	NM_139318	ENSG00000140015	KCNH5	EAG2|H-EAG2|Kv10.2|hEAG2	potassium voltage-gated channel subfamily H member 5	protein-coding	NA	NA
T2_peak_10139	chr14	62610035	62610178	144	62610075	16.63	14.9606	8.81419	11.4573	L1PB2|LINE|L1	NM_172375	27133	Hs.27043	NM_139318	ENSG00000140015	KCNH5	EAG2|H-EAG2|Kv10.2|hEAG2	potassium voltage-gated channel subfamily H member 5	protein-coding	NA	NA
T2_peak_1014	chr1	35715878	35716056	179	35715968	36.95	9.23779	3.16266	6.17983	exon (NM_152374, exon 2 of 2)	NM_152374	127703	Hs.112023	NM_152374	ENSG00000142686	C1orf216	-	chromosome 1 open reading frame 216	protein-coding	NA	NA
T2_peak_10140	chr14	62610352	62610554	203	62610467	8.31	10.3583	7.15408	7.17172	L1PB2|LINE|L1	NM_172375	27133	Hs.27043	NM_139318	ENSG00000140015	KCNH5	EAG2|H-EAG2|Kv10.2|hEAG2	potassium voltage-gated channel subfamily H member 5	protein-coding	NA	NA
T2_peak_10141	chr14	62634793	62635015	223	62634914	12.93	16.677	10.7019	12.9568	L1MB1|LINE|L1	NM_172375	27133	Hs.27043	NM_139318	ENSG00000140015	KCNH5	EAG2|H-EAG2|Kv10.2|hEAG2	potassium voltage-gated channel subfamily H member 5	protein-coding	NA	NA
T2_peak_10142	chr14	62680318	62680444	127	62680373	7.39	8.88249	6.44452	5.8435	A-rich|Low_complexity|Low_complexity	NM_172375	27133	Hs.27043	NM_139318	ENSG00000140015	KCNH5	EAG2|H-EAG2|Kv10.2|hEAG2	potassium voltage-gated channel subfamily H member 5	protein-coding	NA	NA
T2_peak_10143	chr14	62762741	62762881	141	62762812	8.31	10.3583	7.15408	7.17172	L1PA15|LINE|L1	NM_172375	27133	Hs.27043	NM_139318	ENSG00000140015	KCNH5	EAG2|H-EAG2|Kv10.2|hEAG2	potassium voltage-gated channel subfamily H member 5	protein-coding	NA	NA
T2_peak_10144	chr14	62762996	62763210	215	62763096	18.48	27.0911	14.9592	22.7281	L1PA15|LINE|L1	NM_172375	27133	Hs.27043	NM_139318	ENSG00000140015	KCNH5	EAG2|H-EAG2|Kv10.2|hEAG2	potassium voltage-gated channel subfamily H member 5	protein-coding	NA	NA
T2_peak_10145	chr14	62846663	62846802	140	62846728	11.09	15.0422	9.28274	11.4815	intron (NM_172375, intron 8 of 9)	NM_172375	27133	Hs.27043	NM_139318	ENSG00000140015	KCNH5	EAG2|H-EAG2|Kv10.2|hEAG2	potassium voltage-gated channel subfamily H member 5	protein-coding	NA	NA
T2_peak_10146	chr14	62851503	62851624	122	62851572	8.31	10.3583	7.15408	7.17172	intron (NM_172375, intron 7 of 9)	NM_172375	27133	Hs.27043	NM_139318	ENSG00000140015	KCNH5	EAG2|H-EAG2|Kv10.2|hEAG2	potassium voltage-gated channel subfamily H member 5	protein-coding	NA	NA
T2_peak_10147	chr14	62932444	62932600	157	62932519	13.86	18.3438	11.4114	14.5169	HAL1|LINE|L1	NM_172375	27133	Hs.27043	NM_139318	ENSG00000140015	KCNH5	EAG2|H-EAG2|Kv10.2|hEAG2	potassium voltage-gated channel subfamily H member 5	protein-coding	NA	NA
T2_peak_10148	chr14	62970070	62970191	122	62970099	6.47	7.45746	5.73497	4.56238	L1MC1|LINE|L1	NM_172375	27133	Hs.27043	NM_139318	ENSG00000140015	KCNH5	EAG2|H-EAG2|Kv10.2|hEAG2	potassium voltage-gated channel subfamily H member 5	protein-coding	NA	NA
T2_peak_10149	chr14	62970769	62970915	147	62970858	8.31	10.3583	7.15408	7.17172	L1MC1|LINE|L1	NM_172375	27133	Hs.27043	NM_139318	ENSG00000140015	KCNH5	EAG2|H-EAG2|Kv10.2|hEAG2	potassium voltage-gated channel subfamily H member 5	protein-coding	NA	NA
T2_peak_1015	chr1	35813715	35813870	156	35813778	35.1	16.0864	5.15777	12.4808	GA-rich|Low_complexity|Low_complexity	NM_017629	192670	Hs.744858	NM_017629	ENSG00000134698	AGO4	EIF2C4	argonaute 4, RISC catalytic component	protein-coding	NA	NA
T2_peak_10150	chr14	62975755	62975912	158	62975866	10.16	13.4421	8.57319	10.006	L1MEd|LINE|L1	NM_172375	27133	Hs.27043	NM_139318	ENSG00000140015	KCNH5	EAG2|H-EAG2|Kv10.2|hEAG2	potassium voltage-gated channel subfamily H member 5	protein-coding	NA	NA
T2_peak_10151	chr14	63067943	63068229	287	63068046	16.63	23.5162	13.5401	19.3661	(TATTT)n|Simple_repeat|Simple_repeat	NM_139318	27133	Hs.27043	NM_139318	ENSG00000140015	KCNH5	EAG2|H-EAG2|Kv10.2|hEAG2	potassium voltage-gated channel subfamily H member 5	protein-coding	NA	NA
T2_peak_10152	chr14	63071294	63071492	199	63071399	9.24	11.8796	7.86363	8.56438	L1PB1|LINE|L1	NM_139318	27133	Hs.27043	NM_139318	ENSG00000140015	KCNH5	EAG2|H-EAG2|Kv10.2|hEAG2	potassium voltage-gated channel subfamily H member 5	protein-coding	NA	NA
T2_peak_10153	chr14	63092174	63092303	130	63092241	9.24	11.8796	7.86363	8.56438	Intergenic	NM_139318	27133	Hs.27043	NM_139318	ENSG00000140015	KCNH5	EAG2|H-EAG2|Kv10.2|hEAG2	potassium voltage-gated channel subfamily H member 5	protein-coding	NA	NA
T2_peak_10154	chr14	63216947	63217068	122	63216992	7.39	8.88249	6.44452	5.8435	L3b|LINE|CR1	NM_020663	57381	Hs.656339	NM_020663	ENSG00000126785	RHOJ	ARHJ|RASL7B|TC10B|TCL	ras homolog family member J	protein-coding	NA	NA
T2_peak_10155	chr14	63220296	63220433	138	63220332	7.39	8.88249	6.44452	5.8435	L1PA13|LINE|L1	NM_020663	57381	Hs.656339	NM_020663	ENSG00000126785	RHOJ	ARHJ|RASL7B|TC10B|TCL	ras homolog family member J	protein-coding	NA	NA
T2_peak_10156	chr14	63306060	63306243	184	63306151	10.16	13.4421	8.57319	10.006	L1PB1|LINE|L1	NM_145171	122876	Hs.375028	NM_145171	ENSG00000179600	GPHB5	B5|GPB5|ZLUT1	glycoprotein hormone beta 5	protein-coding	NA	NA
T2_peak_10157	chr14	63336703	63336891	189	63336778	7.39	8.88249	6.44452	5.8435	L1PB1|LINE|L1	NM_145171	122876	Hs.375028	NM_145171	ENSG00000179600	GPHB5	B5|GPB5|ZLUT1	glycoprotein hormone beta 5	protein-coding	NA	NA
T2_peak_10158	chr14	63598952	63599132	181	63599033	28.64	15.1622	5.92756	11.5964	exon (NM_001008726, exon 4 of 4)	NM_001008726	112840	Hs.655666	NM_080666	ENSG00000140006	WDR89	C14orf150|MSTP050	WD repeat domain 89	protein-coding	NA	NA
T2_peak_10159	chr14	63691910	63692031	122	63691983	7.39	7.82256	5.93045	4.91234	A-rich|Low_complexity|Low_complexity	NM_030791	81537	Hs.24678	NM_030791	ENSG00000126821	SGPP1	SPPase1	sphingosine-1-phosphate phosphatase 1	protein-coding	NA	NA
T2_peak_1016	chr1	35818609	35818770	162	35818704	12.93	10.1966	6.9666	7.09415	(AAGG)n|Simple_repeat|Simple_repeat	NM_017629	192670	Hs.744858	NM_017629	ENSG00000134698	AGO4	EIF2C4	argonaute 4, RISC catalytic component	protein-coding	NA	NA
T2_peak_10160	chr14	63750736	63750857	122	63750790	8.31	10.3583	7.15408	7.17172	Intergenic	NM_030791	81537	Hs.24678	NM_030791	ENSG00000126821	SGPP1	SPPase1	sphingosine-1-phosphate phosphatase 1	protein-coding	NA	NA
T2_peak_10161	chr14	63831401	63831534	134	63831450	8.31	10.3583	7.15408	7.17172	Intergenic	NM_182914	23224	Hs.745014	NM_015180	ENSG00000054654	SYNE2	EDMD5|NUA|NUANCE|Nesp2|Nesprin-2|SYNE-2|TROPH	spectrin repeat containing nuclear envelope protein 2	protein-coding	NA	NA
T2_peak_10162	chr14	64251251	64251424	174	64251340	12.01	16.677	9.9923	12.9568	intron (NR_073496, intron 5 of 7)	NM_001271876	2100	Hs.660607	NM_001437	ENSG00000140009	ESR2	ER-BETA|ESR-BETA|ESRB|ESTRB|Erb|NR3A2	estrogen receptor 2	protein-coding	NA	NA
T2_peak_10163	chr14	64273920	64274045	126	64273957	7.39	8.88249	6.44452	5.8435	AluJb|SINE|Alu	NM_001271876	2100	Hs.660607	NM_001437	ENSG00000140009	ESR2	ER-BETA|ESR-BETA|ESRB|ESTRB|Erb|NR3A2	estrogen receptor 2	protein-coding	NA	NA
T2_peak_10164	chr14	64741149	64741333	185	64741220	37.88	20.9865	6.75161	17.0052	exon (NM_001308147, exon 16 of 17)	NM_001308147	26030	Hs.509637	NM_015549	ENSG00000126822	PLEKHG3	ARHGEF43|KIAA0599	pleckstrin homology and RhoGEF domain containing G3	protein-coding	NA	NA
T2_peak_10165	chr14	64741462	64741614	153	64741580	25.87	8.05922	3.54064	5.13544	exon (NM_001308147, exon 16 of 17)	NM_001308147	26030	Hs.509637	NM_015549	ENSG00000126822	PLEKHG3	ARHGEF43|KIAA0599	pleckstrin homology and RhoGEF domain containing G3	protein-coding	NA	NA
T2_peak_10166	chr14	64741741	64742220	480	64741825	39.72	15.0781	4.49883	11.5164	exon (NM_001308147, exon 16 of 17)	NM_001308147	26030	Hs.509637	NM_015549	ENSG00000126822	PLEKHG3	ARHGEF43|KIAA0599	pleckstrin homology and RhoGEF domain containing G3	protein-coding	NA	NA
T2_peak_10167	chr14	64743177	64743726	550	64743550	88.68	46.8447	7.19319	41.4723	exon (NM_001308147, exon 17 of 17)	NM_001308147	26030	Hs.509637	NM_015549	ENSG00000126822	PLEKHG3	ARHGEF43|KIAA0599	pleckstrin homology and RhoGEF domain containing G3	protein-coding	NA	NM_001308147
T2_peak_10168	chr14	64748985	64749135	151	64749050	37.88	26.4374	9.05351	22.1291	3' UTR (NM_001024858, exon 35 of 35)	NR_107009	102465841		NR_107009	ENSG00000070182	MIR7855	hsa-mir-7855	microRNA 7855	ncRNA	NA	NA
T2_peak_10169	chr14	64996654	64996775	122	64996724	8.31	10.3583	7.15408	7.17172	intron (NM_002028, intron 1 of 11)	NM_002028	2342	Hs.325531	NM_002028	ENSG00000257365	FNTB	FPTB	farnesyltransferase, CAAX box, beta	protein-coding	NA	NA
T2_peak_1017	chr1	35845059	35845203	145	35845089	11.09	9.08008	6.0428	6.02855	(T)n|Simple_repeat|Simple_repeat	NM_001317123	26523	Hs.22867	NM_012199	ENSG00000092847	AGO1	EIF2C|EIF2C1|GERP95|Q99|hAgo1	argonaute 1, RISC catalytic component	protein-coding	NA	NA
T2_peak_10170	chr14	65102347	65102498	152	65102395	32.33	15.9754	5.5555	12.3749	5' UTR (NM_145114, exon 1 of 4)	NM_145112	4149	Hs.285354	NM_002382	ENSG00000125952	MAX	bHLHd4	MYC associated factor X	protein-coding	NA	NA
T2_peak_10171	chr14	65267026	65267237	212	65267127	42.49	24.8447	7.24913	20.6327	L1MC4|LINE|L1	NR_103769	100128233	Hs.497323	NR_103769	ENSG00000255002	LOC100128233	-	uncharacterized LOC100128233	ncRNA	NA	NA
T2_peak_10172	chr14	65435715	65435971	257	65435869	13.86	11.3449	7.4285	8.1168	L1ME1|LINE|L1	NR_038170	2530	Hs.597649	NM_004480	ENSG00000033170	FUT8	-	fucosyltransferase 8	protein-coding	NA	NA
T2_peak_10173	chr14	65510137	65510287	151	65510245	7.39	8.88249	6.44452	5.8435	L1MA2|LINE|L1	NR_030355	693210		NR_030355	ENSG00000207781	MIR625	MIRN625|hsa-mir-625	microRNA 625	ncRNA	NA	NA
T2_peak_10174	chr14	65534602	65534733	132	65534675	15.7	9.31879	5.5682	6.25676	L1PREC2|LINE|L1	NR_030355	693210		NR_030355	ENSG00000207781	MIR625	MIRN625|hsa-mir-625	microRNA 625	ncRNA	NA	NA
T2_peak_10175	chr14	65641709	65641866	158	65641808	13.86	17.1999	10.8763	13.4554	L1ME1|LINE|L1	NR_030355	693210		NR_030355	ENSG00000207781	MIR625	MIRN625|hsa-mir-625	microRNA 625	ncRNA	NA	NA
T2_peak_10176	chr14	65696549	65696685	137	65696628	7.39	8.88249	6.44452	5.8435	L1MC2|LINE|L1	NR_030355	693210		NR_030355	ENSG00000207781	MIR625	MIRN625|hsa-mir-625	microRNA 625	ncRNA	NA	NA
T2_peak_10177	chr14	65791509	65791695	187	65791601	15.7	13.7287	8.35229	10.2775	(GGTGTGA)n|Simple_repeat|Simple_repeat	NR_030355	693210		NR_030355	ENSG00000207781	MIR625	MIRN625|hsa-mir-625	microRNA 625	ncRNA	NA	NA
T2_peak_10178	chr14	65883365	65883648	284	65883506	23.09	24.2093	12.0475	20.0277	L1MA4|LINE|L1	NR_030355	693210		NR_030355	ENSG00000207781	MIR625	MIRN625|hsa-mir-625	microRNA 625	ncRNA	NA	NA
T2_peak_10179	chr14	65909919	65910063	145	65910007	7.39	8.88249	6.44452	5.8435	Intergenic	NR_030355	693210		NR_030355	ENSG00000207781	MIR625	MIRN625|hsa-mir-625	microRNA 625	ncRNA	NA	NA
T2_peak_1018	chr1	36137109	36137291	183	36137201	135.8	19.5387	2.44283	15.6539	non-coding (NR_073097, exon 3 of 3)	NM_005202	1296	Hs.353001	NM_005202	ENSG00000171812	COL8A2	FECD|FECD1|PPCD|PPCD2	collagen type VIII alpha 2 chain	protein-coding	NA	NM_001270894
T2_peak_10180	chr14	66158136	66158268	133	66158162	7.39	8.88249	6.44452	5.8435	Intergenic	NR_024338	440184	Hs.412138	NM_001004331	ENSG00000196553	LINC00238	C14orf53|NCRNA00238	long intergenic non-protein coding RNA 238	ncRNA	NA	NA
T2_peak_10181	chr14	66282693	66282852	160	66282766	7.39	8.88249	6.44452	5.8435	L1MCc|LINE|L1	NR_024338	440184	Hs.412138	NM_001004331	ENSG00000196553	LINC00238	C14orf53|NCRNA00238	long intergenic non-protein coding RNA 238	ncRNA	NA	NA
T2_peak_10182	chr14	66599285	66599406	122	66599340	9.24	8.94673	6.359	5.90491	L1MC5a|LINE|L1	NM_001024218	10243	Hs.208765	NM_020806	ENSG00000171723	GPHN	GEPH|GPH|GPHRYN|HKPX1|MOCODC	gephyrin	protein-coding	NA	NA
T2_peak_10183	chr14	66599469	66599621	153	66599540	16.63	14.9606	8.81419	11.4573	intron (NM_001024218, intron 1 of 21)	NM_001024218	10243	Hs.208765	NM_020806	ENSG00000171723	GPHN	GEPH|GPH|GPHRYN|HKPX1|MOCODC	gephyrin	protein-coding	NA	NA
T2_peak_10184	chr14	66607730	66607851	122	66607824	9.24	7.58122	5.52211	4.68034	L1PA16|LINE|L1	NM_001024218	10243	Hs.208765	NM_020806	ENSG00000171723	GPHN	GEPH|GPH|GPHRYN|HKPX1|MOCODC	gephyrin	protein-coding	NA	NA
T2_peak_10185	chr14	66607958	66608079	122	66608028	9.24	9.86787	6.88037	6.78351	L1PA16|LINE|L1	NM_001024218	10243	Hs.208765	NM_020806	ENSG00000171723	GPHN	GEPH|GPH|GPHRYN|HKPX1|MOCODC	gephyrin	protein-coding	NA	NA
T2_peak_10186	chr14	66664850	66664983	134	66664922	10.16	13.4421	8.57319	10.006	L1PA12|LINE|L1	NM_001024218	10243	Hs.208765	NM_020806	ENSG00000171723	GPHN	GEPH|GPH|GPHRYN|HKPX1|MOCODC	gephyrin	protein-coding	NA	NA
T2_peak_10187	chr14	66676490	66676683	194	66676588	10.16	13.4421	8.57319	10.006	L1MA5|LINE|L1	NM_001024218	10243	Hs.208765	NM_020806	ENSG00000171723	GPHN	GEPH|GPH|GPHRYN|HKPX1|MOCODC	gephyrin	protein-coding	NA	NA
T2_peak_10188	chr14	66678408	66678607	200	66678493	11.09	9.08008	6.0428	6.02855	L1MA5|LINE|L1	NM_001024218	10243	Hs.208765	NM_020806	ENSG00000171723	GPHN	GEPH|GPH|GPHRYN|HKPX1|MOCODC	gephyrin	protein-coding	NA	NA
T2_peak_10189	chr14	66689775	66690034	260	66689913	12.93	6.6833	4.6444	3.91791	L1M2|LINE|L1	NM_001024218	10243	Hs.208765	NM_020806	ENSG00000171723	GPHN	GEPH|GPH|GPHRYN|HKPX1|MOCODC	gephyrin	protein-coding	NA	NA
T2_peak_1019	chr1	36149362	36149504	143	36149409	69.28	15.5034	3.05587	11.9245	promoter-TSS (NM_001270897)	NM_001270894	27095	Hs.523131	NM_014408	ENSG00000054116	TRAPPC3	BET3	trafficking protein particle complex 3	protein-coding	NM_001270894	NA
T2_peak_10190	chr14	66714871	66715058	188	66714944	5.54	6.08988	5.02541	3.34668	L1PBa|LINE|L1	NM_001024218	10243	Hs.208765	NM_020806	ENSG00000171723	GPHN	GEPH|GPH|GPHRYN|HKPX1|MOCODC	gephyrin	protein-coding	NA	NA
T2_peak_10191	chr14	66785595	66785845	251	66785787	15.7	6.9063	4.17615	4.13116	L1MDa|LINE|L1	NM_001024218	10243	Hs.208765	NM_020806	ENSG00000171723	GPHN	GEPH|GPH|GPHRYN|HKPX1|MOCODC	gephyrin	protein-coding	NA	NA
T2_peak_10192	chr14	66796916	66797058	143	66796987	11.09	14.0651	8.84743	10.5982	L1MA2|LINE|L1	NM_001024218	10243	Hs.208765	NM_020806	ENSG00000171723	GPHN	GEPH|GPH|GPHRYN|HKPX1|MOCODC	gephyrin	protein-coding	NA	NA
T2_peak_10193	chr14	66799867	66799996	130	66799912	8.31	10.3583	7.15408	7.17172	L1MA2|LINE|L1	NM_001024218	10243	Hs.208765	NM_020806	ENSG00000171723	GPHN	GEPH|GPH|GPHRYN|HKPX1|MOCODC	gephyrin	protein-coding	NA	NA
T2_peak_10194	chr14	66860842	66860963	122	66860937	8.31	10.3583	7.15408	7.17172	L1MA2|LINE|L1	NM_173526	161142	Hs.412818	NM_173526	ENSG00000172717	FAM71D	C14orf54	family with sequence similarity 71 member D	protein-coding	NA	NA
T2_peak_10195	chr14	66898489	66898610	122	66898521	7.39	8.88249	6.44452	5.8435	L1ME1|LINE|L1	NM_173526	161142	Hs.412818	NM_173526	ENSG00000172717	FAM71D	C14orf54	family with sequence similarity 71 member D	protein-coding	NA	NA
T2_peak_10196	chr14	66899034	66899226	193	66899127	12.01	16.677	9.9923	12.9568	L1ME1|LINE|L1	NM_173526	161142	Hs.412818	NM_173526	ENSG00000172717	FAM71D	C14orf54	family with sequence similarity 71 member D	protein-coding	NA	NA
T2_peak_10197	chr14	66899486	66899607	122	66899547	7.39	8.88249	6.44452	5.8435	L1ME1|LINE|L1	NM_173526	161142	Hs.412818	NM_173526	ENSG00000172717	FAM71D	C14orf54	family with sequence similarity 71 member D	protein-coding	NA	NA
T2_peak_10198	chr14	66900311	66900576	266	66900458	16.63	23.5162	13.5401	19.3661	L1ME1|LINE|L1	NM_173526	161142	Hs.412818	NM_173526	ENSG00000172717	FAM71D	C14orf54	family with sequence similarity 71 member D	protein-coding	NA	NA
T2_peak_10199	chr14	66960061	66960194	134	66960136	8.31	10.3583	7.15408	7.17172	L1MB5|LINE|L1	NM_173526	161142	Hs.412818	NM_173526	ENSG00000172717	FAM71D	C14orf54	family with sequence similarity 71 member D	protein-coding	NA	NA
T2_peak_1020	chr1	36156157	36156285	129	36156255	32.33	8.1324	3.03027	5.20559	promoter-TSS (NM_001270895)	NM_001270895	27095	Hs.523131	NM_014408	ENSG00000054116	TRAPPC3	BET3	trafficking protein particle complex 3	protein-coding	NA	NA
T2_peak_10200	chr14	67002182	67002377	196	67002278	12.93	10.1966	6.9666	7.09415	intron (NM_001024218, intron 8 of 21)	NM_173526	161142	Hs.412818	NM_173526	ENSG00000172717	FAM71D	C14orf54	family with sequence similarity 71 member D	protein-coding	NA	NA
T2_peak_10201	chr14	67022431	67022560	130	67022486	7.39	8.23867	6.14231	5.30368	intron (NM_001024218, intron 8 of 21)	NM_173526	161142	Hs.412818	NM_173526	ENSG00000172717	FAM71D	C14orf54	family with sequence similarity 71 member D	protein-coding	NA	NA
T2_peak_10202	chr14	67095953	67096129	177	67096028	8.31	10.3583	7.15408	7.17172	MER5A1|DNA|hAT-Charlie	NM_173526	161142	Hs.412818	NM_173526	ENSG00000172717	FAM71D	C14orf54	family with sequence similarity 71 member D	protein-coding	NA	NA
T2_peak_10203	chr14	67096523	67096648	126	67096589	7.39	8.88249	6.44452	5.8435	intron (NM_001024218, intron 11 of 21)	NM_173526	161142	Hs.412818	NM_173526	ENSG00000172717	FAM71D	C14orf54	family with sequence similarity 71 member D	protein-coding	NA	NA
T2_peak_10204	chr14	67103682	67103803	122	67103760	7.39	8.88249	6.44452	5.8435	L1M2a|LINE|L1	NM_173526	161142	Hs.412818	NM_173526	ENSG00000172717	FAM71D	C14orf54	family with sequence similarity 71 member D	protein-coding	NA	NA
T2_peak_10205	chr14	67116251	67116402	152	67116324	42.49	21.863	6.21354	17.8129	A-rich|Low_complexity|Low_complexity	NM_173526	161142	Hs.412818	NM_173526	ENSG00000172717	FAM71D	C14orf54	family with sequence similarity 71 member D	protein-coding	NA	NA
T2_peak_10206	chr14	67279271	67279403	133	67279359	11.09	5.86499	4.02853	3.24743	exon (NM_001256550, exon 3 of 15)	NM_022474	64398	Hs.652312	NM_022474	ENSG00000072415	MPP5	PALS1	membrane palmitoylated protein 5	protein-coding	NM_001256550	NA
T2_peak_10207	chr14	67562716	67562851	136	67562763	8.31	7.72954	5.78521	4.82206	exon (NM_020715, exon 7 of 29)	NM_020715	57475	Hs.594236	NM_020715	ENSG00000054690	PLEKHH1	-	pleckstrin homology, MyTH4 and FERM domain containing H1	protein-coding	NA	NA
T2_peak_10208	chr14	67843569	67843844	276	67843706	15.7	18.5052	11.2262	14.666	L1PA16|LINE|L1	NM_001321815	5890	Hs.172587	NM_002877	ENSG00000182185	RAD51B	R51H2|RAD51L1|REC2	RAD51 paralog B	protein-coding	NA	NA
T2_peak_10209	chr14	67844162	67844369	208	67844283	9.24	11.8796	7.86363	8.56438	L1PA16|LINE|L1	NM_001321815	5890	Hs.172587	NM_002877	ENSG00000182185	RAD51B	R51H2|RAD51L1|REC2	RAD51 paralog B	protein-coding	NA	NA
T2_peak_1021	chr1	36171114	36171244	131	36171217	82.22	9.71902	2.1338	6.64187	exon (NM_001286365, exon 2 of 16)	NM_001270895	27095	Hs.523131	NM_014408	ENSG00000054116	TRAPPC3	BET3	trafficking protein particle complex 3	protein-coding	NA	NA
T2_peak_10210	chr14	67930249	67930476	228	67930355	12.01	14.4668	8.96334	10.9847	L1M2|LINE|L1	NM_001321815	5890	Hs.172587	NM_002877	ENSG00000182185	RAD51B	R51H2|RAD51L1|REC2	RAD51 paralog B	protein-coding	NA	NA
T2_peak_10211	chr14	68004908	68005039	132	68004962	6.47	7.45746	5.73497	4.56238	L1ME3A|LINE|L1	NM_001321815	5890	Hs.172587	NM_002877	ENSG00000182185	RAD51B	R51H2|RAD51L1|REC2	RAD51 paralog B	protein-coding	NA	NA
T2_peak_10212	chr14	68024784	68024958	175	68024841	8.31	5.94877	4.6571	3.32148	L1PA16|LINE|L1	NM_001321815	5890	Hs.172587	NM_002877	ENSG00000182185	RAD51B	R51H2|RAD51L1|REC2	RAD51 paralog B	protein-coding	NA	NA
T2_peak_10213	chr14	68719237	68719424	188	68719327	11.09	15.0422	9.28274	11.4815	L1ME1|LINE|L1	NM_004926	677	Hs.85155	NM_004926	ENSG00000185650	ZFP36L1	BRF1|Berg36|ERF-1|ERF1|RNF162B|TIS11B|cMG1	ZFP36 ring finger protein like 1	protein-coding	NA	NA
T2_peak_10214	chr14	68883011	68883139	129	68883015	62.82	4.88616	1.77273	2.31782	intron (NM_001102, intron 14 of 20)	NM_001244701	677	Hs.85155	NM_004926	ENSG00000185650	ZFP36L1	BRF1|Berg36|ERF-1|ERF1|RNF162B|TIS11B|cMG1	ZFP36 ring finger protein like 1	protein-coding	NA	NA
T2_peak_10215	chr14	68885506	68885669	164	68885544	83.14	11.1889	2.27411	7.97237	intron (NM_001102, intron 11 of 20)	NM_001244701	677	Hs.85155	NM_004926	ENSG00000185650	ZFP36L1	BRF1|Berg36|ERF-1|ERF1|RNF162B|TIS11B|cMG1	ZFP36 ring finger protein like 1	protein-coding	NA	NA
T2_peak_10216	chr14	68979075	68979280	206	68979169	51.73	38.3027	10.5465	33.3592	promoter-TSS (NR_073422)	NM_001102	87	Hs.235750	NM_001102	ENSG00000072110	ACTN1	BDPLT15	actinin alpha 1	protein-coding	NA	NA
T2_peak_10217	chr14	69054051	69054272	222	69054090	44.34	5.43924	2.06102	2.83953	exon (NM_001284207, exon 9 of 9)	NR_073422	161159	Hs.603341	NR_073422	ENSG00000259062	ACTN1-AS1	C14orf84	ACTN1 antisense RNA 1	ncRNA	NA	NA
T2_peak_10218	chr14	69054472	69054599	128	69054498	30.49	5.16661	2.34197	2.57638	exon (NM_001284207, exon 9 of 9)	NR_073422	161159	Hs.603341	NR_073422	ENSG00000259062	ACTN1-AS1	C14orf84	ACTN1 antisense RNA 1	ncRNA	NA	NA
T2_peak_10219	chr14	69160474	69160595	122	69160525	6.47	7.45746	5.73497	4.56238	L1MB7|LINE|L1	NM_003861	8816	Hs.509780	NM_003861	ENSG00000139990	DCAF5	BCRG2|BCRP2|D14S1461E|WDR22	DDB1 and CUL4 associated factor 5	protein-coding	NA	NA
T2_peak_1022	chr1	36176662	36176827	166	36176742	49.89	18.7317	4.62592	14.8833	exon (NM_001286365, exon 7 of 16)	NM_001270895	27095	Hs.523131	NM_014408	ENSG00000054116	TRAPPC3	BET3	trafficking protein particle complex 3	protein-coding	NA	NA
T2_peak_10220	chr14	69269182	69269488	307	69269247	8.31	10.3583	7.15408	7.17172	(TG)n|Simple_repeat|Simple_repeat	NM_020692	57452	Hs.21035	NM_020692	ENSG00000100626	GALNT16	GALNACT16|GALNTL1|GalNAc-T16	polypeptide N-acetylgalactosaminyltransferase 16	protein-coding	NA	NA
T2_peak_10221	chr14	69269611	69269782	172	69269666	9.24	11.8796	7.86363	8.56438	(TG)n|Simple_repeat|Simple_repeat	NM_020692	57452	Hs.21035	NM_020692	ENSG00000100626	GALNT16	GALNACT16|GALNTL1|GalNAc-T16	polypeptide N-acetylgalactosaminyltransferase 16	protein-coding	NA	NA
T2_peak_10222	chr14	69305053	69305179	127	69305126	9.24	11.8796	7.86363	8.56438	L1MB1|LINE|L1	NM_020692	57452	Hs.21035	NM_020692	ENSG00000100626	GALNT16	GALNACT16|GALNTL1|GalNAc-T16	polypeptide N-acetylgalactosaminyltransferase 16	protein-coding	NA	NA
T2_peak_10223	chr14	69354050	69354238	189	69354202	36.95	11.6241	3.7952	8.38686	3' UTR (NM_001168368, exon 15 of 15)	NM_004450	2079	Hs.509791	NM_004450	ENSG00000100632	ERH	DROER	enhancer of rudimentary homolog (Drosophila)	protein-coding	NA	NA
T2_peak_10224	chr14	69398762	69399008	247	69398916	28.64	15.1622	5.92756	11.5964	promoter-TSS (NM_004450)	NM_001252148	55334	Hs.432690	NM_018375	ENSG00000029364	SLC39A9	ZIP-9|ZIP9	solute carrier family 39 member 9	protein-coding	NA	NA
T2_peak_10225	chr14	69767135	69767282	148	69767235	35.1	15.04	4.81225	11.4815	promoter-TSS (NM_001039465)	NM_001039465	6430	Hs.632326	NM_006925	ENSG00000100650	SRSF5	HRS|SFRS5|SRP40	serine and arginine rich splicing factor 5	protein-coding	NA	NA
T2_peak_10226	chr14	69839669	69839790	122	69839731	5.54	6.08988	5.02541	3.34668	Intergenic	NM_001034852	64093	Hs.497349	NM_022137	ENSG00000198732	SMOC1	OAS	SPARC related modular calcium binding 1	protein-coding	NA	NA
T2_peak_10227	chr14	69885965	69886169	205	69885996	77.6	8.05359	2.01536	5.12997	intron (NM_022137, intron 1 of 11)	NM_022137	64093	Hs.497349	NM_022137	ENSG00000198732	SMOC1	OAS	SPARC related modular calcium binding 1	protein-coding	NA	NA
T2_peak_10228	chr14	70359606	70359742	137	70359657	71.13	42.1885	8.01473	37.0464	promoter-TSS (NM_001204090)	NM_001204090	51241	Hs.709581	NM_016468	ENSG00000133983	COX16	C14orf112|HSPC203	COX16, cytochrome c oxidase assembly homolog	protein-coding	NA	NA
T2_peak_10229	chr14	70487972	70488163	192	70488085	12.93	16.677	10.7019	12.9568	L1M1|LINE|L1	NR_037933	317760	Hs.188369	NR_037933	ENSG00000259158	ADAM20P1	C14orf55	ADAM metallopeptidase domain 20 pseudogene 1	pseudo	NA	NA
T2_peak_1023	chr1	36177810	36178105	296	36177983	141.34	48.6061	4.59166	43.1555	exon (NM_001286365, exon 8 of 16)	NM_001270895	27095	Hs.523131	NM_014408	ENSG00000054116	TRAPPC3	BET3	trafficking protein particle complex 3	protein-coding	NA	NA
T2_peak_10230	chr14	70493004	70493207	204	70493124	13.86	17.1999	10.8763	13.4554	L1MA1|LINE|L1	NR_037933	317760	Hs.188369	NR_037933	ENSG00000259158	ADAM20P1	C14orf55	ADAM metallopeptidase domain 20 pseudogene 1	pseudo	NA	NA
T2_peak_10231	chr14	70495945	70496175	231	70496078	9.24	6.95301	5.119	4.1697	L1MA1|LINE|L1	NR_037933	317760	Hs.188369	NR_037933	ENSG00000259158	ADAM20P1	C14orf55	ADAM metallopeptidase domain 20 pseudogene 1	pseudo	NA	NA
T2_peak_10232	chr14	70553326	70553616	291	70553402	14.78	20.0405	12.121	16.1038	L1M1|LINE|L1	NM_003814	8748	Hs.177984	NM_003814	ENSG00000134007	ADAM20	-	ADAM metallopeptidase domain 20	protein-coding	NA	NA
T2_peak_10233	chr14	70581347	70581479	133	70581414	31.41	8.65647	3.24092	5.70815	MLT1C|LTR|ERVL-MaLR	NM_001284209	10001	Hs.497353	NM_005466	ENSG00000133997	MED6	ARC33|NY-REN-28	mediator complex subunit 6	protein-coding	NA	NA
T2_peak_10234	chr14	70626219	70626340	122	70626242	5.54	6.08988	5.02541	3.34668	L1M4|LINE|L1	NR_110071	101928075	Hs.737532	NR_110071	ENSG00000245466	LOC101928075	-	uncharacterized LOC101928075	ncRNA	NA	NA
T2_peak_10235	chr14	70629921	70630093	173	70630006	12.93	16.677	10.7019	12.9568	Tigger2|DNA|TcMar-Tigger	NR_110071	101928075	Hs.737532	NR_110071	ENSG00000245466	LOC101928075	-	uncharacterized LOC101928075	ncRNA	NA	NA
T2_peak_10236	chr14	70730332	70730741	410	70730490	33.26	25.6582	9.61729	21.3811	exon (NM_001284231, exon 12 of 12)	NR_125769	103695436	Hs.572296	NR_125769	ENSG00000258689	LINC01269	-	long intergenic non-protein coding RNA 1269	ncRNA	NA	NM_001284230
T2_peak_10237	chr14	70808833	70808999	167	70808894	16.63	22.6213	13.1398	18.5384	exon (NM_001284230, exon 1 of 12)	NM_001284230	4293	Hs.445496	NM_033141	ENSG00000006432	MAP3K9	MEKK9|MLK1|PRKE1	mitogen-activated protein kinase kinase kinase 9	protein-coding	NA	NA
T2_peak_10238	chr14	70906969	70907129	161	70907018	13.86	7.53305	4.95233	4.63463	promoter-TSS (NM_001308160)	NM_001308160	22990	Hs.446559	NM_014982	ENSG00000100731	PCNX1	PCNX|PCNXL1|pecanex	pecanex homolog 1 (Drosophila)	protein-coding	NA	NA
T2_peak_10239	chr14	70977970	70978091	122	70978001	12.93	6.6833	4.6444	3.91791	exon (NM_001308160, exon 6 of 34)	NM_014982	22990	Hs.446559	NM_014982	ENSG00000100731	PCNX1	PCNX|PCNXL1|pecanex	pecanex homolog 1 (Drosophila)	protein-coding	NA	NA
T2_peak_1024	chr1	36178413	36178962	550	36178697	124.71	21.2114	2.67474	17.2219	exon (NM_001286365, exon 10 of 16)	NM_001270895	27095	Hs.523131	NM_014408	ENSG00000054116	TRAPPC3	BET3	trafficking protein particle complex 3	protein-coding	NA	NA
T2_peak_10240	chr14	71067337	71067460	124	71067424	10.16	13.4421	8.57319	10.006	L1PA7|LINE|L1	NM_014982	22990	Hs.446559	NM_014982	ENSG00000100731	PCNX1	PCNX|PCNXL1|pecanex	pecanex homolog 1 (Drosophila)	protein-coding	NA	NA
T2_peak_10241	chr14	71367996	71368164	169	71368070	11.09	12.6147	8.12204	9.26756	Intergenic	NR_001276	319139		NR_001276	ENSG00000207444	SNORD56B	RNU56B	small nucleolar RNA, C/D box 56B	snoRNA	NA	NA
T2_peak_10242	chr14	71374593	71374720	128	71374669	9.24	11.8796	7.86363	8.56438	HAL1|LINE|L1	NR_001276	319139		NR_001276	ENSG00000207444	SNORD56B	RNU56B	small nucleolar RNA, C/D box 56B	snoRNA	NA	NA
T2_peak_10243	chr14	71427912	71428033	122	71427993	5.54	5.61224	4.78975	3.0032	L1MB3|LINE|L1	NR_001276	319139		NR_001276	ENSG00000207444	SNORD56B	RNU56B	small nucleolar RNA, C/D box 56B	snoRNA	NA	NA
T2_peak_10244	chr14	71527236	71527368	133	71527290	12.93	16.677	10.7019	12.9568	AluJo|SINE|Alu	NM_001284245	26037	Hs.654657	NM_015556	ENSG00000197555	SIPA1L1	E6TP1	signal induced proliferation associated 1 like 1	protein-coding	NA	NA
T2_peak_10245	chr14	71792350	71792522	173	71792406	7.39	8.88249	6.44452	5.8435	L1PA15|LINE|L1	NM_001204423	9628	Hs.509872	NM_004296	ENSG00000182732	RGS6	GAP|HA117|S914	regulator of G-protein signaling 6	protein-coding	NA	NA
T2_peak_10246	chr14	71793897	71794031	135	71793951	9.24	11.8796	7.86363	8.56438	L1MB8|LINE|L1	NM_001204423	9628	Hs.509872	NM_004296	ENSG00000182732	RGS6	GAP|HA117|S914	regulator of G-protein signaling 6	protein-coding	NA	NA
T2_peak_10247	chr14	71818470	71818637	168	71818562	8.31	10.3583	7.15408	7.17172	L1M7|LINE|L1	NM_001204423	9628	Hs.509872	NM_004296	ENSG00000182732	RGS6	GAP|HA117|S914	regulator of G-protein signaling 6	protein-coding	NA	NA
T2_peak_10248	chr14	71860292	71860535	244	71860386	7.39	8.88249	6.44452	5.8435	L1PB1|LINE|L1	NM_001204423	9628	Hs.509872	NM_004296	ENSG00000182732	RGS6	GAP|HA117|S914	regulator of G-protein signaling 6	protein-coding	NA	NA
T2_peak_10249	chr14	71954145	71954294	150	71954218	12.01	16.677	9.9923	12.9568	L1MCa|LINE|L1	NM_001204417	9628	Hs.509872	NM_004296	ENSG00000182732	RGS6	GAP|HA117|S914	regulator of G-protein signaling 6	protein-coding	NA	NA
T2_peak_1025	chr1	36289209	36289654	446	36289470	67.44	17.5518	3.42187	13.7907	exon (NM_005119, exon 5 of 12)	NM_001162530	79729	Hs.524496	NM_024676	ENSG00000214193	SH3D21	C1orf113	SH3 domain containing 21	protein-coding	NA	NA
T2_peak_10250	chr14	71976119	71976263	145	71976199	13.86	18.3438	11.4114	14.5169	L1MEg|LINE|L1	NM_001204417	9628	Hs.509872	NM_004296	ENSG00000182732	RGS6	GAP|HA117|S914	regulator of G-protein signaling 6	protein-coding	NA	NA
T2_peak_10251	chr14	72039687	72039996	310	72039781	11.09	15.0422	9.28274	11.4815	L1MB2|LINE|L1	NM_001204417	9628	Hs.509872	NM_004296	ENSG00000182732	RGS6	GAP|HA117|S914	regulator of G-protein signaling 6	protein-coding	NA	NA
T2_peak_10252	chr14	72737084	72737272	189	72737165	10.16	13.4421	8.57319	10.006	A-rich|Low_complexity|Low_complexity	NM_001280544	8110	Hs.162868	NM_012074	ENSG00000205683	DPF3	BAF45C|CERD4	double PHD fingers 3	protein-coding	NA	NA
T2_peak_10253	chr14	72767752	72767873	122	72767794	6.47	7.45746	5.73497	4.56238	L1MDa|LINE|L1	NM_001280544	8110	Hs.162868	NM_012074	ENSG00000205683	DPF3	BAF45C|CERD4	double PHD fingers 3	protein-coding	NA	NA
T2_peak_10254	chr14	72959097	72959248	152	72959160	30.49	11.4962	4.21717	8.26401	3' UTR (NM_015604, exon 14 of 14)	NM_001281735	53349	Hs.335106	NM_021260	ENSG00000165861	ZFYVE1	DFCP1|PPP1R172|SR3|TAFF1|ZNFN2A1	zinc finger FYVE-type containing 1	protein-coding	NA	NA
T2_peak_10255	chr14	73024160	73024432	273	73024191	14.78	8.41215	5.26026	5.47148	exon (NM_001281734, exon 2 of 12)	NM_021260	53349	Hs.335106	NM_021260	ENSG00000165861	ZFYVE1	DFCP1|PPP1R172|SR3|TAFF1|ZNFN2A1	zinc finger FYVE-type containing 1	protein-coding	NA	NA
T2_peak_10256	chr14	73026964	73027117	154	73027027	21.25	30.8062	16.2865	26.2411	5' UTR (NM_001281734, exon 1 of 12)	NM_021260	53349	Hs.335106	NM_021260	ENSG00000165861	ZFYVE1	DFCP1|PPP1R172|SR3|TAFF1|ZNFN2A1	zinc finger FYVE-type containing 1	protein-coding	NA	NA
T2_peak_10257	chr14	73055493	73055677	185	73055589	9.24	11.8796	7.86363	8.56438	Intergenic	NM_021239	58517	Hs.531106	NM_021239	ENSG00000119707	RBM25	NET52|RED120|RNPC7|S164|Snu71|fSAP94	RNA binding motif protein 25	protein-coding	NA	NA
T2_peak_10258	chr14	73058543	73058664	122	73058592	14.78	12.5229	7.8904	9.18337	promoter-TSS (NM_021239)	NM_021239	58517	Hs.531106	NM_021239	ENSG00000119707	RBM25	NET52|RED120|RNPC7|S164|Snu71|fSAP94	RNA binding motif protein 25	protein-coding	NA	NA
T2_peak_10259	chr14	73103195	73103410	216	73103311	157.05	47.0469	4.05246	41.6647	exon (NM_021239, exon 10 of 19)	NM_007318	5663	Hs.3260	NM_000021	ENSG00000080815	PSEN1	AD3|FAD|PS-1|PS1|S182	presenilin 1	protein-coding	NA	NA
T2_peak_1026	chr1	36303876	36304210	335	36303977	110.86	19.5986	2.72819	15.7122	3' UTR (NM_005119, exon 12 of 12)	NM_001162530	79729	Hs.524496	NM_024676	ENSG00000214193	SH3D21	C1orf113	SH3 domain containing 21	protein-coding	NA	NM_001321471
T2_peak_10260	chr14	73105811	73106127	317	73105950	141.34	51.9999	4.90832	46.3902	exon (NM_021239, exon 11 of 19)	NM_007318	5663	Hs.3260	NM_000021	ENSG00000080815	PSEN1	AD3|FAD|PS-1|PS1|S182	presenilin 1	protein-coding	NA	NA
T2_peak_10261	chr14	73239713	73239909	197	73239831	9.24	6.95301	5.119	4.1697	exon (NM_173462, exon 2 of 26)	NM_173462	89932	Hs.509909	NM_173462	ENSG00000100767	PAPLN	-	papilin, proteoglycan like sulfated glycoprotein	protein-coding	NM_173462	NA
T2_peak_10262	chr14	73274161	73274332	172	73274273	20.32	7.26342	3.62646	4.47066	TTS (NM_001320114)	NR_135248	101928123	Hs.660593	NR_135248		LOC101928123	-	uncharacterized LOC101928123	ncRNA	NA	NA
T2_peak_10263	chr14	73357758	73358003	246	73357851	12.01	15.6165	9.52371	12.027	intron (NM_001320114, intron 3 of 11)	NM_001005743	8650	Hs.525443	NM_003744	ENSG00000133961	NUMB	C14orf41|S171|c14_5527	NUMB, endocytic adaptor protein	protein-coding	NA	NA
T2_peak_10264	chr14	73492430	73492758	329	73492589	48.96	18.0238	4.54029	14.2453	exon (NM_024644, exon 1 of 1)	NM_024644	79697	Hs.509916	NM_024644	ENSG00000170468	RIOX1	C14orf169|JMJD9|MAPJD|NO66|ROX|URLC2|hsNO66	ribosomal oxygenase 1	protein-coding	NA	NA
T2_peak_10265	chr14	73517689	73517829	141	73517768	10.16	13.4421	8.57319	10.006	GA-rich|Low_complexity|Low_complexity	NM_001037161	641371	Hs.446685	NM_001037161	ENSG00000184227	ACOT1	ACH2|CTE-1|LACH2	acyl-CoA thioesterase 1	protein-coding	NA	NA
T2_peak_10266	chr14	73569231	73569440	210	73569376	50.81	19.4413	4.70991	15.559	non-coding (NR_046028, exon 2 of 4)	NM_006821	10965	Hs.446685	NM_006821	ENSG00000119673	ACOT2	CTE-IA|CTE1A|MTE1|PTE2|PTE2A|ZAP128	acyl-CoA thioesterase 2	protein-coding	NM_006821	NA
T2_peak_10267	chr14	73569534	73569786	253	73569716	39.72	17.0669	5.09042	13.3296	exon (NM_006821, exon 1 of 3)	NM_006821	10965	Hs.446685	NM_006821	ENSG00000119673	ACOT2	CTE-IA|CTE1A|MTE1|PTE2|PTE2A|ZAP128	acyl-CoA thioesterase 2	protein-coding	NA	NA
T2_peak_10268	chr14	73713722	73713936	215	73713792	53.58	19.8089	4.54836	15.9126	5' UTR (NM_006029, exon 1 of 1)	NM_006029	9240	Hs.194709	NM_006029	ENSG00000176903	PNMA1	MA1	paraneoplastic Ma antigen 1	protein-coding	NA	NA
T2_peak_10269	chr14	73721332	73721530	199	73721421	79.45	43.1405	7.31334	37.9484	exon (NM_194278, exon 11 of 12)	NM_006029	9240	Hs.194709	NM_006029	ENSG00000176903	PNMA1	MA1	paraneoplastic Ma antigen 1	protein-coding	NA	NA
T2_peak_1027	chr1	36319854	36320046	193	36319965	20.32	7.76578	3.84167	4.85654	exon (NM_001162530, exon 14 of 16)	NR_130899	55194	Hs.87016	NM_018166	ENSG00000142694	EVA1B	C1orf78|FAM176B	eva-1 homolog B	protein-coding	NA	NA
T2_peak_10270	chr14	73738635	73738888	254	73738712	75.75	30.1629	5.11677	25.646	exon (NM_194278, exon 2 of 12)	NR_039727	100616158		NR_039727	ENSG00000264741	MIR4505	mir-4505	microRNA 4505	ncRNA	NA	NA
T2_peak_10271	chr14	73740010	73740294	285	73740150	60.97	22.9939	4.76698	18.8907	5' UTR (NM_194278, exon 2 of 12)	NR_039727	100616158		NR_039727	ENSG00000264741	MIR4505	mir-4505	microRNA 4505	ncRNA	NA	NA
T2_peak_10272	chr14	73931672	73931803	132	73931750	70.21	17.8232	3.35068	14.0509	non-coding (NR_040251, exon 12 of 12)	NM_182480	51004	Hs.131555	NM_182476	ENSG00000119723	COQ6	CGI-10|CGI10|COQ10D6	coenzyme Q6, monooxygenase	protein-coding	NA	NA
T2_peak_10273	chr14	74019389	74019532	144	74019467	12.93	15.6165	10.2	12.027	promoter-TSS (NM_001321984)	NM_025057	80127	Hs.644621	NM_025057	ENSG00000119636	BBOF1	C14orf45|CCDC176	basal body orientation factor 1	protein-coding	NM_025057	NA
T2_peak_10274	chr14	74286278	74286788	511	74286447	73.9	13.9199	2.77422	10.462	intron (NR_003256, intron 17 of 17)	NR_003256	5826	Hs.94395	NM_005050	ENSG00000119688	ABCD4	ABC41|EST352188|MAHCJ|P70R|P79R|PMP69|PXMP1L	ATP binding cassette subfamily D member 4	protein-coding	NA	NM_005050
T2_peak_10275	chr14	74351358	74351479	122	74351393	8.31	10.3583	7.15408	7.17172	intron (NM_018228, intron 1 of 1)	NM_018228	55237	Hs.578167	NM_018228	ENSG00000133980	VRTN	C14orf115|vertnin	vertebrae development associated	protein-coding	NA	NA
T2_peak_10276	chr14	74449639	74449847	209	74449742	10.16	7.99793	5.5809	5.07563	L1ME1|LINE|L1	NM_001105579	646658	Hs.12400	NM_001105579	ENSG00000183379	SYNDIG1L	CAPUCIN|DSPC1|IFITMD4|TMEM90A	synapse differentiation inducing 1 like	protein-coding	NA	NA
T2_peak_10277	chr14	74611721	74611916	196	74611824	9.24	6.95301	5.119	4.1697	exon (NM_000428, exon 1 of 36)	NM_000428	4053	Hs.512776	NM_000428	ENSG00000119681	LTBP2	C14orf141|GLC3D|LTBP3|MSPKA|MSTP031|WMS3	latent transforming growth factor beta binding protein 2	protein-coding	NA	NA
T2_peak_10278	chr14	74612013	74612186	174	74612076	7.39	8.23867	6.14231	5.30368	5' UTR (NM_000428, exon 1 of 36)	NM_000428	4053	Hs.512776	NM_000428	ENSG00000119681	LTBP2	C14orf141|GLC3D|LTBP3|MSPKA|MSTP031|WMS3	latent transforming growth factor beta binding protein 2	protein-coding	NA	NA
T2_peak_10279	chr14	74798476	74798765	290	74798651	37.88	10.934	3.53416	7.72865	exon (NM_019589, exon 5 of 21)	NM_019589	56252	Hs.531111	NM_019589	ENSG00000119596	YLPM1	C14orf170|PPP1R169|ZAP113|ZAP3	YLP motif containing 1	protein-coding	NA	NA
T2_peak_1028	chr1	36320465	36320633	169	36320553	36.03	20.598	6.62732	16.6315	exon (NM_001162530, exon 14 of 16)	NR_130899	55194	Hs.87016	NM_018166	ENSG00000142694	EVA1B	C1orf78|FAM176B	eva-1 homolog B	protein-coding	NA	NA
T2_peak_10280	chr14	74799059	74799300	242	74799117	30.49	7.09779	2.86231	4.30841	exon (NM_019589, exon 5 of 21)	NM_019589	56252	Hs.531111	NM_019589	ENSG00000119596	YLPM1	C14orf170|PPP1R169|ZAP113|ZAP3	YLP motif containing 1	protein-coding	NA	NA
T2_peak_10281	chr14	74941954	74942141	188	74942023	38.8	14.4672	4.42217	10.9847	3' UTR (NM_001207012, exon 6 of 6)	NM_001207012	5228	Hs.252820	NM_002632	ENSG00000119630	PGF	D12S1900|PGFL|PIGF|PLGF|PlGF-2|SHGC-10760	placental growth factor	protein-coding	NA	NA
T2_peak_10282	chr14	75002952	75003132	181	75003033	38.8	19.7867	6.13245	15.8918	exon (NM_014239, exon 1 of 8)	NM_014239	8892	Hs.409137	NM_014239	ENSG00000119718	EIF2B2	EIF-2Bbeta|EIF2B	eukaryotic translation initiation factor 2B subunit beta	protein-coding	NM_014239	NA
T2_peak_10283	chr14	75071088	75071339	252	75071267	26.79	19.1482	8.37558	15.28	exon (NM_001042430, exon 2 of 3)	NM_001042430	79696	Hs.48642	NM_024643	ENSG00000119703	ZC2HC1C	C14orf140|FAM164C	zinc finger C2HC-type containing 1C	protein-coding	NA	NA
T2_peak_10284	chr14	75084454	75084695	242	75084606	35.1	24.5355	8.50475	20.3363	exon (NM_001329237, exon 22 of 22)	NM_001042430	79696	Hs.48642	NM_024643	ENSG00000119703	ZC2HC1C	C14orf140|FAM164C	zinc finger C2HC-type containing 1C	protein-coding	NA	NM_001329237
T2_peak_10285	chr14	75126782	75127029	248	75126949	24.94	18.8056	8.82461	14.9503	exon (NM_001329237, exon 1 of 22)	NM_001329237	91754	Hs.7200	NM_033116	ENSG00000119638	NEK9	APUG|LCCS10|NC|NERCC|NERCC1	NIMA related kinase 9	protein-coding	NM_001329237	NA
T2_peak_10286	chr14	75286259	75286380	122	75286276	7.39	4.98931	4.1952	2.4055	LTR9|LTR|ERV1	NM_005252	2353	Hs.25647	NM_005252	ENSG00000170345	FOS	AP-1|C-FOS|p55	Fos proto-oncogene, AP-1 transcription factor subunit	protein-coding	NA	NA
T2_peak_10287	chr14	75469305	75470040	736	75469756	97.92	55.0717	7.93413	49.3227	3' UTR (NM_001135047, exon 4 of 4)	NM_001135049	122953	Hs.196482	NM_130469	ENSG00000140044	JDP2	JUNDM2	Jun dimerization protein 2	protein-coding	NA	NM_001135047
T2_peak_10288	chr14	75546689	75546839	151	75546759	12.01	10.1966	6.5047	7.09415	3' UTR (NM_006399, exon 3 of 3)	NM_006399	10538	Hs.509964	NM_006399	ENSG00000156127	BATF	B-ATF|BATF1|SFA-2|SFA2	basic leucine zipper ATF-like transcription factor	protein-coding	NA	NA
T2_peak_10289	chr14	75646423	75646577	155	75646525	19.4	7.99138	4.07996	5.07563	3' UTR (NM_017791, exon 10 of 10)	NM_007176	11161	Hs.15106	NM_007176	ENSG00000133935	C14orf1	ERG28|NET51	chromosome 14 open reading frame 1	protein-coding	NA	NM_001195283
T2_peak_1029	chr1	36322123	36322568	446	36322175	129.33	9.64719	1.81017	6.57241	TTS (NM_001162530)	NR_130899	55194	Hs.87016	NM_018166	ENSG00000142694	EVA1B	C1orf78|FAM176B	eva-1 homolog B	protein-coding	NA	NM_001304762
T2_peak_10290	chr14	75797610	75797731	122	75797651	7.39	8.88249	6.44452	5.8435	L1PB1|LINE|L1	NM_015072	23093	Hs.709609	NM_015072	ENSG00000119685	TTLL5	CORD19|KIAA0998|STAMP	tubulin tyrosine ligase like 5	protein-coding	NA	NA
T2_peak_10291	chr14	75797873	75798006	134	75797955	8.31	10.3583	7.15408	7.17172	L1PB1|LINE|L1	NM_015072	23093	Hs.709609	NM_015072	ENSG00000119685	TTLL5	CORD19|KIAA0998|STAMP	tubulin tyrosine ligase like 5	protein-coding	NA	NA
T2_peak_10292	chr14	75798269	75798451	183	75798344	8.31	10.3583	7.15408	7.17172	L1PB1|LINE|L1	NM_015072	23093	Hs.709609	NM_015072	ENSG00000119685	TTLL5	CORD19|KIAA0998|STAMP	tubulin tyrosine ligase like 5	protein-coding	NA	NA
T2_peak_10293	chr14	75980660	75980781	122	75980723	8.31	10.3583	7.15408	7.17172	exon (NM_001329939, exon 2 of 8)	NM_001329938	7043	Hs.592317	NM_003239	ENSG00000119699	TGFB3	ARVD|ARVD1|LDS5|RNHF|TGF-beta3	transforming growth factor beta 3	protein-coding	NA	NA
T2_peak_10294	chr14	75981844	75981965	122	75981900	8.31	8.55429	6.25954	5.60852	5' UTR (NM_001329938, exon 1 of 5)	NM_001329938	7043	Hs.592317	NM_003239	ENSG00000119699	TGFB3	ARVD|ARVD1|LDS5|RNHF|TGF-beta3	transforming growth factor beta 3	protein-coding	NA	NA
T2_peak_10295	chr14	76018026	76018157	132	76018072	9.24	9.20107	6.50692	6.14542	L1M2|LINE|L1	NR_045665	112752	Hs.532626	NM_052873	ENSG00000119650	IFT43	C14orf179|CED3	intraflagellar transport 43	protein-coding	NA	NA
T2_peak_10296	chr14	76083417	76083544	128	76083532	87.76	5.16592	1.64372	2.5757	exon (NM_001102564, exon 9 of 9)	NM_001322030	55668	Hs.410231	NM_017926	ENSG00000089916	GPATCH2L	C14orf118	G-patch domain containing 2 like	protein-coding	NA	NA
T2_peak_10297	chr14	76089222	76089356	135	76089269	7.39	8.88249	6.44452	5.8435	Intergenic	NM_001322030	55668	Hs.410231	NM_017926	ENSG00000089916	GPATCH2L	C14orf118	G-patch domain containing 2 like	protein-coding	NA	NA
T2_peak_10298	chr14	76154293	76154524	232	76154517	22.17	4.94366	2.57458	2.3701	promoter-TSS (NM_017972)	NM_017972	55668	Hs.410231	NM_017926	ENSG00000089916	GPATCH2L	C14orf118	G-patch domain containing 2 like	protein-coding	NM_001322026	NA
T2_peak_10299	chr14	76299457	76299631	175	76299542	6.47	7.45746	5.73497	4.56238	(CTTT)n|Simple_repeat|Simple_repeat	NM_004452	2103	Hs.435845	NM_004452	ENSG00000119715	ESRRB	DFNB35|ERR2|ERRb|ESRL2|NR3B2	estrogen related receptor beta	protein-coding	NA	NA
T2_peak_1030	chr1	36324432	36324704	273	36324517	33.26	15.9729	5.40021	12.3733	promoter-TSS (NM_001304762)	NM_018166	55194	Hs.87016	NM_018166	ENSG00000142694	EVA1B	C1orf78|FAM176B	eva-1 homolog B	protein-coding	NA	NA
T2_peak_10300	chr14	76739135	76739256	122	76739225	7.39	8.88249	6.44452	5.8435	L1MA4A|LINE|L1	NM_014909	22846	Hs.525479	NM_014909	ENSG00000071246	VASH1	KIAA1036	vasohibin 1	protein-coding	NA	NA
T2_peak_10301	chr14	76741310	76741459	150	76741390	6.47	7.45746	5.73497	4.56238	L1MA4A|LINE|L1	NM_014909	22846	Hs.525479	NM_014909	ENSG00000071246	VASH1	KIAA1036	vasohibin 1	protein-coding	NA	NA
T2_peak_10302	chr14	76782316	76782689	374	76782526	60.05	12.8609	2.907	9.50287	non-coding (NR_104183, exon 3 of 3)	NR_104183	100506603	Hs.673984	NR_104183	ENSG00000258301	LOC100506603	-	uncharacterized LOC100506603	ncRNA	NA	NA
T2_peak_10303	chr14	77025365	77025499	135	77025418	65.59	11.1285	2.56114	7.91304	exon (NM_024496, exon 1 of 1)	NM_024496	64207	Hs.179260	NM_024496	ENSG00000119669	IRF2BPL	C14orf4|EAP1	interferon regulatory factor 2 binding protein like	protein-coding	NA	NM_024496
T2_peak_10304	chr14	77025808	77026175	368	77026112	64.67	16.2611	3.33906	12.6473	exon (NM_024496, exon 1 of 1)	NM_024496	64207	Hs.179260	NM_024496	ENSG00000119669	IRF2BPL	C14orf4|EAP1	interferon regulatory factor 2 binding protein like	protein-coding	NA	NA
T2_peak_10305	chr14	77026286	77026528	243	77026335	69.28	16.492	3.19477	12.8691	exon (NM_024496, exon 1 of 1)	NM_024496	64207	Hs.179260	NM_024496	ENSG00000119669	IRF2BPL	C14orf4|EAP1	interferon regulatory factor 2 binding protein like	protein-coding	NA	NA
T2_peak_10306	chr14	77026612	77026733	122	77026672	61.89	12.4797	2.86092	9.14499	exon (NM_024496, exon 1 of 1)	NM_024496	64207	Hs.179260	NM_024496	ENSG00000119669	IRF2BPL	C14orf4|EAP1	interferon regulatory factor 2 binding protein like	protein-coding	NA	NA
T2_peak_10307	chr14	77027733	77027997	265	77027917	46.19	12.5672	3.37071	9.22277	5' UTR (NM_024496, exon 1 of 1)	NM_024496	64207	Hs.179260	NM_024496	ENSG00000119669	IRF2BPL	C14orf4|EAP1	interferon regulatory factor 2 binding protein like	protein-coding	NM_024496	NA
T2_peak_10308	chr14	77028101	77028323	223	77028185	41.57	9.85331	3.04078	6.77074	5' UTR (NM_024496, exon 1 of 1)	NM_024496	64207	Hs.179260	NM_024496	ENSG00000119669	IRF2BPL	C14orf4|EAP1	interferon regulatory factor 2 binding protein like	protein-coding	NA	NA
T2_peak_10309	chr14	77131375	77131497	123	77131436	17.55	16.2172	9.27609	12.6046	3' UTR (NM_174976, exon 3 of 3)	NM_174976	283576	Hs.525485	NM_174976	ENSG00000177108	ZDHHC22	C14orf59	zinc finger DHHC-type containing 22	protein-coding	NA	NA
T2_peak_1031	chr1	36361298	36361419	122	36361327	15.7	13.7287	8.35229	10.2775	intron (NM_001282547, intron 1 of 10)	NM_001282546	83931	Hs.471768	NM_032017	ENSG00000196182	STK40	SHIK|SgK495	serine/threonine kinase 40	protein-coding	NM_001282546	NA
T2_peak_10310	chr14	77256617	77257078	462	77256943	10.16	7.99793	5.5809	5.07563	3' UTR (NM_020431, exon 24 of 24)	NR_031661	100302236		NR_031661	ENSG00000221754	MIR1260A	MIR1260|MIRN1260|hsa-mir-1260|hsa-mir-1260a|mir-1260a	microRNA 1260a	ncRNA	NA	NM_020431
T2_peak_10311	chr14	77258040	77258162	123	77258054	12.01	10.1966	6.5047	7.09415	3' UTR (NM_020431, exon 24 of 24)	NR_031661	100302236		NR_031661	ENSG00000221754	MIR1260A	MIR1260|MIRN1260|hsa-mir-1260|hsa-mir-1260a|mir-1260a	microRNA 1260a	ncRNA	NA	NA
T2_peak_10312	chr14	77277177	77277402	226	77277285	110.86	29.1797	3.60826	24.7023	3' UTR (NM_013382, exon 21 of 21)	NM_021257	58157	Hs.274363	NM_021257	ENSG00000165553	NGB	-	neuroglobin	protein-coding	NA	NM_013382
T2_peak_10313	chr14	77321033	77321157	125	77321127	36.03	6.61607	2.46854	3.85507	promoter-TSS (NM_013382)	NM_145870	2954	Hs.655292	NM_001513	ENSG00000100577	GSTZ1	GSTZ1-1|MAAI|MAI	glutathione S-transferase zeta 1	protein-coding	NA	NA
T2_peak_10314	chr14	77341813	77341960	148	77341843	8.31	5.94877	4.6571	3.32148	exon (NM_001346131, exon 6 of 6)	NM_145870	2954	Hs.655292	NM_001513	ENSG00000100577	GSTZ1	GSTZ1-1|MAAI|MAI	glutathione S-transferase zeta 1	protein-coding	NA	NA
T2_peak_10315	chr14	77458066	77458236	171	77458184	107.16	23.3268	3.09031	19.2111	promoter-TSS (NM_001193314)	NM_012111	10598	Hs.204041	NM_012111	ENSG00000100591	AHSA1	AHA1|C14orf3|hAha1|p38	activator of HSP90 ATPase activity 1	protein-coding	NM_012111	NA
T2_peak_10316	chr14	77723218	77723376	159	77723271	59.12	17.7473	3.7577	13.9773	intron (NM_001318844, intron 10 of 12)	NM_001267864	81892	Hs.655105	NM_031210	ENSG00000119705	SLIRP	C14orf156|DC50|PD04872	SRA stem-loop interacting RNA binding protein	protein-coding	NA	NA
T2_peak_10317	chr14	77730894	77731030	137	77730985	49.89	20.5956	5.08852	16.6291	intron (NM_001318844, intron 10 of 12)	NM_001267864	81892	Hs.655105	NM_031210	ENSG00000119705	SLIRP	C14orf156|DC50|PD04872	SRA stem-loop interacting RNA binding protein	protein-coding	NA	NA
T2_peak_10318	chr14	77889842	77889963	122	77889929	8.31	10.3583	7.15408	7.17172	A-rich|Low_complexity|Low_complexity	NM_001142545	57143	Hs.413208	NM_020421	ENSG00000063761	ADCK1	-	aarF domain containing kinase 1	protein-coding	NA	NA
T2_peak_10319	chr14	78036348	78036476	129	78036385	9.24	6.95301	5.119	4.1697	L1MEc|LINE|L1	NM_001330195	9369	Hs.368307	NM_004796	ENSG00000021645	NRXN3	C14orf60	neurexin 3	protein-coding	NA	NA
T2_peak_1032	chr1	36385729	36385880	152	36385819	12.93	14.3212	9.51981	10.844	5' UTR (NM_001282546, exon 1 of 11)	NM_001282546	83931	Hs.471768	NM_032017	ENSG00000196182	STK40	SHIK|SgK495	serine/threonine kinase 40	protein-coding	NA	NA
T2_peak_10320	chr14	78143471	78143592	122	78143557	7.39	8.88249	6.44452	5.8435	(T)n|Simple_repeat|Simple_repeat	NM_001330195	9369	Hs.368307	NM_004796	ENSG00000021645	NRXN3	C14orf60	neurexin 3	protein-coding	NA	NA
T2_peak_10321	chr14	78171235	78171358	124	78171300	8.31	10.3583	7.15408	7.17172	intron (NM_001330195, intron 1 of 20)	NR_073547	9369	Hs.368307	NM_004796	ENSG00000021645	NRXN3	C14orf60	neurexin 3	protein-coding	NA	NA
T2_peak_10322	chr14	78187715	78187961	247	78187874	12.01	16.677	9.9923	12.9568	intron (NM_001330195, intron 1 of 20)	NR_073547	9369	Hs.368307	NM_004796	ENSG00000021645	NRXN3	C14orf60	neurexin 3	protein-coding	NA	NA
T2_peak_10323	chr14	78351650	78351797	148	78351719	8.31	10.3583	7.15408	7.17172	L1ME3Cz|LINE|L1	NM_004796	9369	Hs.368307	NM_004796	ENSG00000021645	NRXN3	C14orf60	neurexin 3	protein-coding	NA	NA
T2_peak_10324	chr14	78636727	78636992	266	78636929	10.16	13.4421	8.57319	10.006	intron (NM_004796, intron 1 of 16)	NM_004796	9369	Hs.368307	NM_004796	ENSG00000021645	NRXN3	C14orf60	neurexin 3	protein-coding	NA	NA
T2_peak_10325	chr14	78792160	78792393	234	78792299	10.16	13.4421	8.57319	10.006	HAL1b|LINE|L1	NM_004796	9369	Hs.368307	NM_004796	ENSG00000021645	NRXN3	C14orf60	neurexin 3	protein-coding	NA	NA
T2_peak_10326	chr14	78805522	78805662	141	78805622	7.39	8.88249	6.44452	5.8435	(A)n|Simple_repeat|Simple_repeat	NR_135159	105370586		NR_135159	ENSG00000258419	LOC105370586	-	uncharacterized LOC105370586	ncRNA	NA	NA
T2_peak_10327	chr14	78820419	78820556	138	78820485	8.31	10.3583	7.15408	7.17172	intron (NM_001330195, intron 10 of 20)	NR_135159	105370586		NR_135159	ENSG00000258419	LOC105370586	-	uncharacterized LOC105370586	ncRNA	NA	NA
T2_peak_10328	chr14	79308771	79308929	159	79308823	12.01	16.677	9.9923	12.9568	(T)n|Simple_repeat|Simple_repeat	NM_138970	9369	Hs.368307	NM_004796	ENSG00000021645	NRXN3	C14orf60	neurexin 3	protein-coding	NA	NA
T2_peak_10329	chr14	79358560	79358687	128	79358613	15.7	21.7652	12.8305	17.7188	(AAAG)n|Simple_repeat|Simple_repeat	NM_138970	9369	Hs.368307	NM_004796	ENSG00000021645	NRXN3	C14orf60	neurexin 3	protein-coding	NA	NA
T2_peak_1033	chr1	36393719	36394058	340	36393907	107.16	14.889	2.35132	11.392	exon (NM_032881, exon 2 of 2)	NM_032881	84967	Hs.603131	NM_032881	ENSG00000181817	LSM10	MST074|MSTP074	LSM10, U7 small nuclear RNA associated	protein-coding	NA	NM_032881
T2_peak_10330	chr14	79713067	79713190	124	79713133	9.24	11.8796	7.86363	8.56438	HAL1|LINE|L1	NM_138970	9369	Hs.368307	NM_004796	ENSG00000021645	NRXN3	C14orf60	neurexin 3	protein-coding	NA	NA
T2_peak_10331	chr14	79773789	79773922	134	79773872	10.16	13.4421	8.57319	10.006	L2b|LINE|L2	NR_038355	100628307	Hs.623865	NR_038355	ENSG00000258766	DIO2-AS1	-	DIO2 antisense RNA 1	ncRNA	NA	NA
T2_peak_10332	chr14	79992577	79992698	122	79992606	7.39	8.88249	6.44452	5.8435	Intergenic	NR_038355	100628307	Hs.623865	NR_038355	ENSG00000258766	DIO2-AS1	-	DIO2 antisense RNA 1	ncRNA	NA	NA
T2_peak_10333	chr14	80189753	80189976	224	80189836	13.86	11.3449	7.4285	8.1168	L1MC1|LINE|L1	NR_038355	100628307	Hs.623865	NR_038355	ENSG00000258766	DIO2-AS1	-	DIO2 antisense RNA 1	ncRNA	NA	NA
T2_peak_10334	chr14	80211922	80212067	146	80212001	10.16	7.99793	5.5809	5.07563	promoter-TSS (NM_001007023)	NM_001324462	1734	Hs.202354	NM_000793	ENSG00000211448	DIO2	5DII|D2|DIOII|SelY|TXDI2	iodothyronine deiodinase 2	protein-coding	NA	NA
T2_peak_10335	chr14	80597931	80598165	235	80598010	12.01	10.1966	6.5047	7.09415	L1MD1|LINE|L1	NM_152446	145508	Hs.162889	NM_152446	ENSG00000100629	CEP128	C14orf145|C14orf61|LEDP/132	centrosomal protein 128	protein-coding	NA	NA
T2_peak_10336	chr14	80683570	80683761	192	80683642	10.16	13.4421	8.57319	10.006	L1PA15-16|LINE|L1	NM_152446	145508	Hs.162889	NM_152446	ENSG00000100629	CEP128	C14orf145|C14orf61|LEDP/132	centrosomal protein 128	protein-coding	NA	NA
T2_peak_10337	chr14	80714599	80714866	268	80714661	10.16	13.4421	8.57319	10.006	intron (NM_152446, intron 18 of 23)	NM_152446	145508	Hs.162889	NM_152446	ENSG00000100629	CEP128	C14orf145|C14orf61|LEDP/132	centrosomal protein 128	protein-coding	NA	NA
T2_peak_10338	chr14	80891546	80891703	158	80891620	19.4	28.9125	15.6687	24.4488	L1MA2|LINE|L1	NM_152446	145508	Hs.162889	NM_152446	ENSG00000100629	CEP128	C14orf145|C14orf61|LEDP/132	centrosomal protein 128	protein-coding	NA	NA
T2_peak_10339	chr14	80935564	80935746	183	80935637	9.24	11.8796	7.86363	8.56438	(A)n|Simple_repeat|Simple_repeat	NM_152446	145508	Hs.162889	NM_152446	ENSG00000100629	CEP128	C14orf145|C14orf61|LEDP/132	centrosomal protein 128	protein-coding	NA	NA
T2_peak_1034	chr1	36397778	36397918	141	36397844	40.65	26.5338	8.32944	22.2206	5' UTR (NM_032881, exon 1 of 2)	NM_032881	84967	Hs.603131	NM_032881	ENSG00000181817	LSM10	MST074|MSTP074	LSM10, U7 small nuclear RNA associated	protein-coding	NA	NA
T2_peak_10340	chr14	81037242	81037454	213	81037363	11.09	15.0422	9.28274	11.4815	L1MA6|LINE|L1	NM_001018036	7253	Hs.160411	NM_000369	ENSG00000165409	TSHR	CHNG1|LGR3|hTSHR-I	thyroid stimulating hormone receptor	protein-coding	NA	NA
T2_peak_10341	chr14	81038414	81038580	167	81038519	8.31	10.3583	7.15408	7.17172	L1MA6|LINE|L1	NM_001018036	7253	Hs.160411	NM_000369	ENSG00000165409	TSHR	CHNG1|LGR3|hTSHR-I	thyroid stimulating hormone receptor	protein-coding	NA	NA
T2_peak_10342	chr14	81039040	81039161	122	81039101	9.24	11.8796	7.86363	8.56438	L1MA6|LINE|L1	NM_001018036	7253	Hs.160411	NM_000369	ENSG00000165409	TSHR	CHNG1|LGR3|hTSHR-I	thyroid stimulating hormone receptor	protein-coding	NA	NA
T2_peak_10343	chr14	81046380	81046644	265	81046528	8.31	10.3583	7.15408	7.17172	L1MEf|LINE|L1	NM_001018036	7253	Hs.160411	NM_000369	ENSG00000165409	TSHR	CHNG1|LGR3|hTSHR-I	thyroid stimulating hormone receptor	protein-coding	NA	NA
T2_peak_10344	chr14	81240552	81240938	387	81240660	15.7	21.7652	12.8305	17.7188	L1MA5A|LINE|L1	NM_201595	2957	Hs.592334	NM_015859	ENSG00000165417	GTF2A1	TF2A1|TFIIA|TFIIA-42|TFIIAL	general transcription factor IIA subunit 1	protein-coding	NA	NA
T2_peak_10345	chr14	81261934	81262062	129	81262023	12.93	10.1966	6.9666	7.09415	3' UTR (NM_033104, exon 6 of 6)	NM_201595	2957	Hs.592334	NM_015859	ENSG00000165417	GTF2A1	TF2A1|TFIIA|TFIIA-42|TFIIAL	general transcription factor IIA subunit 1	protein-coding	NA	NA
T2_peak_10346	chr14	81346951	81347344	394	81347031	12.01	16.677	9.9923	12.9568	L1MA4A|LINE|L1	NM_033104	85439	Hs.14248	NM_033104	ENSG00000140022	STON2	STN2|STNB|STNB2	stonin 2	protein-coding	NA	NA
T2_peak_10347	chr14	81347592	81347740	149	81347686	12.01	16.677	9.9923	12.9568	L1MA4A|LINE|L1	NM_033104	85439	Hs.14248	NM_033104	ENSG00000140022	STON2	STN2|STNB|STNB2	stonin 2	protein-coding	NA	NA
T2_peak_10348	chr14	81347879	81348080	202	81347984	12.93	16.677	10.7019	12.9568	L1MA4A|LINE|L1	NM_033104	85439	Hs.14248	NM_033104	ENSG00000140022	STON2	STN2|STNB|STNB2	stonin 2	protein-coding	NA	NA
T2_peak_10349	chr14	81405365	81405543	179	81405445	18.48	27.0911	14.9592	22.7281	L1M4a1|LINE|L1	NM_033104	85439	Hs.14248	NM_033104	ENSG00000140022	STON2	STN2|STNB|STNB2	stonin 2	protein-coding	NA	NA
T2_peak_1035	chr1	36745876	36746010	135	36745964	7.39	8.88249	6.44452	5.8435	L1PB2|LINE|L1	NM_156039	1441	Hs.524517	NM_000760	ENSG00000119535	CSF3R	CD114|GCSFR|SCN7	colony stimulating factor 3 receptor	protein-coding	NA	NA
T2_peak_10350	chr14	81476940	81477100	161	81476967	16.63	5.94583	3.52568	3.32148	exon (NM_005065, exon 21 of 21)	NR_109999	100506700	Hs.116304	NR_109999	ENSG00000258675	LOC100506700	-	uncharacterized LOC100506700	ncRNA	NA	NM_005065
T2_peak_10351	chr14	81581615	81581736	122	81581681	7.39	8.88249	6.44452	5.8435	Intergenic	NR_110074	101928559	Hs.525499	NR_110074	ENSG00000258977	LINC01467	-	long intergenic non-protein coding RNA 1467	ncRNA	NA	NA
T2_peak_10352	chr14	81755712	81755851	140	81755765	9.24	11.8796	7.86363	8.56438	L1MEc|LINE|L1	NR_110074	101928559	Hs.525499	NR_110074	ENSG00000258977	LINC01467	-	long intergenic non-protein coding RNA 1467	ncRNA	NA	NA
T2_peak_10353	chr14	81921180	81921386	207	81921291	13.86	18.3438	11.4114	14.5169	L1MD1|LINE|L1	NR_110074	101928559	Hs.525499	NR_110074	ENSG00000258977	LINC01467	-	long intergenic non-protein coding RNA 1467	ncRNA	NA	NA
T2_peak_10354	chr14	81966214	81966341	128	81966287	9.24	11.8796	7.86363	8.56438	LTR33|LTR|ERVL	NR_110074	101928559	Hs.525499	NR_110074	ENSG00000258977	LINC01467	-	long intergenic non-protein coding RNA 1467	ncRNA	NA	NA
T2_peak_10355	chr14	82041449	82041600	152	82041534	12.01	16.677	9.9923	12.9568	Intergenic	NR_110074	101928559	Hs.525499	NR_110074	ENSG00000258977	LINC01467	-	long intergenic non-protein coding RNA 1467	ncRNA	NA	NA
T2_peak_10356	chr14	82184380	82184501	122	82184419	6.47	7.45746	5.73497	4.56238	L1M1|LINE|L1	NR_110074	101928559	Hs.525499	NR_110074	ENSG00000258977	LINC01467	-	long intergenic non-protein coding RNA 1467	ncRNA	NA	NA
T2_peak_10357	chr14	82324461	82324582	122	82324500	7.39	8.88249	6.44452	5.8435	L1M2|LINE|L1	NR_110074	101928559	Hs.525499	NR_110074	ENSG00000258977	LINC01467	-	long intergenic non-protein coding RNA 1467	ncRNA	NA	NA
T2_peak_10358	chr14	82325076	82325226	151	82325132	7.39	8.88249	6.44452	5.8435	L1M2|LINE|L1	NR_110074	101928559	Hs.525499	NR_110074	ENSG00000258977	LINC01467	-	long intergenic non-protein coding RNA 1467	ncRNA	NA	NA
T2_peak_10359	chr14	82325823	82326033	211	82325939	6.47	7.45746	5.73497	4.56238	L1M2|LINE|L1	NR_110074	101928559	Hs.525499	NR_110074	ENSG00000258977	LINC01467	-	long intergenic non-protein coding RNA 1467	ncRNA	NA	NA
T2_peak_1036	chr1	36767090	36767214	125	36767153	8.31	10.3583	7.15408	7.17172	L1M4|LINE|L1	NM_000831	2899	Hs.128848	NM_000831	ENSG00000163873	GRIK3	EAA5|GLR7|GLUR7|GluK3|GluR7a	glutamate ionotropic receptor kainate type subunit 3	protein-coding	NA	NA
T2_peak_10360	chr14	82340912	82341033	122	82341006	7.39	8.88249	6.44452	5.8435	Intergenic	NR_110074	101928559	Hs.525499	NR_110074	ENSG00000258977	LINC01467	-	long intergenic non-protein coding RNA 1467	ncRNA	NA	NA
T2_peak_10361	chr14	82372663	82372800	138	82372732	8.31	10.3583	7.15408	7.17172	L1MA2|LINE|L1	NR_110074	101928559	Hs.525499	NR_110074	ENSG00000258977	LINC01467	-	long intergenic non-protein coding RNA 1467	ncRNA	NA	NA
T2_peak_10362	chr14	82380042	82380163	122	82380137	7.39	8.88249	6.44452	5.8435	L1MB8|LINE|L1	NR_110074	101928559	Hs.525499	NR_110074	ENSG00000258977	LINC01467	-	long intergenic non-protein coding RNA 1467	ncRNA	NA	NA
T2_peak_10363	chr14	82416950	82417071	122	82416963	5.54	6.08988	5.02541	3.34668	L1PA16|LINE|L1	NR_110074	101928559	Hs.525499	NR_110074	ENSG00000258977	LINC01467	-	long intergenic non-protein coding RNA 1467	ncRNA	NA	NA
T2_peak_10364	chr14	82417236	82417459	224	82417338	13.86	7.53305	4.95233	4.63463	L1PA16|LINE|L1	NR_110074	101928559	Hs.525499	NR_110074	ENSG00000258977	LINC01467	-	long intergenic non-protein coding RNA 1467	ncRNA	NA	NA
T2_peak_10365	chr14	82417665	82417858	194	82417749	7.39	8.88249	6.44452	5.8435	L1PA16|LINE|L1	NR_110074	101928559	Hs.525499	NR_110074	ENSG00000258977	LINC01467	-	long intergenic non-protein coding RNA 1467	ncRNA	NA	NA
T2_peak_10366	chr14	82453069	82453190	122	82453137	8.31	10.3583	7.15408	7.17172	MER3|DNA|hAT-Charlie	NR_110074	101928559	Hs.525499	NR_110074	ENSG00000258977	LINC01467	-	long intergenic non-protein coding RNA 1467	ncRNA	NA	NA
T2_peak_10367	chr14	82542058	82542427	370	82542310	12.01	16.677	9.9923	12.9568	L1PB1|LINE|L1	NR_110074	101928559	Hs.525499	NR_110074	ENSG00000258977	LINC01467	-	long intergenic non-protein coding RNA 1467	ncRNA	NA	NA
T2_peak_10368	chr14	82724859	82724980	122	82724921	7.39	8.88249	6.44452	5.8435	(GT)n|Simple_repeat|Simple_repeat	NR_110074	101928559	Hs.525499	NR_110074	ENSG00000258977	LINC01467	-	long intergenic non-protein coding RNA 1467	ncRNA	NA	NA
T2_peak_10369	chr14	82753738	82753899	162	82753831	11.09	15.0422	9.28274	11.4815	L1MA4|LINE|L1	NR_110074	101928559	Hs.525499	NR_110074	ENSG00000258977	LINC01467	-	long intergenic non-protein coding RNA 1467	ncRNA	NA	NA
T2_peak_1037	chr1	37205640	37205787	148	37205696	8.31	10.3583	7.15408	7.17172	L1MA7|LINE|L1	NR_036217	100422898		NR_036217	ENSG00000264698	MIR4255	-	microRNA 4255	ncRNA	NA	NA
T2_peak_10370	chr14	83143290	83143440	151	83143328	6.47	7.45746	5.73497	4.56238	Intergenic	NR_110074	101928559	Hs.525499	NR_110074	ENSG00000258977	LINC01467	-	long intergenic non-protein coding RNA 1467	ncRNA	NA	NA
T2_peak_10371	chr14	83261335	83261470	136	83261375	12.01	10.1966	6.5047	7.09415	L1MC1|LINE|L1	NR_110074	101928559	Hs.525499	NR_110074	ENSG00000258977	LINC01467	-	long intergenic non-protein coding RNA 1467	ncRNA	NA	NA
T2_peak_10372	chr14	83277337	83277782	446	83277567	14.78	20.0405	12.121	16.1038	L1MA4|LINE|L1	NR_110074	101928559	Hs.525499	NR_110074	ENSG00000258977	LINC01467	-	long intergenic non-protein coding RNA 1467	ncRNA	NA	NA
T2_peak_10373	chr14	83292507	83292684	178	83292596	8.31	10.3583	7.15408	7.17172	L1M1|LINE|L1	NR_110074	101928559	Hs.525499	NR_110074	ENSG00000258977	LINC01467	-	long intergenic non-protein coding RNA 1467	ncRNA	NA	NA
T2_peak_10374	chr14	83298841	83298962	122	83298876	10.16	7.99793	5.5809	5.07563	Intergenic	NR_110074	101928559	Hs.525499	NR_110074	ENSG00000258977	LINC01467	-	long intergenic non-protein coding RNA 1467	ncRNA	NA	NA
T2_peak_10375	chr14	83302867	83303003	137	83302919	9.24	11.8796	7.86363	8.56438	L1MC4a|LINE|L1	NR_110074	101928559	Hs.525499	NR_110074	ENSG00000258977	LINC01467	-	long intergenic non-protein coding RNA 1467	ncRNA	NA	NA
T2_peak_10376	chr14	83367236	83367384	149	83367273	14.78	20.0405	12.121	16.1038	(T)n|Simple_repeat|Simple_repeat	NR_110074	101928559	Hs.525499	NR_110074	ENSG00000258977	LINC01467	-	long intergenic non-protein coding RNA 1467	ncRNA	NA	NA
T2_peak_10377	chr14	83490771	83490987	217	83490875	7.39	8.88249	6.44452	5.8435	L1MC|LINE|L1	NR_110074	101928559	Hs.525499	NR_110074	ENSG00000258977	LINC01467	-	long intergenic non-protein coding RNA 1467	ncRNA	NA	NA
T2_peak_10378	chr14	83699869	83700146	278	83699989	11.09	15.0422	9.28274	11.4815	L1MC3|LINE|L1	NR_135155	105370605		NR_135155	ENSG00000258814	LOC105370605	-	uncharacterized LOC105370605	ncRNA	NA	NA
T2_peak_10379	chr14	83701213	83701397	185	83701322	10.16	12.5484	8.17115	9.20528	L1MC3|LINE|L1	NR_135155	105370605		NR_135155	ENSG00000258814	LOC105370605	-	uncharacterized LOC105370605	ncRNA	NA	NA
T2_peak_1038	chr1	37206500	37206639	140	37206545	7.39	8.88249	6.44452	5.8435	L1MA7|LINE|L1	NR_036217	100422898		NR_036217	ENSG00000264698	MIR4255	-	microRNA 4255	ncRNA	NA	NA
T2_peak_10380	chr14	83734952	83735074	123	83734996	9.24	11.8796	7.86363	8.56438	L1MB2|LINE|L1	NR_135155	105370605		NR_135155	ENSG00000258814	LOC105370605	-	uncharacterized LOC105370605	ncRNA	NA	NA
T2_peak_10381	chr14	83803968	83804109	142	83804060	7.39	8.88249	6.44452	5.8435	A-rich|Low_complexity|Low_complexity	NR_135155	105370605		NR_135155	ENSG00000258814	LOC105370605	-	uncharacterized LOC105370605	ncRNA	NA	NA
T2_peak_10382	chr14	83966803	83966964	162	83966904	125.64	39.5952	4.22122	34.5795	(CTTC)n|Simple_repeat|Simple_repeat	NR_135155	105370605		NR_135155	ENSG00000258814	LOC105370605	-	uncharacterized LOC105370605	ncRNA	NA	NA
T2_peak_10383	chr14	83980056	83980177	122	83980116	8.31	10.3583	7.15408	7.17172	LTR101_Mam|LTR|ERVL	NR_135155	105370605		NR_135155	ENSG00000258814	LOC105370605	-	uncharacterized LOC105370605	ncRNA	NA	NA
T2_peak_10384	chr14	84006511	84006681	171	84006591	7.39	8.88249	6.44452	5.8435	(TTTTTC)n|Simple_repeat|Simple_repeat	NR_135155	105370605		NR_135155	ENSG00000258814	LOC105370605	-	uncharacterized LOC105370605	ncRNA	NA	NA
T2_peak_10385	chr14	84317448	84317569	122	84317523	8.31	10.3583	7.15408	7.17172	L1MA4A|LINE|L1	NR_135155	105370605		NR_135155	ENSG00000258814	LOC105370605	-	uncharacterized LOC105370605	ncRNA	NA	NA
T2_peak_10386	chr14	84318130	84318251	122	84318215	6.47	7.45746	5.73497	4.56238	L1MA4A|LINE|L1	NR_135155	105370605		NR_135155	ENSG00000258814	LOC105370605	-	uncharacterized LOC105370605	ncRNA	NA	NA
T2_peak_10387	chr14	84320034	84320250	217	84320113	11.09	9.08008	6.0428	6.02855	L1MA4A|LINE|L1	NR_135155	105370605		NR_135155	ENSG00000258814	LOC105370605	-	uncharacterized LOC105370605	ncRNA	NA	NA
T2_peak_10388	chr14	84416886	84417086	201	84416974	12.01	16.677	9.9923	12.9568	L1MA5|LINE|L1	NR_135155	105370605		NR_135155	ENSG00000258814	LOC105370605	-	uncharacterized LOC105370605	ncRNA	NA	NA
T2_peak_10389	chr14	84417157	84417379	223	84417246	10.16	13.4421	8.57319	10.006	L1MA5|LINE|L1	NR_135155	105370605		NR_135155	ENSG00000258814	LOC105370605	-	uncharacterized LOC105370605	ncRNA	NA	NA
T2_peak_1039	chr1	37206888	37207016	129	37206927	9.24	11.8796	7.86363	8.56438	L1MA7|LINE|L1	NR_036217	100422898		NR_036217	ENSG00000264698	MIR4255	-	microRNA 4255	ncRNA	NA	NA
T2_peak_10390	chr14	84417902	84418088	187	84418000	8.31	10.3583	7.15408	7.17172	L1MA5|LINE|L1	NR_135155	105370605		NR_135155	ENSG00000258814	LOC105370605	-	uncharacterized LOC105370605	ncRNA	NA	NA
T2_peak_10391	chr14	84517970	84518117	148	84518061	7.39	8.88249	6.44452	5.8435	L1MA3|LINE|L1	NR_135155	105370605		NR_135155	ENSG00000258814	LOC105370605	-	uncharacterized LOC105370605	ncRNA	NA	NA
T2_peak_10392	chr14	84518788	84518948	161	84518830	6.47	6.06829	5.01787	3.34668	L1MA3|LINE|L1	NR_135155	105370605		NR_135155	ENSG00000258814	LOC105370605	-	uncharacterized LOC105370605	ncRNA	NA	NA
T2_peak_10393	chr14	84635929	84636078	150	84635970	7.39	8.88249	6.44452	5.8435	L1PREC2|LINE|L1	NR_135155	105370605		NR_135155	ENSG00000258814	LOC105370605	-	uncharacterized LOC105370605	ncRNA	NA	NA
T2_peak_10394	chr14	84636237	84636531	295	84636346	20.32	30.7551	16.3783	26.1937	L1PREC2|LINE|L1	NR_135155	105370605		NR_135155	ENSG00000258814	LOC105370605	-	uncharacterized LOC105370605	ncRNA	NA	NA
T2_peak_10395	chr14	84637758	84637879	122	84637834	8.31	10.3583	7.15408	7.17172	L1PREC2|LINE|L1	NR_135155	105370605		NR_135155	ENSG00000258814	LOC105370605	-	uncharacterized LOC105370605	ncRNA	NA	NA
T2_peak_10396	chr14	84653095	84653333	239	84653198	16.63	23.5162	13.5401	19.3661	Intergenic	NR_135155	105370605		NR_135155	ENSG00000258814	LOC105370605	-	uncharacterized LOC105370605	ncRNA	NA	NA
T2_peak_10397	chr14	84723035	84723247	213	84723127	9.24	11.8796	7.86363	8.56438	L1PA16|LINE|L1	NR_135155	105370605		NR_135155	ENSG00000258814	LOC105370605	-	uncharacterized LOC105370605	ncRNA	NA	NA
T2_peak_10398	chr14	84785588	84785743	156	84785660	10.16	13.4421	8.57319	10.006	Intergenic	NR_135155	105370605		NR_135155	ENSG00000258814	LOC105370605	-	uncharacterized LOC105370605	ncRNA	NA	NA
T2_peak_10399	chr14	84956196	84956324	129	84956277	9.24	11.8796	7.86363	8.56438	Intergenic	NR_135155	105370605		NR_135155	ENSG00000258814	LOC105370605	-	uncharacterized LOC105370605	ncRNA	NA	NA
T2_peak_1040	chr1	37455229	37455516	288	37455406	52.66	17.5373	4.12743	13.7768	non-coding (NR_038842, exon 3 of 3)	NR_038842	728431	Hs.380738	NR_038842	ENSG00000233621	LINC01137	-	long intergenic non-protein coding RNA 1137	ncRNA	NA	NA
T2_peak_10400	chr14	85070086	85070290	205	85070201	6.47	7.45746	5.73497	4.56238	L1MD2|LINE|L1	NR_135155	105370605		NR_135155	ENSG00000258814	LOC105370605	-	uncharacterized LOC105370605	ncRNA	NA	NA
T2_peak_10401	chr14	85138373	85138630	258	85138511	10.16	13.4421	8.57319	10.006	(GTG)n|Simple_repeat|Simple_repeat	NR_135155	105370605		NR_135155	ENSG00000258814	LOC105370605	-	uncharacterized LOC105370605	ncRNA	NA	NA
T2_peak_10402	chr14	85342422	85342563	142	85342475	13.86	11.3449	7.4285	8.1168	L3b|LINE|CR1	NR_135155	105370605		NR_135155	ENSG00000258814	LOC105370605	-	uncharacterized LOC105370605	ncRNA	NA	NA
T2_peak_10403	chr14	85351930	85352059	130	85352002	10.16	13.4421	8.57319	10.006	Intergenic	NR_135155	105370605		NR_135155	ENSG00000258814	LOC105370605	-	uncharacterized LOC105370605	ncRNA	NA	NA
T2_peak_10404	chr14	85485006	85485160	155	85485088	10.16	13.4421	8.57319	10.006	L1PB2|LINE|L1	NR_144387	23768	Hs.533710	NM_013231	ENSG00000185070	FLRT2	-	fibronectin leucine rich transmembrane protein 2	protein-coding	NA	NA
T2_peak_10405	chr14	85621230	85621359	130	85621318	36.03	10.3504	3.3662	7.17172	5' UTR (NM_001346144, exon 2 of 2)	NM_001346143	23768	Hs.533710	NM_013231	ENSG00000185070	FLRT2	-	fibronectin leucine rich transmembrane protein 2	protein-coding	NA	NA
T2_peak_10406	chr14	85773809	85774044	236	85773944	10.16	7.99793	5.5809	5.07563	(TG)n|Simple_repeat|Simple_repeat	NR_110155	101928767	Hs.536380	NR_110155		LOC101928767	-	uncharacterized LOC101928767	ncRNA	NA	NA
T2_peak_10407	chr14	85806686	85806813	128	85806720	6.47	7.45746	5.73497	4.56238	L1PB1|LINE|L1	NR_110155	101928767	Hs.536380	NR_110155		LOC101928767	-	uncharacterized LOC101928767	ncRNA	NA	NA
T2_peak_10408	chr14	85807704	85807836	133	85807808	6.47	7.45746	5.73497	4.56238	L1PB1|LINE|L1	NR_110155	101928767	Hs.536380	NR_110155		LOC101928767	-	uncharacterized LOC101928767	ncRNA	NA	NA
T2_peak_10409	chr14	85891656	85891778	123	85891707	8.31	10.3583	7.15408	7.17172	MSTC|LTR|ERVL-MaLR	NR_110155	101928767	Hs.536380	NR_110155		LOC101928767	-	uncharacterized LOC101928767	ncRNA	NA	NA
T2_peak_1041	chr1	37455657	37455804	148	37455724	32.33	11.9912	4.16662	8.67295	non-coding (NR_038842, exon 3 of 3)	NR_038842	728431	Hs.380738	NR_038842	ENSG00000233621	LINC01137	-	long intergenic non-protein coding RNA 1137	ncRNA	NA	NA
T2_peak_10410	chr14	85936661	85936825	165	85936763	8.31	10.3583	7.15408	7.17172	L1MC3|LINE|L1	NR_110155	101928767	Hs.536380	NR_110155		LOC101928767	-	uncharacterized LOC101928767	ncRNA	NA	NA
T2_peak_10411	chr14	86135287	86135449	163	86135380	12.01	16.677	9.9923	12.9568	L1MA4|LINE|L1	NR_110155	101928767	Hs.536380	NR_110155		LOC101928767	-	uncharacterized LOC101928767	ncRNA	NA	NA
T2_peak_10412	chr14	86234086	86234218	133	86234108	6.47	7.45746	5.73497	4.56238	L1MA3|LINE|L1	NR_110155	101928767	Hs.536380	NR_110155		LOC101928767	-	uncharacterized LOC101928767	ncRNA	NA	NA
T2_peak_10413	chr14	86344689	86344825	137	86344748	6.47	7.45746	5.73497	4.56238	L1PA13|LINE|L1	NR_110155	101928767	Hs.536380	NR_110155		LOC101928767	-	uncharacterized LOC101928767	ncRNA	NA	NA
T2_peak_10414	chr14	86418019	86418193	175	86418107	12.01	16.677	9.9923	12.9568	Intergenic	NR_110155	101928767	Hs.536380	NR_110155		LOC101928767	-	uncharacterized LOC101928767	ncRNA	NA	NA
T2_peak_10415	chr14	86442640	86442839	200	86442742	9.24	11.8796	7.86363	8.56438	Intergenic	NR_038445	283585	Hs.381998	NR_038445	ENSG00000258804	LINC01148	-	long intergenic non-protein coding RNA 1148	ncRNA	NA	NA
T2_peak_10416	chr14	86451075	86451196	122	86451130	8.31	10.3583	7.15408	7.17172	Intergenic	NR_038445	283585	Hs.381998	NR_038445	ENSG00000258804	LINC01148	-	long intergenic non-protein coding RNA 1148	ncRNA	NA	NA
T2_peak_10417	chr14	86503736	86503972	237	86503795	11.09	15.0422	9.28274	11.4815	L1MEg|LINE|L1	NR_038445	283585	Hs.381998	NR_038445	ENSG00000258804	LINC01148	-	long intergenic non-protein coding RNA 1148	ncRNA	NA	NA
T2_peak_10418	chr14	86507391	86507553	163	86507438	7.39	8.23867	6.14231	5.30368	L1MEg|LINE|L1	NR_038445	283585	Hs.381998	NR_038445	ENSG00000258804	LINC01148	-	long intergenic non-protein coding RNA 1148	ncRNA	NA	NA
T2_peak_10419	chr14	86583317	86583438	122	86583392	6.47	7.45746	5.73497	4.56238	THE1B|LTR|ERVL-MaLR	NR_038445	283585	Hs.381998	NR_038445	ENSG00000258804	LINC01148	-	long intergenic non-protein coding RNA 1148	ncRNA	NA	NA
T2_peak_1042	chr1	37474225	37474396	172	37474287	13.86	11.3449	7.4285	8.1168	promoter-TSS (NM_025079)	NR_038842	728431	Hs.380738	NR_038842	ENSG00000233621	LINC01137	-	long intergenic non-protein coding RNA 1137	ncRNA	NA	NA
T2_peak_10420	chr14	86614185	86614306	122	86614247	7.39	8.88249	6.44452	5.8435	HAL1|LINE|L1	NR_038445	283585	Hs.381998	NR_038445	ENSG00000258804	LINC01148	-	long intergenic non-protein coding RNA 1148	ncRNA	NA	NA
T2_peak_10421	chr14	86649364	86649513	150	86649428	9.24	11.8796	7.86363	8.56438	L1PA16|LINE|L1	NR_038445	283585	Hs.381998	NR_038445	ENSG00000258804	LINC01148	-	long intergenic non-protein coding RNA 1148	ncRNA	NA	NA
T2_peak_10422	chr14	86744132	86744378	247	86744222	11.09	15.0422	9.28274	11.4815	L1MA3|LINE|L1	NR_038445	283585	Hs.381998	NR_038445	ENSG00000258804	LINC01148	-	long intergenic non-protein coding RNA 1148	ncRNA	NA	NA
T2_peak_10423	chr14	86812556	86812705	150	86812606	9.24	11.8796	7.86363	8.56438	L1PA8|LINE|L1	NR_038445	283585	Hs.381998	NR_038445	ENSG00000258804	LINC01148	-	long intergenic non-protein coding RNA 1148	ncRNA	NA	NA
T2_peak_10424	chr14	86961767	86961888	122	86961822	8.31	10.3583	7.15408	7.17172	L1MA3|LINE|L1	NR_038445	283585	Hs.381998	NR_038445	ENSG00000258804	LINC01148	-	long intergenic non-protein coding RNA 1148	ncRNA	NA	NA
T2_peak_10425	chr14	87138891	87139154	264	87138957	7.39	8.88249	6.44452	5.8435	L1ME2|LINE|L1	NR_038445	283585	Hs.381998	NR_038445	ENSG00000258804	LINC01148	-	long intergenic non-protein coding RNA 1148	ncRNA	NA	NA
T2_peak_10426	chr14	87550917	87551157	241	87551037	10.16	13.4421	8.57319	10.006	L1MA7|LINE|L1	NM_001201401	2581	Hs.513439	NM_000153	ENSG00000054983	GALC	-	galactosylceramidase	protein-coding	NA	NA
T2_peak_10427	chr14	87610237	87610423	187	87610303	13.86	18.3438	11.4114	14.5169	L1M6|LINE|L1	NM_001201401	2581	Hs.513439	NM_000153	ENSG00000054983	GALC	-	galactosylceramidase	protein-coding	NA	NA
T2_peak_10428	chr14	87661522	87661724	203	87661657	7.39	8.88249	6.44452	5.8435	L1M1|LINE|L1	NM_001201401	2581	Hs.513439	NM_000153	ENSG00000054983	GALC	-	galactosylceramidase	protein-coding	NA	NA
T2_peak_10429	chr14	87690846	87691009	164	87690937	12.93	16.677	10.7019	12.9568	Intergenic	NM_001201401	2581	Hs.513439	NM_000153	ENSG00000054983	GALC	-	galactosylceramidase	protein-coding	NA	NA
T2_peak_1043	chr1	37475467	37475795	329	37475682	27.71	8.74288	3.58925	5.7904	exon (NM_025079, exon 2 of 6)	NM_001323551	80149	Hs.656294	NM_025079	ENSG00000163874	ZC3H12A	MCPIP|MCPIP-1|MCPIP1|Reg1|dJ423B22.1	zinc finger CCCH-type containing 12A	protein-coding	NM_001323550	NA
T2_peak_10430	chr14	87754340	87754486	147	87754401	6.47	7.45746	5.73497	4.56238	Intergenic	NM_001201401	2581	Hs.513439	NM_000153	ENSG00000054983	GALC	-	galactosylceramidase	protein-coding	NA	NA
T2_peak_10431	chr14	87952020	87952205	186	87952108	10.16	13.4421	8.57319	10.006	L1M4|LINE|L1	NM_001201401	2581	Hs.513439	NM_000153	ENSG00000054983	GALC	-	galactosylceramidase	protein-coding	NA	NA
T2_peak_10432	chr14	87984133	87984271	139	87984199	8.31	10.3583	7.15408	7.17172	intron (NM_001201402, intron 5 of 16)	NM_001201401	2581	Hs.513439	NM_000153	ENSG00000054983	GALC	-	galactosylceramidase	protein-coding	NA	NA
T2_peak_10433	chr14	88052383	88052544	162	88052469	9.24	11.8796	7.86363	8.56438	L1PB1|LINE|L1	NR_110121	101928791	Hs.641889	NR_110121	ENSG00000258826	LOC101928791	-	uncharacterized LOC101928791	ncRNA	NA	NA
T2_peak_10434	chr14	88070441	88070700	260	88070649	8.31	10.3583	7.15408	7.17172	L1PA16|LINE|L1	NR_110121	101928791	Hs.641889	NR_110121	ENSG00000258826	LOC101928791	-	uncharacterized LOC101928791	ncRNA	NA	NA
T2_peak_10435	chr14	88070903	88071025	123	88070908	6.47	7.45746	5.73497	4.56238	L1MC1|LINE|L1	NR_110121	101928791	Hs.641889	NR_110121	ENSG00000258826	LOC101928791	-	uncharacterized LOC101928791	ncRNA	NA	NA
T2_peak_10436	chr14	88402960	88403081	122	88403003	7.39	8.23867	6.14231	5.30368	L1MA9|LINE|L1	NM_001040428	55812	Hs.525518	NM_018418	ENSG00000042317	SPATA7	HEL-S-296|HSD-3.1|HSD3|LCA3	spermatogenesis associated 7	protein-coding	NA	NA
T2_peak_10437	chr14	88413931	88414073	143	88414030	8.31	10.3583	7.15408	7.17172	L1PA15-16|LINE|L1	NM_001040428	55812	Hs.525518	NM_018418	ENSG00000042317	SPATA7	HEL-S-296|HSD-3.1|HSD3|LCA3	spermatogenesis associated 7	protein-coding	NA	NA
T2_peak_10438	chr14	88467930	88468052	123	88467970	17.55	8.44714	4.63805	5.50493	3' UTR (NM_007039, exon 19 of 19)	NM_001040428	55812	Hs.525518	NM_018418	ENSG00000042317	SPATA7	HEL-S-296|HSD-3.1|HSD3|LCA3	spermatogenesis associated 7	protein-coding	NA	NA
T2_peak_10439	chr14	88478980	88479193	214	88479094	12.93	10.1966	6.9666	7.09415	exon (NM_007039, exon 13 of 19)	NM_007039	11099	Hs.437040	NM_007039	ENSG00000070778	PTPN21	PTPD1|PTPRL10	protein tyrosine phosphatase, non-receptor type 21	protein-coding	NA	NA
T2_peak_1044	chr1	37514658	37514786	129	37514717	12.01	10.1966	6.5047	7.09415	promoter-TSS (NM_022756)	NR_073090	64769	Hs.17118	NM_022756	ENSG00000163875	MEAF6	C1orf149|CENP-28|EAF6|NY-SAR-91	MYST/Esa1 associated factor 6	protein-coding	NM_001270875	NA
T2_peak_10440	chr14	88479407	88479630	224	88479525	16.63	15.1302	8.92125	11.5672	exon (NM_007039, exon 13 of 19)	NM_007039	11099	Hs.437040	NM_007039	ENSG00000070778	PTPN21	PTPD1|PTPRL10	protein tyrosine phosphatase, non-receptor type 21	protein-coding	NA	NA
T2_peak_10441	chr14	88641182	88641396	215	88641277	13.86	18.3438	11.4114	14.5169	L1PREC2|LINE|L1	NM_207662	79882	Hs.684046	NM_024824	ENSG00000100722	ZC3H14	MRT56|MSUT-2|NY-REN-37|SUT2|UKp68	zinc finger CCCH-type containing 14	protein-coding	NA	NA
T2_peak_10442	chr14	89161700	89161821	122	89161783	13.86	7.66147	5.03286	4.75741	3' UTR (NM_005197, exon 6 of 6)	NM_005197	1112	Hs.434286	NM_005197	ENSG00000053254	FOXN3	C14orf116|CHES1|PRO1635	forkhead box N3	protein-coding	NA	NA
T2_peak_10443	chr14	89162521	89162918	398	89162726	24.02	11.8043	5.00376	8.56029	exon (NM_005197, exon 6 of 6)	NM_005197	1112	Hs.434286	NM_005197	ENSG00000053254	FOXN3	C14orf116|CHES1|PRO1635	forkhead box N3	protein-coding	NA	NA
T2_peak_10444	chr14	89412178	89412392	215	89412272	24.02	9.79599	4.1698	6.71531	exon (NM_005197, exon 2 of 6)	NM_005197	1112	Hs.434286	NM_005197	ENSG00000053254	FOXN3	C14orf116|CHES1|PRO1635	forkhead box N3	protein-coding	NA	NA
T2_peak_10445	chr14	89420866	89420987	122	89420943	7.39	8.88249	6.44452	5.8435	intron (NM_001085471, intron 1 of 6)	NR_036500	400236	Hs.585207	NR_036500	ENSG00000258920	FOXN3-AS1	-	FOXN3 antisense RNA 1	ncRNA	NA	NA
T2_peak_10446	chr14	89511119	89511264	146	89511219	36.03	14.8223	4.62852	11.3274	(TCTT)n|Simple_repeat|Simple_repeat	NR_024620	29018	Hs.673124	NM_014099	ENSG00000259073	FOXN3-AS2	PRO1768	FOXN3 antisense RNA 2	ncRNA	NA	NA
T2_peak_10447	chr14	89522752	89522983	232	89522811	5.54	6.08988	5.02541	3.34668	L1ME1|LINE|L1	NR_024620	29018	Hs.673124	NM_014099	ENSG00000259073	FOXN3-AS2	PRO1768	FOXN3 antisense RNA 2	ncRNA	NA	NA
T2_peak_10448	chr14	89585702	89585961	260	89585768	7.39	8.88249	6.44452	5.8435	L2a|LINE|L2	NR_024620	29018	Hs.673124	NM_014099	ENSG00000259073	FOXN3-AS2	PRO1768	FOXN3 antisense RNA 2	ncRNA	NA	NA
T2_peak_10449	chr14	89702531	89702659	129	89702593	9.24	11.8796	7.86363	8.56438	Intergenic	NM_001085471	1112	Hs.434286	NM_005197	ENSG00000053254	FOXN3	C14orf116|CHES1|PRO1635	forkhead box N3	protein-coding	NA	NA
T2_peak_1045	chr1	37540545	37540785	241	37540622	21.25	9.46042	4.44948	6.39353	exon (NM_024700, exon 3 of 4)	NM_024700	79753	Hs.47232	NM_024700	ENSG00000163877	SNIP1	PMRED	Smad nuclear interacting protein 1	protein-coding	NA	NA
T2_peak_10450	chr14	89893674	89893873	200	89893730	6.47	6.89679	5.46603	4.12269	LTR16A|LTR|ERVL	NM_001284268	90141	Hs.123232	NM_145231	ENSG00000140025	EFCAB11	C14orf143	EF-hand calcium binding domain 11	protein-coding	NA	NA
T2_peak_10451	chr14	89948832	89948997	166	89948908	10.16	13.4421	8.57319	10.006	L1MA2|LINE|L1	NM_001284268	90141	Hs.123232	NM_145231	ENSG00000140025	EFCAB11	C14orf143	EF-hand calcium binding domain 11	protein-coding	NA	NA
T2_peak_10452	chr14	89963386	89963596	211	89963500	69.28	34.3556	6.38954	29.6228	exon (NM_001008744, exon 2 of 16)	NM_001330205	55775	Hs.209945	NM_018319	ENSG00000042088	TDP1	-	tyrosyl-DNA phosphodiesterase 1	protein-coding	NA	NA
T2_peak_10453	chr14	90206644	90206773	130	90206704	10.16	13.4421	8.57319	10.006	(TTTG)n|Simple_repeat|Simple_repeat	NM_002802	5700	Hs.356654	NM_002802	ENSG00000100764	PSMC1	P26S4|S4|p56	proteasome 26S subunit, ATPase 1	protein-coding	NA	NA
T2_peak_10454	chr14	90221960	90222096	137	90222021	9.24	11.8796	7.86363	8.56438	L1MA7|LINE|L1	NM_002802	5700	Hs.356654	NM_002802	ENSG00000100764	PSMC1	P26S4|S4|p56	proteasome 26S subunit, ATPase 1	protein-coding	NA	NA
T2_peak_10455	chr14	90292773	90292957	185	90292842	9.24	6.95301	5.119	4.1697	exon (NM_017970, exon 9 of 14)	NM_001330212	5700	Hs.356654	NM_002802	ENSG00000100764	PSMC1	P26S4|S4|p56	proteasome 26S subunit, ATPase 1	protein-coding	NA	NA
T2_peak_10456	chr14	90445457	90445725	269	90445601	34.18	40.4363	17.5903	35.3749	L1MA2|LINE|L1	NR_033986	400238	Hs.131037	NR_033986	ENSG00000233208	LINC00642	-	long intergenic non-protein coding RNA 642	ncRNA	NA	NA
T2_peak_10457	chr14	90636407	90636535	129	90636472	12.93	15.6165	10.2	12.027	L1ME3E|LINE|L1	NR_110134	101928909	Hs.662545	NR_110134	ENSG00000259163	LOC101928909	-	uncharacterized LOC101928909	ncRNA	NA	NA
T2_peak_10458	chr14	90637288	90637418	131	90637383	9.24	11.8796	7.86363	8.56438	L1ME3E|LINE|L1	NR_110134	101928909	Hs.662545	NR_110134	ENSG00000259163	LOC101928909	-	uncharacterized LOC101928909	ncRNA	NA	NA
T2_peak_10459	chr14	90709996	90710147	152	90710058	10.16	13.4421	8.57319	10.006	Tigger1|DNA|TcMar-Tigger	NR_135190	105370622	Hs.662373	NR_135190	ENSG00000258716	LOC105370622	-	uncharacterized LOC105370622	ncRNA	NA	NA
T2_peak_1046	chr1	37554019	37554264	246	37554124	26.79	32.7902	16.5103	28.1246	exon (NM_024700, exon 1 of 4)	NM_024700	79753	Hs.47232	NM_024700	ENSG00000163877	SNIP1	PMRED	Smad nuclear interacting protein 1	protein-coding	NM_024700	NA
T2_peak_10460	chr14	90742201	90742324	124	90742252	24.02	23.5407	11.2697	19.3875	(TTTC)n|Simple_repeat|Simple_repeat	NR_135190	105370622	Hs.662373	NR_135190	ENSG00000258716	LOC105370622	-	uncharacterized LOC105370622	ncRNA	NA	NA
T2_peak_10461	chr14	90850400	90850587	188	90850488	7.39	4.98931	4.1952	2.4055	Intergenic	NM_001320421	145567	Hs.655697	NM_001010854	ENSG00000165914	TTC7B	TTC7L1|c14_5685	tetratricopeptide repeat domain 7B	protein-coding	NA	NA
T2_peak_10462	chr14	91035908	91036034	127	91035974	12.01	10.1966	6.5047	7.09415	L1MC4|LINE|L1	NM_001322237	9252	Hs.510225	NM_004755	ENSG00000100784	RPS6KA5	MSK1|MSPK1|RLPK	ribosomal protein S6 kinase A5	protein-coding	NA	NA
T2_peak_10463	chr14	91313357	91313495	139	91313411	7.39	5.97082	4.84434	3.34252	exon (NM_001080414, exon 15 of 30)	NM_003485	8111	Hs.8882	NM_003485	ENSG00000119714	GPR68	AI2A6|GPR12A|OGR1	G protein-coupled receptor 68	protein-coding	NA	NA
T2_peak_10464	chr14	91313890	91314031	142	91313968	10.16	10.2049	6.93279	7.10097	exon (NM_001080414, exon 15 of 30)	NM_003485	8111	Hs.8882	NM_003485	ENSG00000119714	GPR68	AI2A6|GPR12A|OGR1	G protein-coupled receptor 68	protein-coding	NA	NA
T2_peak_10465	chr14	91379633	91379754	122	91379652	7.39	8.23867	6.14231	5.30368	intron (NM_001080414, intron 3 of 29)	NM_001080414	440193	Hs.525536	NM_001080414	ENSG00000015133	CCDC88C	DAPLE|HKRP2|KIAA1509|SCA40	coiled-coil domain containing 88C	protein-coding	NA	NA
T2_peak_10466	chr14	91545196	91545538	343	91545470	12.93	16.677	10.7019	12.9568	(TTCC)n|Simple_repeat|Simple_repeat	NM_001284280	55671	Hs.533887	NM_017936	ENSG00000100796	PPP4R3A	FLFL1|KIAA2010|MSTP033|PP4R3|PP4R3A|SMEK1|smk-1|smk1	protein phosphatase 4 regulatory subunit 3A	protein-coding	NA	NA
T2_peak_10467	chr14	91569380	91569567	188	91569496	31.41	15.1537	5.40153	11.589	(TTTC)n|Simple_repeat|Simple_repeat	NM_001284280	55671	Hs.533887	NM_017936	ENSG00000100796	PPP4R3A	FLFL1|KIAA2010|MSTP033|PP4R3|PP4R3A|SMEK1|smk-1|smk1	protein phosphatase 4 regulatory subunit 3A	protein-coding	NA	NA
T2_peak_10468	chr14	92040102	92040246	145	92040141	12.01	8.67287	5.55482	5.72359	promoter-TSS (NM_001321851)	NM_004239	9321	Hs.632339	NM_004239	ENSG00000100815	TRIP11	ACG1A|CEV14|GMAP-210|GMAP210|TRIP-11|TRIP230	thyroid hormone receptor interactor 11	protein-coding	NA	NA
T2_peak_10469	chr14	92187104	92187226	123	92187122	11.09	9.08008	6.0428	6.02855	SVA_A|Retroposon|SVA	NM_001322272	53981	Hs.657632	NM_017437	ENSG00000165934	CPSF2	CPSF100	cleavage and polyadenylation specific factor 2	protein-coding	NA	NA
T2_peak_1047	chr1	37799852	37800098	247	37799945	84.99	22.5572	3.5829	18.4759	exon (NM_001113482, exon 4 of 4)	NM_152496	149175	Hs.534562	NM_152496	ENSG00000185090	MANEAL	-	mannosidase endo-alpha like	protein-coding	NA	NM_001031740
T2_peak_10470	chr14	92480056	92480312	257	92480236	8.31	10.3583	7.15408	7.17172	L1MB7|LINE|L1	NM_024832	79890	Hs.326822	NM_024832	ENSG00000100599	RIN3	-	Ras and Rab interactor 3	protein-coding	NA	NA
T2_peak_10471	chr14	92652077	92652680	604	92652327	67.44	38.4053	7.60415	33.4425	exon (NM_024832, exon 6 of 10)	NM_001319987	79890	Hs.326822	NM_024832	ENSG00000100599	RIN3	-	Ras and Rab interactor 3	protein-coding	NA	NA
T2_peak_10472	chr14	92652824	92653048	225	92652958	45.27	19.5921	5.14069	15.7059	exon (NM_024832, exon 6 of 10)	NM_001319987	79890	Hs.326822	NM_024832	ENSG00000100599	RIN3	-	Ras and Rab interactor 3	protein-coding	NA	NA
T2_peak_10473	chr14	92688253	92688417	165	92688314	33.26	8.66881	3.11425	5.71998	3' UTR (NM_024832, exon 10 of 10)	NM_005606	5641	Hs.18069	NM_005606	ENSG00000100600	LGMN	AEP|LGMN1|PRSC1	legumain	protein-coding	NA	NA
T2_peak_10474	chr14	92688667	92688878	212	92688807	75.75	11.8308	2.47586	8.56438	3' UTR (NM_024832, exon 10 of 10)	NM_005606	5641	Hs.18069	NM_005606	ENSG00000100600	LGMN	AEP|LGMN1|PRSC1	legumain	protein-coding	NA	NA
T2_peak_10475	chr14	92696706	92696828	123	92696722	9.24	11.8796	7.86363	8.56438	A-rich|Low_complexity|Low_complexity	NM_005606	5641	Hs.18069	NM_005606	ENSG00000100600	LGMN	AEP|LGMN1|PRSC1	legumain	protein-coding	NA	NA
T2_peak_10476	chr14	92748509	92748640	132	92748575	24.94	18.4988	8.64753	14.6609	5' UTR (NM_005606, exon 1 of 14)	NM_005606	5641	Hs.18069	NM_005606	ENSG00000100600	LGMN	AEP|LGMN1|PRSC1	legumain	protein-coding	NA	NA
T2_peak_10477	chr14	92849275	92849460	186	92849355	9.24	11.8796	7.86363	8.56438	L1ME4a|LINE|L1	NM_005113	9950	Hs.104320	NM_005113	ENSG00000066455	GOLGA5	GOLIM5|RFG5|ret-II	golgin A5	protein-coding	NA	NA
T2_peak_10478	chr14	92864159	92864280	122	92864230	7.39	8.88249	6.44452	5.8435	(A)n|Simple_repeat|Simple_repeat	NR_135253	101929002	Hs.639356	NR_135253	ENSG00000258499	LOC101929002	-	uncharacterized LOC101929002	ncRNA	NA	NA
T2_peak_10479	chr14	92931521	92931701	181	92931581	8.31	5.94877	4.6571	3.32148	exon (NM_001275, exon 6 of 8)	NM_001301690	1113	Hs.150793	NM_001275	ENSG00000100604	CHGA	CGA	chromogranin A	protein-coding	NA	NA
T2_peak_1048	chr1	37808023	37808275	253	37808165	87.76	32.4813	4.81193	27.8469	promoter-TSS (NM_024640)	NM_024640	79693	Hs.301564	NM_024640	ENSG00000196449	YRDC	DRIP3|IRIP|SUA5	yrdC N6-threonylcarbamoyltransferase domain containing	protein-coding	NM_024640	NA
T2_peak_10480	chr14	92941536	92941760	225	92941586	36.95	15.3802	4.92244	11.8065	exon (NM_014216, exon 11 of 11).2	NM_001301690	1113	Hs.150793	NM_001275	ENSG00000100604	CHGA	CGA	chromogranin A	protein-coding	NA	NM_001142593
T2_peak_10481	chr14	93241120	93241263	144	93241220	11.09	7.81276	5.2423	4.90294	3' UTR (NM_001002860, exon 11 of 11)	NM_032490	84520	Hs.20142	NM_032490	ENSG00000170270	GON7	C14orf142|PNAS-127	GON7, KEOPS complex subunit homolog	protein-coding	NA	NA
T2_peak_10482	chr14	93242314	93242642	329	93242419	19.4	10.2616	5.19343	7.15433	exon (NM_001002860, exon 11 of 11)	NM_032490	84520	Hs.20142	NM_032490	ENSG00000170270	GON7	C14orf142|PNAS-127	GON7, KEOPS complex subunit homolog	protein-coding	NA	NA
T2_peak_10483	chr14	93362946	93363131	186	93363048	7.39	8.88249	6.44452	5.8435	L1PREC2|LINE|L1	NM_182971	341947	Hs.666459	NM_182971	ENSG00000187581	COX8C	COX8-3	cytochrome c oxidase subunit 8C	protein-coding	NA	NA
T2_peak_10484	chr14	93387299	93387420	122	93387400	6.47	7.45746	5.73497	4.56238	L1M1|LINE|L1	NM_182971	341947	Hs.666459	NM_182971	ENSG00000187581	COX8C	COX8-3	cytochrome c oxidase subunit 8C	protein-coding	NA	NA
T2_peak_10485	chr14	93421606	93421873	268	93421648	7.39	8.88249	6.44452	5.8435	L1MA3|LINE|L1	NM_001346218	57578	Hs.126561	NM_020818	ENSG00000133958	UNC79	KIAA1409	unc-79 homolog (C. elegans)	protein-coding	NA	NA
T2_peak_10486	chr14	93440274	93440527	254	93440377	12.01	10.1966	6.5047	7.09415	L1MC4|LINE|L1	NM_001346218	57578	Hs.126561	NM_020818	ENSG00000133958	UNC79	KIAA1409	unc-79 homolog (C. elegans)	protein-coding	NA	NA
T2_peak_10487	chr14	93517075	93517323	249	93517156	10.16	13.4421	8.57319	10.006	(CTCT)n|Simple_repeat|Simple_repeat	NM_001346218	57578	Hs.126561	NM_020818	ENSG00000133958	UNC79	KIAA1409	unc-79 homolog (C. elegans)	protein-coding	NA	NA
T2_peak_10488	chr14	93700097	93700302	206	93700210	7.39	8.88249	6.44452	5.8435	L1ME1|LINE|L1	NM_178013	145270	Hs.432401	NM_178004	ENSG00000175785	PRIMA1	PRIMA	proline rich membrane anchor 1	protein-coding	NA	NA
T2_peak_10489	chr14	93919982	93920135	154	93920043	10.16	13.4421	8.57319	10.006	L1MD|LINE|L1	NM_138344	90050	Hs.525550	NM_138344	ENSG00000140067	FAM181A	C14orf152	family with sequence similarity 181 member A	protein-coding	NA	NA
T2_peak_1049	chr1	37808440	37808600	161	37808575	84.99	7.15383	1.86934	4.3632	promoter-TSS (NM_024640)	NM_024640	79693	Hs.301564	NM_024640	ENSG00000196449	YRDC	DRIP3|IRIP|SUA5	yrdC N6-threonylcarbamoyltransferase domain containing	protein-coding	NA	NA
T2_peak_10490	chr14	94046802	94046965	164	94046909	18.48	6.99044	3.75651	4.20568	3' UTR (NM_023112, exon 6 of 6)	NM_023112	78990	Hs.278815	NM_023112	ENSG00000089723	OTUB2	C14orf137|OTB2|OTU2	OTU deubiquitinase, ubiquitin aldehyde binding 2	protein-coding	NA	NA
T2_peak_10491	chr14	94072904	94073077	174	94073013	9.24	6.95301	5.119	4.1697	intron (NM_020414, intron 2 of 8).2	NM_020414	57062	Hs.510328	NM_020414	ENSG00000089737	DDX24	-	DEAD-box helicase 24	protein-coding	NA	NA
T2_peak_10492	chr14	94079474	94079736	263	94079556	78.52	25.4921	4.18542	21.2286	exon (NM_020414, exon 2 of 9).2	NM_020414	57062	Hs.510328	NM_020414	ENSG00000089737	DDX24	-	DEAD-box helicase 24	protein-coding	NA	NA
T2_peak_10493	chr14	94429767	94429888	122	94429805	7.39	8.88249	6.44452	5.8435	Intergenic	NM_001080451	256394	Hs.145890	NM_001080451	ENSG00000186910	SERPINA11	-	serpin family A member 11	protein-coding	NA	NA
T2_peak_10494	chr14	94455936	94456081	146	94455995	6.47	4.07966	3.7333	1.66949	L1PB1|LINE|L1	NM_001080451	256394	Hs.145890	NM_001080451	ENSG00000186910	SERPINA11	-	serpin family A member 11	protein-coding	NA	NA
T2_peak_10495	chr14	94519542	94519772	231	94519658	7.39	8.88249	6.44452	5.8435	(GGT)n|Simple_repeat|Simple_repeat	NM_173850	145264	Hs.99476	NM_173850	ENSG00000165953	SERPINA12	OL-64	serpin family A member 12	protein-coding	NA	NA
T2_peak_10496	chr14	94984250	94984464	215	94984423	7.39	8.88249	6.44452	5.8435	L1PB1|LINE|L1	NM_001195573	23405	Hs.87889	NM_030621	ENSG00000100697	DICER1	DCR1|Dicer|Dicer1e|HERNA|K12H4.8-LIKE|MNG1|RMSE2	dicer 1, ribonuclease III	protein-coding	NA	NA
T2_peak_10497	chr14	94984802	94984954	153	94984870	9.24	11.8796	7.86363	8.56438	L1PB1|LINE|L1	NM_001195573	23405	Hs.87889	NM_030621	ENSG00000100697	DICER1	DCR1|Dicer|Dicer1e|HERNA|K12H4.8-LIKE|MNG1|RMSE2	dicer 1, ribonuclease III	protein-coding	NA	NA
T2_peak_10498	chr14	94985584	94985738	155	94985666	9.24	11.8796	7.86363	8.56438	L1PB1|LINE|L1	NM_001195573	23405	Hs.87889	NM_030621	ENSG00000100697	DICER1	DCR1|Dicer|Dicer1e|HERNA|K12H4.8-LIKE|MNG1|RMSE2	dicer 1, ribonuclease III	protein-coding	NA	NA
T2_peak_10499	chr14	95029993	95030128	136	95030047	10.16	13.4421	8.57319	10.006	L1MA6|LINE|L1	NM_001195573	23405	Hs.87889	NM_030621	ENSG00000100697	DICER1	DCR1|Dicer|Dicer1e|HERNA|K12H4.8-LIKE|MNG1|RMSE2	dicer 1, ribonuclease III	protein-coding	NA	NA
T2_peak_1050	chr1	37815341	37815477	137	37815393	20.32	12.9996	6.42664	9.63816	exon (NM_005955, exon 11 of 11)	NM_024640	79693	Hs.301564	NM_024640	ENSG00000196449	YRDC	DRIP3|IRIP|SUA5	yrdC N6-threonylcarbamoyltransferase domain containing	protein-coding	NA	NA
T2_peak_10500	chr14	95126815	95126969	155	95126874	10.16	12.5484	8.17115	9.20528	intron (NM_030621, intron 8 of 28)	NM_001195573	23405	Hs.87889	NM_030621	ENSG00000100697	DICER1	DCR1|Dicer|Dicer1e|HERNA|K12H4.8-LIKE|MNG1|RMSE2	dicer 1, ribonuclease III	protein-coding	NA	NA
T2_peak_10501	chr14	95138436	95138600	165	95138507	6.47	7.45746	5.73497	4.56238	promoter-TSS (NR_036131)	NR_036131	100422981		NR_036131	ENSG00000264607	MIR3173	mir-3173	microRNA 3173	ncRNA	NA	NA
T2_peak_10502	chr14	95179483	95179671	189	95179649	24.02	11.8043	5.00376	8.56029	non-coding (NR_015415, exon 4 of 4)	NM_001291628	23405	Hs.87889	NM_030621	ENSG00000100697	DICER1	DCR1|Dicer|Dicer1e|HERNA|K12H4.8-LIKE|MNG1|RMSE2	dicer 1, ribonuclease III	protein-coding	NA	NA
T2_peak_10503	chr14	95202963	95203092	130	95202992	28.64	10.8898	4.23397	7.68739	exon (NM_024734, exon 9 of 13)	NM_001291628	23405	Hs.87889	NM_030621	ENSG00000100697	DICER1	DCR1|Dicer|Dicer1e|HERNA|K12H4.8-LIKE|MNG1|RMSE2	dicer 1, ribonuclease III	protein-coding	NA	NA
T2_peak_10504	chr14	95258590	95258781	192	95258697	8.31	10.3583	7.15408	7.17172	(GT)n|Simple_repeat|Simple_repeat	NM_024734	79789	Hs.301478	NM_024734	ENSG00000165959	CLMN	-	calmin	protein-coding	NA	NA
T2_peak_10505	chr14	95379965	95380244	280	95380034	7.39	8.88249	6.44452	5.8435	HAL1M8|LINE|L1	NR_026779	161176	Hs.41502	NM_024633	ENSG00000176438	SYNE3	C14orf139|C14orf49|LINC00341|NCRNA00341|NET53|Nesp3	spectrin repeat containing nuclear envelope family member 3	protein-coding	NA	NA
T2_peak_10506	chr14	95491788	95491909	122	95491860	8.31	10.3583	7.15408	7.17172	L1MB8|LINE|L1	NM_152592	161176	Hs.41502	NM_024633	ENSG00000176438	SYNE3	C14orf139|C14orf49|LINC00341|NCRNA00341|NET53|Nesp3	spectrin repeat containing nuclear envelope family member 3	protein-coding	NA	NA
T2_peak_10507	chr14	95710164	95710292	129	95710241	14.78	18.8132	11.5526	14.9552	non-coding (NR_049726, exon 5 of 5)	NR_049726	8115	Hs.2484	NM_021966	ENSG00000100721	TCL1A	TCL1	T-cell leukemia/lymphoma 1A	protein-coding	NA	NA
T2_peak_10508	chr14	95823154	95823470	317	95823182	8.31	10.3583	7.15408	7.17172	L1MDa|LINE|L1	NR_132399	100507043	Hs.455955	NR_038861	ENSG00000250366	TUNAR	HI-LNC78|LINC00617|TUNA	TCL1 upstream neural differentiation-associated RNA	ncRNA	NA	NA
T2_peak_10509	chr14	96039368	96039496	129	96039419	15.7	20.4544	12.2288	16.4926	5' UTR (NM_001252507, exon 1 of 2)	NM_001252507	56967	Hs.6434	NM_020215	ENSG00000227051	C14orf132	C14orf88	chromosome 14 open reading frame 132	protein-coding	NA	NA
T2_peak_1051	chr1	38396311	38396432	122	38396349	6.47	7.45746	5.73497	4.56238	L1MEf|LINE|L1	NR_038928	339442	Hs.434245	NR_038928	ENSG00000237290	LINC01343	-	long intergenic non-protein coding RNA 1343	ncRNA	NA	NA
T2_peak_10510	chr14	96091792	96091965	174	96091828	24.02	8.09191	3.52377	5.16725	3' UTR (NM_001252507, exon 2 of 2)	NM_001252507	56967	Hs.6434	NM_020215	ENSG00000227051	C14orf132	C14orf88	chromosome 14 open reading frame 132	protein-coding	NA	NA
T2_peak_10511	chr14	96502410	96502582	173	96502482	24.02	18.7426	8.4752	14.8936	promoter-TSS (NM_001293628)	NM_001252006	10914	Hs.253726	NM_032632	ENSG00000090060	PAPOLA	PAP	poly(A) polymerase alpha	protein-coding	NA	NA
T2_peak_10512	chr14	96519972	96520094	123	96520059	44.34	18.8305	5.03804	14.9718	intron (NM_001293628, intron 1 of 21)	NM_001293628	10914	Hs.253726	NM_032632	ENSG00000090060	PAPOLA	PAP	poly(A) polymerase alpha	protein-coding	NA	NA
T2_peak_10513	chr14	96646363	96646484	122	96646411	6.47	7.45746	5.73497	4.56238	L1MA4A|LINE|L1	NM_001293628	10914	Hs.253726	NM_032632	ENSG00000090060	PAPOLA	PAP	poly(A) polymerase alpha	protein-coding	NA	NA
T2_peak_10514	chr14	96830272	96830416	145	96830363	7.39	8.88249	6.44452	5.8435	HAL1M8|LINE|L1	NM_003384	7443	Hs.422662	NM_003384	ENSG00000100749	VRK1	PCH1|PCH1A	vaccinia related kinase 1	protein-coding	NA	NA
T2_peak_10515	chr14	97192412	97192678	267	97192484	10.16	13.4421	8.57319	10.006	L1PB1|LINE|L1	NR_104113	145249		NR_104113	ENSG00000225163	LINC00618	C14orf63	long intergenic non-protein coding RNA 618	ncRNA	NA	NA
T2_peak_10516	chr14	97193665	97193866	202	97193753	5.54	6.08988	5.02541	3.34668	L1PB1|LINE|L1	NR_104113	145249		NR_104113	ENSG00000225163	LINC00618	C14orf63	long intergenic non-protein coding RNA 618	ncRNA	NA	NA
T2_peak_10517	chr14	97208525	97208774	250	97208609	9.24	6.95301	5.119	4.1697	(T)n|Simple_repeat|Simple_repeat	NR_110166	101929241	Hs.650839	NR_110165	ENSG00000246084	LOC101929241	-	uncharacterized LOC101929241	ncRNA	NA	NA
T2_peak_10518	chr14	97408991	97409112	122	97409067	9.24	6.95301	5.119	4.1697	Intergenic	NR_110166	101929241	Hs.650839	NR_110165	ENSG00000246084	LOC101929241	-	uncharacterized LOC101929241	ncRNA	NA	NA
T2_peak_10519	chr14	97417099	97417238	140	97417174	9.24	11.8796	7.86363	8.56438	Intergenic	NR_110166	101929241	Hs.650839	NR_110165	ENSG00000246084	LOC101929241	-	uncharacterized LOC101929241	ncRNA	NA	NA
T2_peak_1052	chr1	38400960	38401160	201	38401032	16.63	23.5162	13.5401	19.3661	L1ME2|LINE|L1	NR_038928	339442	Hs.434245	NR_038928	ENSG00000237290	LINC01343	-	long intergenic non-protein coding RNA 1343	ncRNA	NA	NA
T2_peak_10520	chr14	97610816	97610944	129	97610849	8.31	10.3583	7.15408	7.17172	L1MA5|LINE|L1	NR_033943	100129345	Hs.23632	NR_033943	ENSG00000197176	LOC100129345	-	uncharacterized LOC100129345	ncRNA	NA	NA
T2_peak_10521	chr14	97719985	97720386	402	97720099	14.78	20.0405	12.121	16.1038	L1MA9|LINE|L1	NR_033943	100129345	Hs.23632	NR_033943	ENSG00000197176	LOC100129345	-	uncharacterized LOC100129345	ncRNA	NA	NA
T2_peak_10522	chr14	97936054	97936200	147	97936106	10.16	13.4421	8.57319	10.006	HAL1|LINE|L1	NR_015430	388011	Hs.651477	NR_015430	ENSG00000246223	LINC01550	C14orf64	long intergenic non-protein coding RNA 1550	ncRNA	NA	NA
T2_peak_10523	chr14	97953606	97953819	214	97953722	22.17	34.4999	17.7974	29.7416	(CTTT)n|Simple_repeat|Simple_repeat	NR_015430	388011	Hs.651477	NR_015430	ENSG00000246223	LINC01550	C14orf64	long intergenic non-protein coding RNA 1550	ncRNA	NA	NA
T2_peak_10524	chr14	98050951	98051101	151	98051031	10.16	7.99793	5.5809	5.07563	L1MEc|LINE|L1	NR_015430	388011	Hs.651477	NR_015430	ENSG00000246223	LINC01550	C14orf64	long intergenic non-protein coding RNA 1550	ncRNA	NA	NA
T2_peak_10525	chr14	98596006	98596127	122	98596057	8.31	10.3583	7.15408	7.17172	L1ME3G|LINE|L1	NM_001346978	283598	Hs.448754	NM_182560	ENSG00000176605	C14orf177	-	chromosome 14 open reading frame 177	protein-coding	NA	NA
T2_peak_10526	chr14	98621530	98621687	158	98621616	11.09	15.0422	9.28274	11.4815	Tigger1|DNA|TcMar-Tigger	NM_001346978	283598	Hs.448754	NM_182560	ENSG00000176605	C14orf177	-	chromosome 14 open reading frame 177	protein-coding	NA	NA
T2_peak_10527	chr14	98708165	98708337	173	98708239	7.39	8.88249	6.44452	5.8435	L1MA1|LINE|L1	NM_001346978	283598	Hs.448754	NM_182560	ENSG00000176605	C14orf177	-	chromosome 14 open reading frame 177	protein-coding	NA	NA
T2_peak_10528	chr14	98710491	98710786	296	98710695	13.86	18.3438	11.4114	14.5169	promoter-TSS (NM_182560)	NM_001346978	283598	Hs.448754	NM_182560	ENSG00000176605	C14orf177	-	chromosome 14 open reading frame 177	protein-coding	NA	NA
T2_peak_10529	chr14	98848913	98849041	129	98848998	9.24	6.95301	5.119	4.1697	L1M5|LINE|L1	NM_001346979	283598	Hs.448754	NM_182560	ENSG00000176605	C14orf177	-	chromosome 14 open reading frame 177	protein-coding	NA	NA
T2_peak_1053	chr1	38406809	38406930	122	38406858	6.47	7.45746	5.73497	4.56238	L1PB1|LINE|L1	NR_038928	339442	Hs.434245	NR_038928	ENSG00000237290	LINC01343	-	long intergenic non-protein coding RNA 1343	ncRNA	NA	NA
T2_peak_10530	chr14	99049839	99050029	191	99049940	10.16	13.4421	8.57319	10.006	L1MEd|LINE|L1	NM_138576	64919	Hs.709690	NM_022898	ENSG00000127152	BCL11B	ATL1|ATL1-alpha|ATL1-beta|ATL1-delta|ATL1-gamma|CTIP-2|CTIP2|IMD49|RIT1|ZNF856B|hRIT1-alpha	B-cell CLL/lymphoma 11B	protein-coding	NA	NA
T2_peak_10531	chr14	99173413	99173586	174	99173481	7.39	8.23867	6.14231	5.30368	3' UTR (NM_001282237, exon 4 of 4)	NM_138576	64919	Hs.709690	NM_022898	ENSG00000127152	BCL11B	ATL1|ATL1-alpha|ATL1-beta|ATL1-delta|ATL1-gamma|CTIP-2|CTIP2|IMD49|RIT1|ZNF856B|hRIT1-alpha	B-cell CLL/lymphoma 11B	protein-coding	NA	NA
T2_peak_10532	chr14	99235558	99235690	133	99235619	10.16	13.4421	8.57319	10.006	L1MEd|LINE|L1	NM_138576	64919	Hs.709690	NM_022898	ENSG00000127152	BCL11B	ATL1|ATL1-alpha|ATL1-beta|ATL1-delta|ATL1-gamma|CTIP-2|CTIP2|IMD49|RIT1|ZNF856B|hRIT1-alpha	B-cell CLL/lymphoma 11B	protein-coding	NA	NA
T2_peak_10533	chr14	99302199	99302334	136	99302285	8.31	10.3583	7.15408	7.17172	L1ME3A|LINE|L1	NM_001282237	64919	Hs.709690	NM_022898	ENSG00000127152	BCL11B	ATL1|ATL1-alpha|ATL1-beta|ATL1-delta|ATL1-gamma|CTIP-2|CTIP2|IMD49|RIT1|ZNF856B|hRIT1-alpha	B-cell CLL/lymphoma 11B	protein-coding	NA	NA
T2_peak_10534	chr14	99398825	99398963	139	99398879	47.11	14.3836	3.70106	10.9039	exon (NM_032233, exon 13 of 13)	NM_032233	84193	Hs.510407	NM_032233	ENSG00000183576	SETD3	C14orf154	SET domain containing 3	protein-coding	NA	NA
T2_peak_10535	chr14	99515029	99515237	209	99515112	40.65	7.63015	2.60295	4.72692	3' UTR (NM_001144995, exon 6 of 6)	NM_001099402	8812	Hs.510409	NM_003858	ENSG00000090061	CCNK	CPR4	cyclin K	protein-coding	NA	NA
T2_peak_10536	chr14	99577707	99577828	122	99577726	12.01	9.70804	6.20085	6.63103	intron (NM_001144995, intron 1 of 5)	NM_001144995	317762	Hs.709288	NM_001144995	ENSG00000205476	CCDC85C	-	coiled-coil domain containing 85C	protein-coding	NA	NA
T2_peak_10537	chr14	99603109	99603300	192	99603226	11.09	11.5005	7.50658	8.26722	exon (NM_001144995, exon 1 of 6)	NM_001144995	317762	Hs.709288	NM_001144995	ENSG00000205476	CCDC85C	-	coiled-coil domain containing 85C	protein-coding	NA	NA
T2_peak_10538	chr14	99603477	99603598	122	99603559	12.01	10.3241	6.5837	7.17172	promoter-TSS (NM_001329411)	NM_001144995	317762	Hs.709288	NM_001144995	ENSG00000205476	CCDC85C	-	coiled-coil domain containing 85C	protein-coding	NA	NA
T2_peak_10539	chr14	99603716	99603950	235	99603767	20.32	20.1225	10.6618	16.1786	promoter-TSS (NM_001329411)	NM_001144995	317762	Hs.709288	NM_001144995	ENSG00000205476	CCDC85C	-	coiled-coil domain containing 85C	protein-coding	NA	NA
T2_peak_1054	chr1	38592336	38592461	126	38592443	6.47	7.45746	5.73497	4.56238	L1M5|LINE|L1	NM_022157	64121	Hs.532461	NM_022157	ENSG00000116954	RRAGC	GTR2|RAGC|TIB929	Ras related GTP binding C	protein-coding	NA	NA
T2_peak_10540	chr14	99615583	99615779	197	99615672	34.18	40.4363	17.5903	35.3749	HAL1|LINE|L1	NM_001329411	84439	Hs.131714	NM_032425	ENSG00000182218	HHIPL1	KIAA1822|UNQ9245	HHIP like 1	protein-coding	NA	NA
T2_peak_10541	chr14	99675900	99676366	467	99676012	25.87	8.87152	3.83805	5.8435	3' UTR (NM_001127258, exon 9 of 9)	NM_006668	10858	Hs.25121	NM_006668	ENSG00000036530	CYP46A1	CP46|CYP46	cytochrome P450 family 46 subfamily A member 1	protein-coding	NA	NA
T2_peak_10542	chr14	99694242	99694512	271	99694368	12.01	10.1966	6.5047	7.09415	L1MEc|LINE|L1	NM_006668	10858	Hs.25121	NM_006668	ENSG00000036530	CYP46A1	CP46|CYP46	cytochrome P450 family 46 subfamily A member 1	protein-coding	NA	NA
T2_peak_10543	chr14	99711275	99711439	165	99711332	7.39	8.88249	6.44452	5.8435	L1MA4A|LINE|L1	NM_006668	10858	Hs.25121	NM_006668	ENSG00000036530	CYP46A1	CP46|CYP46	cytochrome P450 family 46 subfamily A member 1	protein-coding	NA	NA
T2_peak_10544	chr14	99992903	99993027	125	99992952	8.31	10.3583	7.15408	7.17172	L1MB2|LINE|L1	NM_001330221	51466	Hs.125867	NM_016337	ENSG00000196405	EVL	RNB6	Enah/Vasp-like	protein-coding	NA	NA
T2_peak_10545	chr14	100238425	100238614	190	100238515	22.17	24.3441	12.4979	20.1571	promoter-TSS (NM_003403)	NM_003403	7528	Hs.388927	NM_003403	ENSG00000100811	YY1	DELTA|INO80S|NF-E1|UCRBP|YIN-YANG-1	YY1 transcription factor	protein-coding	NA	NA
T2_peak_10546	chr14	100291364	100291885	522	100291459	107.16	27.4826	3.48906	23.1029	3' UTR (NM_001039355, exon 4 of 4)	NR_106822	102466730		NR_106822	ENSG00000100811	MIR6764	hsa-mir-6764	microRNA 6764	ncRNA	NA	NA
T2_peak_10547	chr14	100291942	100292169	228	100292129	41.57	8.92154	2.83806	5.88107	3' UTR (NM_001039355, exon 4 of 4)	NM_001291813	123096	Hs.578109	NM_152333	ENSG00000197119	SLC25A29	C14orf69|CACL|ORNT3	solute carrier family 25 member 29	protein-coding	NA	NA
T2_peak_10548	chr14	100292444	100292596	153	100292511	40.65	4.59472	1.9832	2.16192	exon (NM_001039355, exon 4 of 4)	NM_001291813	123096	Hs.578109	NM_152333	ENSG00000197119	SLC25A29	C14orf69|CACL|ORNT3	solute carrier family 25 member 29	protein-coding	NA	NA
T2_peak_10549	chr14	100306233	100306500	268	100306408	21.25	21.4658	11.1237	17.4615	5' UTR (NM_001039355, exon 1 of 4)	NM_001291813	123096	Hs.578109	NM_152333	ENSG00000197119	SLC25A29	C14orf69|CACL|ORNT3	solute carrier family 25 member 29	protein-coding	NA	NA
T2_peak_1055	chr1	38632890	38633011	122	38632956	7.39	8.88249	6.44452	5.8435	L1PA6|LINE|L1	NM_022157	64121	Hs.532461	NM_022157	ENSG00000116954	RRAGC	GTR2|RAGC|TIB929	Ras related GTP binding C	protein-coding	NA	NA
T2_peak_10550	chr14	100507575	100507712	138	100507681	8.31	8.55429	6.25954	5.60852	L1PA16|LINE|L1	NM_001159531	57596	Hs.211751	NM_020836	ENSG00000183092	BEGAIN	-	brain enriched guanylate kinase associated	protein-coding	NA	NA
T2_peak_10551	chr14	100526800	100526921	122	100526868	10.16	9.61278	6.58358	6.54217	(ACC)n|Simple_repeat|Simple_repeat	NM_001159531	57596	Hs.211751	NM_020836	ENSG00000183092	BEGAIN	-	brain enriched guanylate kinase associated	protein-coding	NA	NA
T2_peak_10552	chr14	100537918	100538697	780	100538528	84.99	32.9592	5.05821	28.2788	exon (NM_001159531, exon 6 of 6)	NM_001159531	57596	Hs.211751	NM_020836	ENSG00000183092	BEGAIN	-	brain enriched guanylate kinase associated	protein-coding	NA	NM_001159531
T2_peak_10553	chr14	100538795	100538981	187	100538838	38.8	7.38717	2.62669	4.56238	exon (NM_001159531, exon 6 of 6)	NM_001159531	57596	Hs.211751	NM_020836	ENSG00000183092	BEGAIN	-	brain enriched guanylate kinase associated	protein-coding	NA	NA
T2_peak_10554	chr14	100558057	100558194	138	100558104	18.48	13.5902	7.324	10.1474	L2|LINE|L2	NM_001159531	57596	Hs.211751	NM_020836	ENSG00000183092	BEGAIN	-	brain enriched guanylate kinase associated	protein-coding	NA	NA
T2_peak_10555	chr14	100558383	100558512	130	100558426	17.55	8.44714	4.63805	5.50493	L2|LINE|L2	NM_001159531	57596	Hs.211751	NM_020836	ENSG00000183092	BEGAIN	-	brain enriched guanylate kinase associated	protein-coding	NA	NA
T2_peak_10556	chr14	100569500	100569627	128	100569547	9.24	10.081	6.99508	6.99023	L2b|LINE|L2	NM_020836	57596	Hs.211751	NM_020836	ENSG00000183092	BEGAIN	-	brain enriched guanylate kinase associated	protein-coding	NA	NA
T2_peak_10557	chr14	100752120	100752264	145	100752181	6.47	7.45746	5.73497	4.56238	Intergenic	NM_001317172	8788	Hs.116631	NM_003836	ENSG00000185559	DLK1	DLK|DLK-1|Delta1|FA1|PREF1|Pref-1|ZOG|pG2	delta like non-canonical Notch ligand 1	protein-coding	NA	NA
T2_peak_10558	chr14	101219304	101219491	188	101219485	7.39	4.98931	4.1952	2.4055	L1MEc|LINE|L1	NR_047664	100507257	Hs.301755	NR_047664	ENSG00000223403	MEG9	LINC00584	maternally expressed 9 (non-protein coding)	ncRNA	NA	NA
T2_peak_10559	chr14	101552315	101552454	140	101552405	24.02	12.9451	5.51317	9.58475	non-coding (NR_002770, exon 1 of 1)	NR_002770	64150	Hs.525597	NR_002770		DIO3OS	C14orf134|DIO3-AS1|DIO3-OS|NCRNA00041	DIO3 opposite strand/antisense RNA (head to head)	ncRNA	NA	NA
T2_peak_1056	chr1	38683541	38683676	136	38683636	10.16	13.4421	8.57319	10.006	L1ME3D|LINE|L1	NM_022157	64121	Hs.532461	NM_022157	ENSG00000116954	RRAGC	GTR2|RAGC|TIB929	Ras related GTP binding C	protein-coding	NA	NA
T2_peak_10560	chr14	101562414	101562579	166	101562512	25.87	8.87152	3.83805	5.8435	3' UTR (NM_001362, exon 1 of 1)	NM_001362	1735	Hs.49322	NM_001362	ENSG00000197406	DIO3	5DIII|D3|DIOIII|TXDI3	iodothyronine deiodinase 3	protein-coding	NA	NA
T2_peak_10561	chr14	101646752	101646919	168	101646841	11.09	15.0422	9.28274	11.4815	L1MB3|LINE|L1	NR_026774	145200	Hs.150840	NR_026774	ENSG00000258512	LINC00239	C14orf72|NCRNA00239	long intergenic non-protein coding RNA 239	ncRNA	NA	NA
T2_peak_10562	chr14	101683347	101683684	338	101683527	5.54	6.08988	5.02541	3.34668	MER4-int|LTR|ERV1	NR_026774	145200	Hs.150840	NR_026774	ENSG00000258512	LINC00239	C14orf72|NCRNA00239	long intergenic non-protein coding RNA 239	ncRNA	NA	NA
T2_peak_10563	chr14	101697902	101698115	214	101698010	15.7	21.7652	12.8305	17.7188	L1MA3|LINE|L1	NR_026774	145200	Hs.150840	NR_026774	ENSG00000258512	LINC00239	C14orf72|NCRNA00239	long intergenic non-protein coding RNA 239	ncRNA	NA	NA
T2_peak_10564	chr14	101698408	101698565	158	101698486	8.31	10.3583	7.15408	7.17172	L1MA3|LINE|L1	NR_026774	145200	Hs.150840	NR_026774	ENSG00000258512	LINC00239	C14orf72|NCRNA00239	long intergenic non-protein coding RNA 239	ncRNA	NA	NA
T2_peak_10565	chr14	101699547	101699737	191	101699737	9.24	4.33257	3.41266	1.91178	L1MA3|LINE|L1	NR_026774	145200	Hs.150840	NR_026774	ENSG00000258512	LINC00239	C14orf72|NCRNA00239	long intergenic non-protein coding RNA 239	ncRNA	NA	NA
T2_peak_10566	chr14	101722179	101722372	194	101722282	12.93	16.677	10.7019	12.9568	L1ME3Cz|LINE|L1	NR_026774	145200	Hs.150840	NR_026774	ENSG00000258512	LINC00239	C14orf72|NCRNA00239	long intergenic non-protein coding RNA 239	ncRNA	NA	NA
T2_peak_10567	chr14	101942470	101942620	151	101942537	12.93	16.677	10.7019	12.9568	L2|LINE|L2	NM_001376	1778	Hs.614080	NM_001376	ENSG00000197102	DYNC1H1	CMT2O|DHC1|DHC1a|DNCH1|DNCL|DNECL|DYHC|Dnchc1|HL-3|SMALED1|p22	dynein cytoplasmic 1 heavy chain 1	protein-coding	NA	NA
T2_peak_10568	chr14	101948886	101949072	187	101948964	21.25	19.6571	10.0213	15.7674	Intergenic	NM_001376	1778	Hs.614080	NM_001376	ENSG00000197102	DYNC1H1	CMT2O|DHC1|DHC1a|DNCH1|DNCL|DNECL|DYHC|Dnchc1|HL-3|SMALED1|p22	dynein cytoplasmic 1 heavy chain 1	protein-coding	NA	NA
T2_peak_10569	chr14	101986230	101986405	176	101986309	30.49	9.27005	3.49838	6.21056	exon (NM_001376, exon 8 of 78)	NM_001376	1778	Hs.614080	NM_001376	ENSG00000197102	DYNC1H1	CMT2O|DHC1|DHC1a|DNCH1|DNCL|DNECL|DYHC|Dnchc1|HL-3|SMALED1|p22	dynein cytoplasmic 1 heavy chain 1	protein-coding	NA	NA
T2_peak_1057	chr1	38710776	38710911	136	38710884	40.65	6.23803	2.31373	3.49014	Intergenic	NM_022157	64121	Hs.532461	NM_022157	ENSG00000116954	RRAGC	GTR2|RAGC|TIB929	Ras related GTP binding C	protein-coding	NA	NA
T2_peak_10570	chr14	102084794	102085032	239	102084877	173.67	19.1501	2.15647	15.2819	exon (NM_005348, exon 5 of 11)	NM_005348	3320	Hs.525600	NM_005348	ENSG00000080824	HSP90AA1	EL52|HEL-S-65p|HSP86|HSP89A|HSP90A|HSP90N|HSPC1|HSPCA|HSPCAL1|HSPCAL4|HSPN|Hsp103|Hsp89|Hsp90|LAP-2|LAP2	heat shock protein 90 alpha family class A member 1	protein-coding	NA	NA
T2_peak_10571	chr14	102209406	102209529	124	102209438	20.32	7.44434	3.7033	4.56238	exon (NM_001242417, exon 4 of 4)	NR_073543	5891	Hs.104119	NM_014226	ENSG00000080823	MOK	RAGE|RAGE-1|RAGE1|STK30	MOK protein kinase	protein-coding	NA	NA
T2_peak_10572	chr14	102209584	102209764	181	102209669	21.25	9.17424	4.32156	6.11942	exon (NM_001242417, exon 4 of 4)	NR_073543	5891	Hs.104119	NM_014226	ENSG00000080823	MOK	RAGE|RAGE-1|RAGE1|STK30	MOK protein kinase	protein-coding	NA	NA
T2_peak_10573	chr14	102222850	102222986	137	102222941	41.57	12.0592	3.54758	8.73722	3' UTR (NM_001242416, exon 3 of 3)	NR_073543	5891	Hs.104119	NM_014226	ENSG00000080823	MOK	RAGE|RAGE-1|RAGE1|STK30	MOK protein kinase	protein-coding	NA	NM_001242416
T2_peak_10574	chr14	102326700	102326841	142	102326768	37.88	23.5306	7.77516	19.3791	exon (NM_001267827, exon 2 of 8)	NM_018335	55778	Hs.743359	NM_018335	ENSG00000022976	ZNF839	C14orf131	zinc finger protein 839	protein-coding	NA	NA
T2_peak_10575	chr14	102339007	102339184	178	102339103	33.26	16.81	5.70946	13.0857	exon (NM_001267827, exon 7 of 8)	NM_018335	55778	Hs.743359	NM_018335	ENSG00000022976	ZNF839	C14orf131	zinc finger protein 839	protein-coding	NA	NA
T2_peak_10576	chr14	102341535	102342174	640	102341680	72.98	27.9723	4.93201	23.5689	exon (NM_001267827, exon 8 of 8)	NM_001172631	9895	Hs.195667	NM_014844	ENSG00000196663	TECPR2	KIAA0329|SPG49	tectonin beta-propeller repeat containing 2	protein-coding	NA	NA
T2_peak_10577	chr14	102434490	102434612	123	102434576	15.7	9.31879	5.5682	6.25676	exon (NM_001172631, exon 9 of 17)	NM_032630	51550	Hs.129634	NM_032630	ENSG00000100865	CINP	-	cyclin dependent kinase 2 interacting protein	protein-coding	NA	NA
T2_peak_10578	chr14	102498085	102498380	296	102498270	37.88	23.5306	7.77516	19.3791	exon (NM_014844, exon 20 of 20)	NM_152326	122416	Hs.432945	NM_152326	ENSG00000156381	ANKRD9	-	ankyrin repeat domain 9	protein-coding	NA	NM_014844
T2_peak_10579	chr14	102506935	102507136	202	102506982	50.81	19.4413	4.70991	15.559	exon (NM_152326, exon 4 of 4)	NM_152326	122416	Hs.432945	NM_152326	ENSG00000156381	ANKRD9	-	ankyrin repeat domain 9	protein-coding	NA	NM_152326
T2_peak_1058	chr1	39026279	39026504	226	39026386	43.42	25.7904	7.4031	21.5082	promoter-TSS (NM_001184979)	NM_004552	4725	Hs.632385	NM_004552	ENSG00000168653	NDUFS5	CI-15k|CI15K	NADH:ubiquinone oxidoreductase subunit S5	protein-coding	NA	NA
T2_peak_10580	chr14	102726433	102726569	137	102726512	16.63	9.15749	5.23595	6.10384	exon (NM_015156, exon 12 of 12)	NM_001199427	7187	Hs.510528	NM_003300	ENSG00000131323	TRAF3	CAP-1|CAP1|CD40bp|CRAF1|IIAE5|LAP1	TNF receptor associated factor 3	protein-coding	NA	NM_015156
T2_peak_10581	chr14	102765945	102766066	122	102765999	8.31	10.3583	7.15408	7.17172	A-rich|Low_complexity|Low_complexity	NM_001199427	7187	Hs.510528	NM_003300	ENSG00000131323	TRAF3	CAP-1|CAP1|CD40bp|CRAF1|IIAE5|LAP1	TNF receptor associated factor 3	protein-coding	NA	NA
T2_peak_10582	chr14	102905441	102905619	179	102905594	35.1	6.92955	2.57888	4.15379	exon (NM_001199427, exon 8 of 8)	NM_030943	81693	Hs.534494	NM_030943	ENSG00000166126	AMN	PRO1028|amnionless	amnion associated transmembrane protein	protein-coding	NA	NA
T2_peak_10583	chr14	102919077	102919236	160	102919144	8.31	5.94877	4.6571	3.32148	(T)n|Simple_repeat|Simple_repeat	NM_030943	81693	Hs.534494	NM_030943	ENSG00000166126	AMN	PRO1028|amnionless	amnion associated transmembrane protein	protein-coding	NA	NA
T2_peak_10584	chr14	102972013	102972231	219	102972057	41.57	13.3765	3.87009	10.0027	exon (NM_006035, exon 13 of 37)	NM_030943	81693	Hs.534494	NM_030943	ENSG00000166126	AMN	PRO1028|amnionless	amnion associated transmembrane protein	protein-coding	NA	NA
T2_peak_10585	chr14	102988750	102988888	139	102988831	12.93	9.70804	6.64118	6.63103	L1MC4|LINE|L1	NM_030943	81693	Hs.534494	NM_030943	ENSG00000166126	AMN	PRO1028|amnionless	amnion associated transmembrane protein	protein-coding	NA	NA
T2_peak_10586	chr14	103039327	103039492	166	103039341	12.01	4.79185	3.25235	2.22571	L1MB7|LINE|L1	NM_006035	9578	Hs.654634	NM_006035	ENSG00000198752	CDC42BPB	MRCKB	CDC42 binding protein kinase beta	protein-coding	NA	NA
T2_peak_10587	chr14	103058137	103058262	126	103058177	13.86	12.2455	8.01348	8.91769	promoter-TSS (NM_006035)	NM_006035	9578	Hs.654634	NM_006035	ENSG00000198752	CDC42BPB	MRCKB	CDC42 binding protein kinase beta	protein-coding	NA	NA
T2_peak_10588	chr14	103123479	103123614	136	103123575	32.33	9.22533	3.3333	6.16838	promoter-TSS (NR_138038)	NR_138038	105370683	Hs.252904	NR_138038		LINC00677	C14orf74	long intergenic non-protein coding RNA 677	ncRNA	NA	NA
T2_peak_10589	chr14	103126294	103126649	356	103126546	63.74	7.33213	2.08846	4.53546	exon (NM_006291, exon 1 of 11)	NM_006291	7127	Hs.525607	NM_006291	ENSG00000185215	TNFAIP2	B94|EXOC3L3	TNF alpha induced protein 2	protein-coding	NM_006291	NA
T2_peak_1059	chr1	39028669	39028795	127	39028787	104.39	6.70108	1.69983	3.93525	exon (NM_001184979, exon 2 of 3)	NM_004552	4725	Hs.632385	NM_004552	ENSG00000168653	NDUFS5	CI-15k|CI15K	NADH:ubiquinone oxidoreductase subunit S5	protein-coding	NM_001184979	NA
T2_peak_10590	chr14	103135547	103135816	270	103135793	75.75	13.2571	2.64661	9.88634	3' UTR (NM_006291, exon 11 of 11)	NM_006291	7127	Hs.525607	NM_006291	ENSG00000185215	TNFAIP2	B94|EXOC3L3	TNF alpha induced protein 2	protein-coding	NA	NA
T2_peak_10591	chr14	103277336	103277496	161	103277403	8.31	10.3583	7.15408	7.17172	L1MC|LINE|L1	NR_135269	105378183	Hs.132624	NR_135269		LOC105378183	-	uncharacterized LOC105378183	ncRNA	NA	NA
T2_peak_10592	chr14	103372431	103372552	122	103372497	8.31	10.3583	7.15408	7.17172	(TTTTTTG)n|Simple_repeat|Simple_repeat	NM_002376	4140	Hs.35828	NM_002376	ENSG00000075413	MARK3	CTAK1|KP78|PAR1A|Par-1a	microtubule affinity regulating kinase 3	protein-coding	NA	NA
T2_peak_10593	chr14	103385398	103385547	150	103385499	18.48	16.766	9.28312	13.0436	5' UTR (NM_001128918, exon 1 of 18)	NM_001128920	4140	Hs.35828	NM_002376	ENSG00000075413	MARK3	CTAK1|KP78|PAR1A|Par-1a	microtubule affinity regulating kinase 3	protein-coding	NA	NA
T2_peak_10594	chr14	103502993	103503119	127	103503100	64.67	8.77485	2.26434	5.82154	exon (NM_001128918, exon 18 of 18)	NM_001823	1152	Hs.173724	NM_001823	ENSG00000166165	CKB	B-CK|BCK|CKBB|HEL-211|HEL-S-29	creatine kinase B	protein-coding	NA	NA
T2_peak_10595	chr14	103534704	103534980	277	103534812	95.15	24.1704	3.43398	19.9931	3' UTR (NM_152307, exon 4 of 4)	NM_152307	115708	Hs.525610	NM_152307	ENSG00000166166	TRMT61A	C14orf172|GCD14|Gcd14p|TRM61|hTRM61	tRNA methyltransferase 61A	protein-coding	NA	NM_152307
T2_peak_10596	chr14	103629190	103629396	207	103629297	28.64	18.3673	7.40945	14.5382	5' UTR (NM_001130107, exon 1 of 16)	NM_182923	3831	Hs.20107	NM_005552	ENSG00000126214	KLC1	KLC|KNS2|KNS2A	kinesin light chain 1	protein-coding	NA	NA
T2_peak_10597	chr14	103712539	103713008	470	103712920	18.48	9.72494	5.11718	6.6476	intron (NM_001100118, intron 1 of 8)	NM_001100119	7517	Hs.592325	NM_005432	ENSG00000126215	XRCC3	CMM6	X-ray repair cross complementing 3	protein-coding	NA	NA
T2_peak_10598	chr14	103734143	103734566	424	103734248	43.42	13.6126	3.78481	10.1695	TTS (NM_001198953)	NM_024071	79038	Hs.592322	NM_024071	ENSG00000100711	ZFYVE21	HCVP7TP1|ZF21	zinc finger FYVE-type containing 21	protein-coding	NA	NA
T2_peak_10599	chr14	103937778	103937899	122	103937856	6.47	7.45746	5.73497	4.56238	intron (NM_153046, intron 1 of 35)	NM_001257268	647286	Hs.632325	NM_001257268	ENSG00000227729	RD3L	TDRD9-AS1|TDRD9AS1	retinal degeneration 3-like	protein-coding	NA	NA
T2_peak_1060	chr1	39043727	39043871	145	39043784	24.94	9.79599	4.32376	6.71531	GA-rich|Low_complexity|Low_complexity	NM_004552	4725	Hs.632385	NM_004552	ENSG00000168653	NDUFS5	CI-15k|CI15K	NADH:ubiquinone oxidoreductase subunit S5	protein-coding	NA	NA
T2_peak_10600	chr14	104012452	104012579	128	104012496	10.16	13.4421	8.57319	10.006	intron (NM_153046, intron 20 of 35)	NM_001257268	647286	Hs.632325	NM_001257268	ENSG00000227729	RD3L	TDRD9-AS1|TDRD9AS1	retinal degeneration 3-like	protein-coding	NA	NA
T2_peak_10601	chr14	104060021	104060151	131	104060125	8.31	10.3583	7.15408	7.17172	L1MC2|LINE|L1	NM_001080464	374569	Hs.146239	NM_001080464	ENSG00000166183	ASPG	C14orf76|GPA/WT	asparaginase	protein-coding	NA	NA
T2_peak_10602	chr14	104176201	104176432	232	104176332	19.4	21.1237	11.6145	17.1374	exon (NM_015656, exon 12 of 15)	NM_015656	26153	Hs.134970	NM_015656	ENSG00000066735	KIF26A	-	kinesin family member 26A	protein-coding	NA	NA
T2_peak_10603	chr14	104177452	104177622	171	104177538	13.86	13.0379	8.51794	9.6758	exon (NM_015656, exon 12 of 15)	NM_015656	26153	Hs.134970	NM_015656	ENSG00000066735	KIF26A	-	kinesin family member 26A	protein-coding	NA	NA
T2_peak_10604	chr14	104179705	104179826	122	104179781	21.25	7.73977	3.7079	4.8314	exon (NM_015656, exon 15 of 15)	NM_015656	26153	Hs.134970	NM_015656	ENSG00000066735	KIF26A	-	kinesin family member 26A	protein-coding	NA	NM_015656
T2_peak_10605	chr14	104179904	104180039	136	104180008	15.7	8.74866	5.22672	5.79595	3' UTR (NM_015656, exon 15 of 15)	NM_015656	26153	Hs.134970	NM_015656	ENSG00000066735	KIF26A	-	kinesin family member 26A	protein-coding	NA	NA
T2_peak_10606	chr14	104701327	104701587	261	104701551	42.49	7.04633	2.41638	4.2596	exon (NM_022489, exon 2 of 23)	NM_032714	64423	Hs.24956	NM_022489	ENSG00000203485	INF2	C14orf151|C14orf173|CMTDIE|FSGS5|pp9484	inverted formin, FH2 and WH2 domain containing	protein-coding	NM_001031714	NA
T2_peak_10607	chr14	104703061	104703289	229	104703099	36.95	13.6084	4.36933	10.1654	exon (NM_022489, exon 3 of 23)	NM_032714	64423	Hs.24956	NM_022489	ENSG00000203485	INF2	C14orf151|C14orf173|CMTDIE|FSGS5|pp9484	inverted formin, FH2 and WH2 domain containing	protein-coding	NA	NA
T2_peak_10608	chr14	104713348	104713499	152	104713445	77.6	24.8482	4.1368	20.6359	intron (NM_001031714, intron 19 of 21)	NM_152328	122622	Hs.592327	NM_152328	ENSG00000185100	ADSSL1	MPD5	adenylosuccinate synthase like 1	protein-coding	NA	NA
T2_peak_10609	chr14	104714422	104714661	240	104714635	117.32	9.77907	1.87814	6.70003	exon (NM_022489, exon 21 of 23)	NM_152328	122622	Hs.592327	NM_152328	ENSG00000185100	ADSSL1	MPD5	adenylosuccinate synthase like 1	protein-coding	NA	NA
T2_peak_1061	chr1	39388346	39388562	217	39388440	25.87	15.2866	6.63367	11.7166	exon (NM_012090, exon 52 of 93)	NM_015038	643314	Hs.658760	NM_015038	ENSG00000127603	KIAA0754	-	KIAA0754	protein-coding	NA	NA
T2_peak_10610	chr14	104721697	104721829	133	104721755	32.33	8.38052	3.09786	5.44219	Intergenic	NM_152328	122622	Hs.592327	NM_152328	ENSG00000185100	ADSSL1	MPD5	adenylosuccinate synthase like 1	protein-coding	NA	NA
T2_peak_10611	chr14	104721938	104722231	294	104722025	48.04	12.664	3.28935	9.3145	Intergenic	NM_152328	122622	Hs.592327	NM_152328	ENSG00000185100	ADSSL1	MPD5	adenylosuccinate synthase like 1	protein-coding	NA	NA
T2_peak_10612	chr14	104795617	104795753	137	104795689	16.63	13.7216	8.02896	10.2748	promoter-TSS (NM_001014432)	NM_001014432	207	Hs.525622	NM_005163	ENSG00000142208	AKT1	AKT|CWS6|PKB|PKB-ALPHA|PRKBA|RAC|RAC-ALPHA	AKT serine/threonine kinase 1	protein-coding	NA	NA
T2_peak_10613	chr14	104801546	104802123	578	104801848	25.87	7.54459	3.3583	4.64513	exon (NM_001137601, exon 1 of 1)	NM_001137601	100128927	Hs.170853	NM_001137601	ENSG00000179627	ZBTB42	LCCS6|ZNF925	zinc finger and BTB domain containing 42	protein-coding	NA	NA
T2_peak_10614	chr14	104802252	104802427	176	104802355	18.48	8.86306	4.66826	5.8435	exon (NM_001137601, exon 1 of 1)	NM_001137601	100128927	Hs.170853	NM_001137601	ENSG00000179627	ZBTB42	LCCS6|ZNF925	zinc finger and BTB domain containing 42	protein-coding	NA	NA
T2_peak_10615	chr14	104802509	104802705	197	104802603	36.95	26.508	9.37086	22.1967	3' UTR (NM_001137601, exon 1 of 1)	NM_001137601	100128927	Hs.170853	NM_001137601	ENSG00000179627	ZBTB42	LCCS6|ZNF925	zinc finger and BTB domain containing 42	protein-coding	NA	NA
T2_peak_10616	chr14	104815561	104815965	405	104815851	35.1	16.0864	5.15777	12.4808	CpG	NR_024396	196872	Hs.352220	NR_024396	ENSG00000258701	LINC00638	-	long intergenic non-protein coding RNA 638	ncRNA	NA	NA
T2_peak_10617	chr14	104821364	104821497	134	104821467	8.31	8.55429	6.25954	5.60852	non-coding (NR_024396, exon 1 of 1)	NR_024396	196872	Hs.352220	NR_024396	ENSG00000258701	LINC00638	-	long intergenic non-protein coding RNA 638	ncRNA	NA	NA
T2_peak_10618	chr14	104822865	104823029	165	104822980	10.16	10.2049	6.93279	7.10097	non-coding (NR_024396, exon 1 of 1)	NR_024396	196872	Hs.352220	NR_024396	ENSG00000258701	LINC00638	-	long intergenic non-protein coding RNA 638	ncRNA	NA	NA
T2_peak_10619	chr14	104883813	104883935	123	104883906	20.32	5.83711	3.04623	3.222	exon (NM_015005, exon 8 of 18)	NM_015005	283638	Hs.533721	NM_015005	ENSG00000099814	CEP170B	CEP170R|FAM68C|KIAA0284	centrosomal protein 170B	protein-coding	NA	NA
T2_peak_1062	chr1	39393809	39393953	145	39393879	72.98	32.005	5.69078	27.3868	A-rich|Low_complexity|Low_complexity	NM_015038	643314	Hs.658760	NM_015038	ENSG00000127603	KIAA0754	-	KIAA0754	protein-coding	NA	NA
T2_peak_10620	chr14	104884216	104884469	254	104884310	13.86	8.00485	5.24982	5.08238	exon (NM_015005, exon 8 of 18)	NM_015005	283638	Hs.533721	NM_015005	ENSG00000099814	CEP170B	CEP170R|FAM68C|KIAA0284	centrosomal protein 170B	protein-coding	NA	NA
T2_peak_10621	chr14	104886317	104886650	334	104886533	48.96	19.8491	4.99614	15.9507	exon (NM_015005, exon 11 of 18)	NM_015005	283638	Hs.533721	NM_015005	ENSG00000099814	CEP170B	CEP170R|FAM68C|KIAA0284	centrosomal protein 170B	protein-coding	NA	NA
T2_peak_10622	chr14	104886954	104887906	953	104887657	54.5	43.6724	11.9108	38.453	exon (NM_015005, exon 11 of 18)	NM_015005	283638	Hs.533721	NM_015005	ENSG00000099814	CEP170B	CEP170R|FAM68C|KIAA0284	centrosomal protein 170B	protein-coding	NA	NA
T2_peak_10623	chr14	104895996	104896170	175	104896108	53.58	11.2255	2.87265	8.00545	3' UTR (NM_015005, exon 18 of 18)	NM_001308174	122618	Hs.407101	NM_138790	ENSG00000166428	PLD4	C14orf175	phospholipase D family member 4	protein-coding	NA	NA
T2_peak_10624	chr14	104938085	104938238	154	104938172	101.62	12.3722	2.20655	9.04032	exon (NM_138420, exon 7 of 7)	NM_138790	122618	Hs.407101	NM_138790	ENSG00000166428	PLD4	C14orf175	phospholipase D family member 4	protein-coding	NA	NA
T2_peak_10625	chr14	104938712	104938914	203	104938872	68.36	8.68212	2.18502	5.73232	exon (NM_138420, exon 7 of 7)	NM_138790	122618	Hs.407101	NM_138790	ENSG00000166428	PLD4	C14orf175	phospholipase D family member 4	protein-coding	NA	NA
T2_peak_10626	chr14	104940308	104940545	238	104940434	81.29	18.1408	3.09145	14.3565	exon (NM_138420, exon 7 of 7)	NM_138790	122618	Hs.407101	NM_138790	ENSG00000166428	PLD4	C14orf175	phospholipase D family member 4	protein-coding	NA	NA
T2_peak_10627	chr14	104941603	104941786	184	104941677	58.2	10.2975	2.57389	7.17172	exon (NM_138420, exon 7 of 7)	NM_138790	122618	Hs.407101	NM_138790	ENSG00000166428	PLD4	C14orf175	phospholipase D family member 4	protein-coding	NA	NA
T2_peak_10628	chr14	104948026	104948153	128	104948088	25.87	11.4941	4.8832	8.2619	exon (NM_138420, exon 7 of 7)	NM_138790	122618	Hs.407101	NM_138790	ENSG00000166428	PLD4	C14orf175	phospholipase D family member 4	protein-coding	NA	NA
T2_peak_10629	chr14	104953617	104953934	318	104953849	51.73	20.3772	4.84587	16.4217	exon (NM_138420, exon 7 of 7)	NM_138420	113146	Hs.441783	NM_138420	ENSG00000185567	AHNAK2	C14orf78	AHNAK nucleoprotein 2	protein-coding	NA	NA
T2_peak_1063	chr1	39618826	39618947	122	39618904	8.31	9.63125	6.81859	6.5569	Intergenic	NM_014571	26508	Hs.472566	NM_014571	ENSG00000163909	HEYL	HESR3|HEY3|HRT3|bHLHb33	hes related family bHLH transcription factor with YRPW motif-like	protein-coding	NA	NA
T2_peak_10630	chr14	104954027	104954554	528	104954134	76.68	40.4454	7.0614	35.3829	exon (NM_138420, exon 7 of 7)	NM_138420	113146	Hs.441783	NM_138420	ENSG00000185567	AHNAK2	C14orf78	AHNAK nucleoprotein 2	protein-coding	NA	NA
T2_peak_10631	chr14	104954632	104954754	123	104954707	30.49	10.3579	3.84062	7.17172	exon (NM_138420, exon 7 of 7)	NM_138420	113146	Hs.441783	NM_138420	ENSG00000185567	AHNAK2	C14orf78	AHNAK nucleoprotein 2	protein-coding	NA	NA
T2_peak_10632	chr14	104985930	104986133	204	104986028	12.01	8.23047	5.27979	5.29924	promoter-TSS (NM_174891)	NM_174891	122616	Hs.27183	NM_174891	ENSG00000140104	C14orf79	-	chromosome 14 open reading frame 79	protein-coding	NA	NA
T2_peak_10633	chr14	104986520	104986755	236	104986585	28.64	7.02967	2.96378	4.24345	exon (NM_174891, exon 1 of 5)	NM_174891	122616	Hs.27183	NM_174891	ENSG00000140104	C14orf79	-	chromosome 14 open reading frame 79	protein-coding	NA	NA
T2_peak_10634	chr14	105011121	105011411	291	105011275	93.3	26.5504	3.76703	22.2364	exon (NM_017955, exon 2 of 2)	NM_017955	55038	Hs.34045	NM_017955	ENSG00000170779	CDCA4	HEPP|SEI-3/HEPP	cell division cycle associated 4	protein-coding	NA	NM_017955
T2_peak_10635	chr14	105011525	105011990	466	105011583	69.28	13.709	2.8114	10.2628	exon (NM_017955, exon 2 of 2)	NM_017955	55038	Hs.34045	NM_017955	ENSG00000170779	CDCA4	HEPP|SEI-3/HEPP	cell division cycle associated 4	protein-coding	NM_017955	NA
T2_peak_10636	chr14	105092758	105092890	133	105092781	11.09	5.86499	4.02853	3.24743	Intergenic	NR_110546	102723354	Hs.569410	NR_110546		LOC102723354	-	uncharacterized LOC102723354	ncRNA	NA	NA
T2_peak_10637	chr14	105094357	105094551	195	105094377	12.93	6.6833	4.6444	3.91791	intron (NR_110546, intron 1 of 5)	NR_110546	102723354	Hs.569410	NR_110546		LOC102723354	-	uncharacterized LOC102723354	ncRNA	NA	NA
T2_peak_10638	chr14	105095466	105095587	122	105095579	32.33	7.18288	2.77775	4.39144	intron (NR_110546, intron 2 of 5)	NR_110546	102723354	Hs.569410	NR_110546		LOC102723354	-	uncharacterized LOC102723354	ncRNA	NA	NA
T2_peak_10639	chr14	105099930	105100076	147	105100031	17.55	16.2172	9.27609	12.6046	TTS (NR_110546)	NR_110546	102723354	Hs.569410	NR_110546		LOC102723354	-	uncharacterized LOC102723354	ncRNA	NA	NA
T2_peak_1064	chr1	39625364	39625564	201	39625445	13.86	7.66147	5.03286	4.75741	3' UTR (NM_014571, exon 5 of 5)	NM_014571	26508	Hs.472566	NM_014571	ENSG00000163909	HEYL	HESR3|HEY3|HRT3|bHLHb33	hes related family bHLH transcription factor with YRPW motif-like	protein-coding	NA	NA
T2_peak_10640	chr14	105142704	105142923	220	105142823	56.35	28.0831	6.25155	23.6762	exon (NM_145159, exon 25 of 25)	NR_106823	102465458		NR_106823	ENSG00000273778	MIR6765	hsa-mir-6765	microRNA 6765	ncRNA	NA	NA
T2_peak_10641	chr14	105174840	105175061	222	105175036	22.17	5.86828	2.8964	3.2504	TTS (NM_001318380)	NM_002226	3714	Hs.433445	NM_002226	ENSG00000184916	JAG2	HJ2|SER2	jagged 2	protein-coding	NA	NA
T2_peak_10642	chr14	105175140	105175457	318	105175345	26.79	8.13604	3.47377	5.20882	TTS (NM_001318380)	NM_177533	256281	Hs.526432	NM_177533	ENSG00000183828	NUDT14	UGPP|UGPPase	nudix hydrolase 14	protein-coding	NA	NA
T2_peak_10643	chr14	105209608	105209865	258	105209806	59.12	11.0506	2.66102	7.84057	3' UTR (NM_001242786, exon 18 of 18)	NM_001318380	256281	Hs.526432	NM_177533	ENSG00000183828	NUDT14	UGPP|UGPPase	nudix hydrolase 14	protein-coding	NA	NA
T2_peak_10644	chr14	105210086	105210213	128	105210125	56.35	10.1684	2.6069	7.07662	3' UTR (NM_001242786, exon 18 of 18)	NM_001318380	256281	Hs.526432	NM_177533	ENSG00000183828	NUDT14	UGPP|UGPPase	nudix hydrolase 14	protein-coding	NA	NA
T2_peak_10645	chr14	105210452	105210605	154	105210486	52.66	9.16389	2.55507	6.10934	3' UTR (NM_001242786, exon 18 of 18)	NM_001318380	256281	Hs.526432	NM_177533	ENSG00000183828	NUDT14	UGPP|UGPPase	nudix hydrolase 14	protein-coding	NA	NM_001242786
T2_peak_10646	chr14	105371224	105371469	246	105371433	14.78	8.20535	5.13363	5.27587	intron (NM_015197, intron 8 of 23)	NM_001195082	647310	Hs.729499	NM_001195082	ENSG00000226174	TEX22	-	testis expressed 22	protein-coding	NA	NA
T2_peak_10647	chr14	105388834	105389011	178	105388902	19.4	7.99138	4.07996	5.07563	intron (NM_001100913, intron 19 of 24)	NM_001195082	647310	Hs.729499	NM_001195082	ENSG00000226174	TEX22	-	testis expressed 22	protein-coding	NA	NA
T2_peak_10648	chr14	105394806	105395103	298	105395053	91.46	27.916	4.00555	23.5155	3' UTR (NM_001243127, exon 24 of 24)	NM_001195082	647310	Hs.729499	NM_001195082	ENSG00000226174	TEX22	-	testis expressed 22	protein-coding	NA	NA
T2_peak_10649	chr14	105417960	105418151	192	105418050	17.55	8.44714	4.63805	5.50493	non-coding (NR_125384, exon 3 of 3)	NR_125384	100507437	Hs.676548	NR_125384	ENSG00000251602	LOC100507437	-	uncharacterized LOC100507437	ncRNA	NA	NA
T2_peak_1065	chr1	39769679	39770036	358	39769922	24.94	22.5567	11.0771	18.4758	exon (NM_022120, exon 1 of 1)	NM_022120	64064	Hs.472491	NM_022120	ENSG00000198754	OXCT2	FKSG25|SCOTT	3-oxoacid CoA-transferase 2	protein-coding	NA	NM_022120
T2_peak_10650	chr14	105487128	105487405	278	105487297	92.38	27.2899	3.89083	22.9167	exon (NM_001311, exon 2 of 6)	NM_001311	1396	Hs.70327	NM_001311	ENSG00000213145	CRIP1	CRHP|CRIP|CRP-1|CRP1	cysteine rich protein 1	protein-coding	NM_001311	NA
T2_peak_10651	chr14	105488099	105488309	211	105488264	125.64	12.6341	2.04253	9.28572	exon (NM_001311, exon 3 of 6)	NM_001311	1396	Hs.70327	NM_001311	ENSG00000213145	CRIP1	CRHP|CRIP|CRP-1|CRP1	cysteine rich protein 1	protein-coding	NA	NA
T2_peak_10652	chr14	105497743	105497865	123	105497842	63.74	6.84301	2.02319	4.07356	exon (NM_001198983, exon 7 of 8)	NM_001134876	283643	Hs.720306	NM_173608	ENSG00000185347	C14orf80	-	chromosome 14 open reading frame 80	protein-coding	NA	NA
T2_peak_10653	chr14	105498550	105499151	602	105498861	118.25	31.3965	3.61352	26.8063	exon (NM_001198983, exon 8 of 8)	NM_001134876	283643	Hs.720306	NM_173608	ENSG00000185347	C14orf80	-	chromosome 14 open reading frame 80	protein-coding	NA	NM_001134875
T2_peak_10654	chr14	105529157	105529390	234	105529300	43.42	26.2038	7.55418	21.9037	exon (NM_025268, exon 2 of 2)	NM_001331238	80757	Hs.157527	NM_025268	ENSG00000184986	TMEM121	hole	transmembrane protein 121	protein-coding	NA	NA
T2_peak_10655	chr14	105529755	105530044	290	105529950	41.57	13.3765	3.87009	10.0027	3' UTR (NM_025268, exon 2 of 2)	NR_135205	105370697	Hs.148580	NR_135205		LOC105370697	-	uncharacterized LOC105370697	ncRNA	NA	NM_001331238
T2_peak_10656	chr14	105569469	105569600	132	105569524	6.47	7.45746	5.73497	4.56238	(CA)n|Simple_repeat|Simple_repeat	NR_135205	105370697	Hs.148580	NR_135205		LOC105370697	-	uncharacterized LOC105370697	ncRNA	NA	NA
T2_peak_10657	chr14	105690764	105690885	122	105690794	5.54	6.08988	5.02541	3.34668	(CA)n|Simple_repeat|Simple_repeat	NR_046211	2003	Hs.744419	NR_046211		ELK2AP	ELK2|ELK2.1|ELK2P1	ELK2A, member of ETS oncogene family, pseudogene	pseudo	NA	NA
T2_peak_10658	chr14	105781311	105781450	140	105781358	8.31	10.3583	7.15408	7.17172	L1MA5|LINE|L1	NR_130468	100616374		NR_130468	ENSG00000265612	MIR4539	-	microRNA 4539	ncRNA	NA	NA
T2_peak_10659	chr14	106263187	106263314	128	106263250	11.09	15.0422	9.28274	11.4815	Intergenic	NR_033375	338004	Hs.569411	NR_033375		LINC00226	C14orf97|NCRNA00226	long intergenic non-protein coding RNA 226	ncRNA	NA	NA
T2_peak_1066	chr1	39770831	39771114	284	39770899	10.16	7.59004	5.32021	4.68842	exon (NM_022120, exon 1 of 1)	NM_022120	64064	Hs.472491	NM_022120	ENSG00000198754	OXCT2	FKSG25|SCOTT	3-oxoacid CoA-transferase 2	protein-coding	NA	NA
T2_peak_10660	chr14	106416637	106416779	143	106416692	8.31	10.3583	7.15408	7.17172	MER4-int|LTR|ERV1	NR_027457	338005	Hs.322826	NR_027457	ENSG00000270816	LINC00221	C14orf98|NCRNA00221	long intergenic non-protein coding RNA 221	ncRNA	NA	NA
T2_peak_10661	chr14	106464398	106464534	137	106464439	8.31	10.3583	7.15408	7.17172	L1PB4|LINE|L1	NR_027457	338005	Hs.322826	NR_027457	ENSG00000270816	LINC00221	C14orf98|NCRNA00221	long intergenic non-protein coding RNA 221	ncRNA	NA	NA
T2_peak_10662	chr14	106499226	106499370	145	106499335	9.24	11.8796	7.86363	8.56438	L1PB1|LINE|L1	NR_027457	338005	Hs.322826	NR_027457	ENSG00000270816	LINC00221	C14orf98|NCRNA00221	long intergenic non-protein coding RNA 221	ncRNA	NA	NA
T2_peak_10663	chr14	106501117	106501282	166	106501182	10.16	13.4421	8.57319	10.006	Intergenic	NR_027457	338005	Hs.322826	NR_027457	ENSG00000270816	LINC00221	C14orf98|NCRNA00221	long intergenic non-protein coding RNA 221	ncRNA	NA	NA
T2_peak_10664	chr14	106574648	106574769	122	106574668	5.54	6.08988	5.02541	3.34668	L1PB3|LINE|L1	NR_106988	102465753		NR_106988	ENSG00000280494	MIR7641-2	B-ATF|hsa-mir-7641-2	microRNA 7641-2	ncRNA	NA	NA
T2_peak_10665	chr14	106793707	106793841	135	106793750	8.31	10.3583	7.15408	7.17172	L1P4|LINE|L1	NR_049827	100847062		NR_049827	ENSG00000265929	MIR5195	-	microRNA 5195	ncRNA	NA	NA
T2_peak_10666	chr15	17080521	17080643	123	17080606	8.31	9.63125	6.81859	6.5569	(GGAAT)n|Simple_repeat|Simple_repeat	NR_038836	646096	Hs.448789	NR_038836	ENSG00000259156	CHEK2P2	-	checkpoint kinase 2 pseudogene 2	pseudo	NA	NA
T2_peak_10667	chr15	17080737	17080890	154	17080839	18.48	12.1886	6.492	8.86211	(GGAAT)n|Simple_repeat|Simple_repeat	NR_038836	646096	Hs.448789	NR_038836	ENSG00000259156	CHEK2P2	-	checkpoint kinase 2 pseudogene 2	pseudo	NA	NA
T2_peak_10668	chr15	17080944	17081183	240	17081101	10.16	7.99793	5.5809	5.07563	(GGAAT)n|Simple_repeat|Simple_repeat	NR_038836	646096	Hs.448789	NR_038836	ENSG00000259156	CHEK2P2	-	checkpoint kinase 2 pseudogene 2	pseudo	NA	NA
T2_peak_10669	chr15	17081343	17081800	458	17081436	16.63	7.66459	4.4071	4.75967	(GGAAT)n|Simple_repeat|Simple_repeat	NR_038836	646096	Hs.448789	NR_038836	ENSG00000259156	CHEK2P2	-	checkpoint kinase 2 pseudogene 2	pseudo	NA	NA
T2_peak_1067	chr1	39788683	39788858	176	39788765	12.93	10.1966	6.9666	7.09415	promoter-TSS (NM_001720)	NM_001720	656	Hs.734367	NM_001720	ENSG00000116985	BMP8B	BMP8|OP2	bone morphogenetic protein 8b	protein-coding	NA	NA
T2_peak_10670	chr15	17081875	17082063	189	17081925	7.39	6.55754	5.21143	3.79921	AluYj4|SINE|Alu	NR_038836	646096	Hs.448789	NR_038836	ENSG00000259156	CHEK2P2	-	checkpoint kinase 2 pseudogene 2	pseudo	NA	NA
T2_peak_10671	chr15	17082193	17082712	520	17082453	16.63	23.5162	13.5401	19.3661	(GGAAT)n|Simple_repeat|Simple_repeat	NR_038836	646096	Hs.448789	NR_038836	ENSG00000259156	CHEK2P2	-	checkpoint kinase 2 pseudogene 2	pseudo	NA	NA
T2_peak_10672	chr15	17082771	17083094	324	17082984	19.4	28.9125	15.6687	24.4488	(GGAAT)n|Simple_repeat|Simple_repeat	NR_038836	646096	Hs.448789	NR_038836	ENSG00000259156	CHEK2P2	-	checkpoint kinase 2 pseudogene 2	pseudo	NA	NA
T2_peak_10673	chr15	17083428	17083562	135	17083447	8.31	10.3583	7.15408	7.17172	(GGAAT)n|Simple_repeat|Simple_repeat	NR_038836	646096	Hs.448789	NR_038836	ENSG00000259156	CHEK2P2	-	checkpoint kinase 2 pseudogene 2	pseudo	NA	NA
T2_peak_10674	chr15	19841584	19841754	171	19841643	12.93	16.677	10.7019	12.9568	Intergenic	NR_038836	646096	Hs.448789	NR_038836	ENSG00000259156	CHEK2P2	-	checkpoint kinase 2 pseudogene 2	pseudo	NA	NA
T2_peak_10675	chr15	20030397	20030619	223	20030512	26.79	28.4555	13.8951	24.0348	L1PA13|LINE|L1	NR_038836	646096	Hs.448789	NR_038836	ENSG00000259156	CHEK2P2	-	checkpoint kinase 2 pseudogene 2	pseudo	NA	NA
T2_peak_10676	chr15	20060296	20060444	149	20060409	12.01	16.677	9.9923	12.9568	L1M1|LINE|L1	NR_038836	646096	Hs.448789	NR_038836	ENSG00000259156	CHEK2P2	-	checkpoint kinase 2 pseudogene 2	pseudo	NA	NA
T2_peak_10677	chr15	20078436	20078599	164	20078545	10.16	13.4421	8.57319	10.006	L1M4|LINE|L1	NR_038836	646096	Hs.448789	NR_038836	ENSG00000259156	CHEK2P2	-	checkpoint kinase 2 pseudogene 2	pseudo	NA	NA
T2_peak_10678	chr15	20117880	20118098	219	20117911	8.31	10.3583	7.15408	7.17172	L1PA16|LINE|L1	NR_038836	646096	Hs.448789	NR_038836	ENSG00000259156	CHEK2P2	-	checkpoint kinase 2 pseudogene 2	pseudo	NA	NA
T2_peak_10679	chr15	20212944	20213141	198	20213038	19.4	28.9125	15.6687	24.4488	Intergenic	NR_038836	646096	Hs.448789	NR_038836	ENSG00000259156	CHEK2P2	-	checkpoint kinase 2 pseudogene 2	pseudo	NA	NA
T2_peak_1068	chr1	40024029	40024150	122	40024075	5.54	6.08988	5.02541	3.34668	L1M5|LINE|L1	NM_006367	10487	Hs.370581	NM_006367	ENSG00000131236	CAP1	CAP|CAP1-PEN	adenylate cyclase associated protein 1	protein-coding	NA	NA
T2_peak_10680	chr15	20254537	20254660	124	20254569	8.31	10.3583	7.15408	7.17172	Intergenic	NR_038836	646096	Hs.448789	NR_038836	ENSG00000259156	CHEK2P2	-	checkpoint kinase 2 pseudogene 2	pseudo	NA	NA
T2_peak_10681	chr15	20277486	20277613	128	20277533	9.24	11.8796	7.86363	8.56438	A-rich|Low_complexity|Low_complexity	NR_038836	646096	Hs.448789	NR_038836	ENSG00000259156	CHEK2P2	-	checkpoint kinase 2 pseudogene 2	pseudo	NA	NA
T2_peak_10682	chr15	20293028	20293149	122	20293067	7.39	8.88249	6.44452	5.8435	Intergenic	NR_038836	646096	Hs.448789	NR_038836	ENSG00000259156	CHEK2P2	-	checkpoint kinase 2 pseudogene 2	pseudo	NA	NA
T2_peak_10683	chr15	20317037	20317196	160	20317121	10.16	13.4421	8.57319	10.006	(TGAGA)n|Simple_repeat|Simple_repeat	NR_038836	646096	Hs.448789	NR_038836	ENSG00000259156	CHEK2P2	-	checkpoint kinase 2 pseudogene 2	pseudo	NA	NA
T2_peak_10684	chr15	20339806	20340035	230	20339981	7.39	4.98931	4.1952	2.4055	(TG)n|Simple_repeat|Simple_repeat	NR_038836	646096	Hs.448789	NR_038836	ENSG00000259156	CHEK2P2	-	checkpoint kinase 2 pseudogene 2	pseudo	NA	NA
T2_peak_10685	chr15	20362690	20362818	129	20362722	6.47	7.45746	5.73497	4.56238	L1MD2|LINE|L1	NR_038836	646096	Hs.448789	NR_038836	ENSG00000259156	CHEK2P2	-	checkpoint kinase 2 pseudogene 2	pseudo	NA	NA
T2_peak_10686	chr15	20364716	20365009	294	20364819	17.55	25.2919	14.2496	21.0379	L1MD2|LINE|L1	NR_038836	646096	Hs.448789	NR_038836	ENSG00000259156	CHEK2P2	-	checkpoint kinase 2 pseudogene 2	pseudo	NA	NA
T2_peak_10687	chr15	20394069	20394214	146	20394104	8.31	10.3583	7.15408	7.17172	L1MA7|LINE|L1	NR_038836	646096	Hs.448789	NR_038836	ENSG00000259156	CHEK2P2	-	checkpoint kinase 2 pseudogene 2	pseudo	NA	NA
T2_peak_10688	chr15	20395041	20395172	132	20395104	12.01	16.677	9.9923	12.9568	Intergenic	NR_036432	283755	Hs.608918	NM_001024682	ENSG00000180229	HERC2P3	D15F37S4	hect domain and RLD 2 pseudogene 3	pseudo	NA	NA
T2_peak_10689	chr15	20395485	20395608	124	20395603	6.47	6.89679	5.46603	4.12269	L1M8|LINE|L1	NR_036432	283755	Hs.608918	NM_001024682	ENSG00000180229	HERC2P3	D15F37S4	hect domain and RLD 2 pseudogene 3	pseudo	NA	NA
T2_peak_1069	chr1	40161395	40161581	187	40161516	12.01	12.8306	8.08037	9.47373	exon (NM_012421, exon 1 of 8)	NM_012421	6018	Hs.205627	NM_012421	ENSG00000117000	RLF	ZN-15L|ZNF292L	rearranged L-myc fusion	protein-coding	NM_012421	NA
T2_peak_10690	chr15	20418786	20418907	122	20418812	8.31	10.3583	7.15408	7.17172	intron (NR_036432, intron 25 of 25)	NR_036432	283755	Hs.608918	NM_001024682	ENSG00000180229	HERC2P3	D15F37S4	hect domain and RLD 2 pseudogene 3	pseudo	NA	NA
T2_peak_10691	chr15	20425097	20425311	215	20425135	7.39	8.59066	6.31141	5.6444	L1PA16|LINE|L1	NR_036432	283755	Hs.608918	NM_001024682	ENSG00000180229	HERC2P3	D15F37S4	hect domain and RLD 2 pseudogene 3	pseudo	NA	NA
T2_peak_10692	chr15	20469844	20470036	193	20469934	10.16	13.4421	8.57319	10.006	L1MDa|LINE|L1	NR_036432	283755	Hs.608918	NM_001024682	ENSG00000180229	HERC2P3	D15F37S4	hect domain and RLD 2 pseudogene 3	pseudo	NA	NA
T2_peak_10693	chr15	20549703	20549843	141	20549732	9.24	6.95301	5.119	4.1697	LTR15|LTR|ERV1	NM_001145004	727832	Hs.569472	NM_001145004	ENSG00000277322	GOLGA6L6	-	golgin A6 family-like 6	protein-coding	NA	NA
T2_peak_10694	chr15	20553311	20553451	141	20553360	12.01	16.677	9.9923	12.9568	L1M5|LINE|L1	NR_027411	729786	Hs.592025	NR_027411	ENSG00000181984	GOLGA8CP	GOLGA8C	golgin A8 family member C, pseudogene	pseudo	NA	NA
T2_peak_10695	chr15	20668506	20668646	141	20668571	11.09	15.0422	9.28274	11.4815	TTS (NR_027992)	NR_027992	606	Hs.657985	NR_027992		NBEAP1	BCL8|BCL8A	neurobeachin pseudogene 1	pseudo	NA	NA
T2_peak_10696	chr15	20767939	20768143	205	20768030	29.56	32.8437	15.2808	28.1712	L1MEf|LINE|L1	NR_027992	606	Hs.657985	NR_027992		NBEAP1	BCL8|BCL8A	neurobeachin pseudogene 1	pseudo	NA	NA
T2_peak_10697	chr15	20789329	20789458	130	20789376	12.93	10.1966	6.9666	7.09415	LTR4|LTR|ERV1	NR_027992	606	Hs.657985	NR_027992		NBEAP1	BCL8|BCL8A	neurobeachin pseudogene 1	pseudo	NA	NA
T2_peak_10698	chr15	20959438	20959604	167	20959485	10.16	7.99793	5.5809	5.07563	intron (NR_040094, intron 2 of 4)	NR_040094	348120	Hs.116287	NR_040094	ENSG00000258710	LINC01193	CT60	long intergenic non-protein coding RNA 1193	ncRNA	NA	NA
T2_peak_10699	chr15	21271546	21271667	122	21271633	12.01	6.6833	4.33646	3.91791	Intergenic	NR_027053	646214	Hs.510697	NR_027053		LOC646214	-	p21 protein (Cdc42/Rac)-activated kinase 2 pseudogene	pseudo	NA	NA
T2_peak_1070	chr1	40257609	40257846	238	40257697	25.87	12.6201	5.37328	9.27212	promoter-TSS (NM_005857)	NM_005857	10269	Hs.132642	NM_005857	ENSG00000084073	ZMPSTE24	FACE-1|FACE1|HGPS|PRO1|STE24|Ste24p	zinc metallopeptidase STE24	protein-coding	NA	NA
T2_peak_10700	chr15	21318141	21318263	123	21318165	11.09	9.08008	6.0428	6.02855	L1M5|LINE|L1	NR_027053	646214	Hs.510697	NR_027053		LOC646214	-	p21 protein (Cdc42/Rac)-activated kinase 2 pseudogene	pseudo	NA	NA
T2_peak_10701	chr15	21478888	21479034	147	21478925	8.31	10.3583	7.15408	7.17172	L1PB2|LINE|L1	NR_028506	440225	Hs.722451	NR_028506		NF1P2	NF1HHS	neurofibromin 1 pseudogene 2	pseudo	NA	NA
T2_peak_10702	chr15	21520024	21520146	123	21520077	8.31	10.3583	7.15408	7.17172	L1PA10|LINE|L1	NR_049886	100847060		NR_049886	ENSG00000266545	MIR5701-1	-	microRNA 5701-1	ncRNA	NA	NA
T2_peak_10703	chr15	21549619	21549797	179	21549708	22.17	34.4999	17.7974	29.7416	L1M3c|LINE|L1	NR_015416	727924	Hs.525666	NR_015416	ENSG00000280709	LOC727924	-	uncharacterized LOC727924	ncRNA	NA	NA
T2_peak_10704	chr15	21584297	21584418	122	21584394	8.31	10.3583	7.15408	7.17172	L1M2|LINE|L1	NR_015416	727924	Hs.525666	NR_015416	ENSG00000280709	LOC727924	-	uncharacterized LOC727924	ncRNA	NA	NA
T2_peak_10705	chr15	21586581	21586702	122	21586610	7.39	8.88249	6.44452	5.8435	L1P4|LINE|L1	NR_015416	727924	Hs.525666	NR_015416	ENSG00000280709	LOC727924	-	uncharacterized LOC727924	ncRNA	NA	NA
T2_peak_10706	chr15	21612742	21612863	122	21612813	6.47	7.45746	5.73497	4.56238	L1P4|LINE|L1	NM_001004719	390538	Hs.729625	NM_001004719	ENSG00000274102	OR4M2	OR15-3	olfactory receptor family 4 subfamily M member 2	protein-coding	NA	NA
T2_peak_10707	chr15	21659101	21659240	140	21659141	5.54	6.08988	5.02541	3.34668	L1PREC2|LINE|L1	NM_001004719	390538	Hs.729625	NM_001004719	ENSG00000274102	OR4M2	OR15-3	olfactory receptor family 4 subfamily M member 2	protein-coding	NA	NA
T2_peak_10708	chr15	21659623	21659931	309	21659814	17.55	16.2172	9.27609	12.6046	L1PREC2|LINE|L1	NM_001004719	390538	Hs.729625	NM_001004719	ENSG00000274102	OR4M2	OR15-3	olfactory receptor family 4 subfamily M member 2	protein-coding	NA	NA
T2_peak_10709	chr15	21679205	21679347	143	21679274	17.55	25.2919	14.2496	21.0379	Intergenic	NR_135694	388077	Hs.458446	NR_135694		IGHV1OR15-1	IGHV1/OR15-1|IGHV1OR151	immunoglobulin heavy variable 1/OR15-1 (non-functional)	pseudo	NA	NA
T2_peak_1071	chr1	40333819	40333957	139	40333869	10.16	12.5484	8.17115	9.20528	L1MD2|LINE|L1	NM_001852	1298	Hs.418012	NM_001852	ENSG00000049089	COL9A2	DJ39G22.4|EDM2|MED|STL5	collagen type IX alpha 2 chain	protein-coding	NA	NA
T2_peak_10710	chr15	22021030	22021151	122	22021071	8.31	10.3583	7.15408	7.17172	L1MA3|LINE|L1	NR_110481	101927079	Hs.525666	NR_110116		LOC101927079	-	uncharacterized LOC101927079	ncRNA	NA	NA
T2_peak_10711	chr15	22066197	22066319	123	22066250	9.24	11.8796	7.86363	8.56438	L1MA9|LINE|L1	NM_001004719	390538	Hs.729625	NM_001004719	ENSG00000274102	OR4M2	OR15-3	olfactory receptor family 4 subfamily M member 2	protein-coding	NA	NA
T2_peak_10712	chr15	22267291	22267412	122	22267328	8.31	9.63125	6.81859	6.5569	(TCTTT)n|Simple_repeat|Simple_repeat	NR_033735	646396	Hs.451294	NR_033735		REREP3	-	arginine-glutamic acid dipeptide repeats pseudogene 3	pseudo	NA	NA
T2_peak_10713	chr15	22295418	22295737	320	22295504	11.09	15.0422	9.28274	11.4815	L1MC|LINE|L1	NR_033735	646396	Hs.451294	NR_033735		REREP3	-	arginine-glutamic acid dipeptide repeats pseudogene 3	pseudo	NA	NA
T2_peak_10714	chr15	22306706	22306859	154	22306760	9.24	11.8796	7.86363	8.56438	L1P4a|LINE|L1	NR_033735	646396	Hs.451294	NR_033735		REREP3	-	arginine-glutamic acid dipeptide repeats pseudogene 3	pseudo	NA	NA
T2_peak_10715	chr15	22424345	22424475	131	22424386	11.09	15.0422	9.28274	11.4815	TTS (NR_027411).2	NR_027411	729786	Hs.592025	NR_027411	ENSG00000181984	GOLGA8CP	GOLGA8C	golgin A8 family member C, pseudogene	pseudo	NA	NA
T2_peak_10716	chr15	22530362	22530487	126	22530418	8.31	10.3583	7.15408	7.17172	L1MDa|LINE|L1	NR_002824	400322	Hs.458334	NR_002824	ENSG00000276550	HERC2P2	D15F37S3|MN7	hect domain and RLD 2 pseudogene 2	pseudo	NA	NA
T2_peak_10717	chr15	22824238	22824408	171	22824333	31.41	15.1537	5.40153	11.589	3' UTR (NM_001142275, exon 5 of 5)	NM_001008894	81614	Hs.591003	NM_030922	ENSG00000140157	NIPA2	-	non imprinted in Prader-Willi/Angelman syndrome 2	protein-coding	NA	NM_001142275
T2_peak_10718	chr15	23118624	23118745	122	23118693	7.39	8.88249	6.44452	5.8435	L1MD|LINE|L1	NM_001001413	283767	Hs.531569	NM_001001413	ENSG00000273976	GOLGA6L1	-	golgin A6 family-like 1	protein-coding	NA	NA
T2_peak_10719	chr15	23594106	23594227	122	23594194	8.31	10.3583	7.15408	7.17172	LTR13A|LTR|ERVK	NM_005664	7681	Hs.72964	NM_005664	ENSG00000179455	MKRN3	CPPB2|D15S9|RNF63|ZFP127|ZNF127	makorin ring finger protein 3	protein-coding	NA	NA
T2_peak_1072	chr1	40373733	40373886	154	40373834	16.63	9.64095	5.51577	6.56628	promoter-TSS (NM_001198978)	NM_022733	64744	Hs.15200	NM_022733	ENSG00000084070	SMAP2	SMAP1L	small ArfGAP2	protein-coding	NA	NA
T2_peak_10720	chr15	23618649	23618772	124	23618685	7.39	8.88249	6.44452	5.8435	(AC)n|Simple_repeat|Simple_repeat	NM_019066	54551	Hs.141496	NM_019066	ENSG00000254585	MAGEL2	NDNL1|PWLS|SHFYNG|nM15	MAGE family member L2	protein-coding	NA	NA
T2_peak_10721	chr15	23772385	23772516	132	23772421	9.24	11.8796	7.86363	8.56438	L1MC3|LINE|L1	NM_002487	4692	Hs.50130	NM_002487	ENSG00000182636	NDN	HsT16328|PWCR	necdin, MAGE family member	protein-coding	NA	NA
T2_peak_10722	chr15	23821851	23821989	139	23821933	7.39	8.88249	6.44452	5.8435	L1M3e|LINE|L1	NM_002487	4692	Hs.50130	NM_002487	ENSG00000182636	NDN	HsT16328|PWCR	necdin, MAGE family member	protein-coding	NA	NA
T2_peak_10723	chr15	24041645	24041766	122	24041724	7.39	8.88249	6.44452	5.8435	intron (NR_126392, intron 4 of 5)	NR_126392	104355151	Hs.532639	NR_126392		PWRN4	LINC01084	Prader-Willi region non-protein coding RNA 4	ncRNA	NA	NA
T2_peak_10724	chr15	24160707	24160832	126	24160772	15.7	6.9063	4.17615	4.13116	GA-rich|Low_complexity|Low_complexity	NR_026647	791115	Hs.560378	NR_026647		PWRN2	NCRNA00199	Prader-Willi region non-protein coding RNA 2	ncRNA	NA	NA
T2_peak_10725	chr15	24227392	24227589	198	24227473	8.31	10.3583	7.15408	7.17172	L1MCa|LINE|L1	NR_026647	791115	Hs.560378	NR_026647		PWRN2	NCRNA00199	Prader-Willi region non-protein coding RNA 2	ncRNA	NA	NA
T2_peak_10726	chr15	24779128	24779325	198	24779248	11.09	15.0422	9.28274	11.4815	L1MC3|LINE|L1	NM_022806	6638	Hs.555970	NM_003097	ENSG00000128739	SNRPN	HCERN3|PWCR|RT-LI|SM-D|SMN|SNRNP-N|SNURF-SNRPN|sm-N	small nuclear ribonucleoprotein polypeptide N	protein-coding	NA	NA
T2_peak_10727	chr15	24797603	24797724	122	24797643	6.47	7.45746	5.73497	4.56238	L1MCa|LINE|L1	NM_022806	6638	Hs.555970	NM_003097	ENSG00000128739	SNRPN	HCERN3|PWCR|RT-LI|SM-D|SMN|SNRNP-N|SNURF-SNRPN|sm-N	small nuclear ribonucleoprotein polypeptide N	protein-coding	NA	NA
T2_peak_10728	chr15	24954938	24955154	217	24955051	22.17	10.2238	4.63424	7.11897	5' UTR (NM_003097, exon 1 of 10)	NM_022804	8926	Hs.564847	NM_005678	ENSG00000214265	SNURF	-	SNRPN upstream reading frame	protein-coding	NM_005678	NA
T2_peak_10729	chr15	25130488	25130639	152	25130575	17.55	16.2172	9.27609	12.6046	L1MC4a|LINE|L1	NR_022009	145624	Hs.612027	NR_022009	ENSG00000279050	PWAR1	D15S227E|PAR-1|PAR1	Prader Willi/Angelman region RNA 1	ncRNA	NA	NA
T2_peak_1073	chr1	40468302	40468456	155	40468370	38.8	42.1957	17.1728	37.048	GA-rich|Low_complexity|Low_complexity	NM_198494	339559	Hs.434385	NM_198494	ENSG00000187815	ZFP69	ZFP69A|ZKSCAN23A|ZNF642|ZSCAN54A	ZFP69 zinc finger protein	protein-coding	NA	NA
T2_peak_10730	chr15	25268855	25269070	216	25268952	15.7	21.7652	12.8305	17.7188	promoter-TSS (NR_003362)	NR_003499	100036567		NR_003499		SNORD115-47	HBII-52-46|HBII-52-47	small nucleolar RNA, C/D box 115-47	snoRNA	NA	NA
T2_peak_10731	chr15	25306974	25307191	218	25307084	12.01	16.677	9.9923	12.9568	L1MC1|LINE|L1	NR_001295	338428		NR_001295	ENSG00000274640	SNORD109A	HBII-438A	small nucleolar RNA, C/D box 109A	snoRNA	NA	NA
T2_peak_10732	chr15	25307648	25307769	122	25307696	4.62	4.78844	4.31586	2.22429	L1MB5|LINE|L1	NR_001295	338428		NR_001295	ENSG00000274640	SNORD109A	HBII-438A	small nucleolar RNA, C/D box 109A	snoRNA	NA	NA
T2_peak_10733	chr15	25370894	25371058	165	25370957	29.56	29.1547	13.0494	24.6778	exon (NM_130838, exon 3 of 10)	NM_130838	7337	Hs.598862	NM_000462	ENSG00000114062	UBE3A	ANCR|AS|E6-AP|EPVE6AP|HPVE6A	ubiquitin protein ligase E3A	protein-coding	NA	NA
T2_peak_10734	chr15	25417340	25417490	151	25417416	14.78	9.75571	6.10239	6.67747	L1ME1|LINE|L1	NM_130838	7337	Hs.598862	NM_000462	ENSG00000114062	UBE3A	ANCR|AS|E6-AP|EPVE6AP|HPVE6A	ubiquitin protein ligase E3A	protein-coding	NA	NA
T2_peak_10735	chr15	25747352	25747518	167	25747465	10.16	13.4421	8.57319	10.006	L1MEg|LINE|L1	NR_039865	100616474		NR_039865	ENSG00000266517	MIR4715	-	microRNA 4715	ncRNA	NA	NA
T2_peak_10736	chr15	25925119	25925240	122	25925135	7.39	8.88249	6.44452	5.8435	L1MA4|LINE|L1	NR_040082	100128714	Hs.587854	NR_040082	ENSG00000206187	LOC100128714	-	uncharacterized LOC100128714	ncRNA	NA	NA
T2_peak_10737	chr15	26067865	26068023	159	26067954	7.39	8.88249	6.44452	5.8435	L1M4|LINE|L1	NR_038851	503519	Hs.371380	NR_038851	ENSG00000259150	LINC00929	-	long intergenic non-protein coding RNA 929	ncRNA	NA	NA
T2_peak_10738	chr15	26083336	26083485	150	26083432	9.24	11.8796	7.86363	8.56438	Intergenic	NR_038851	503519	Hs.371380	NR_038851	ENSG00000259150	LINC00929	-	long intergenic non-protein coding RNA 929	ncRNA	NA	NA
T2_peak_10739	chr15	26092499	26092629	131	26092542	9.24	11.8796	7.86363	8.56438	MER57-int|LTR|ERV1	NR_038851	503519	Hs.371380	NR_038851	ENSG00000259150	LINC00929	-	long intergenic non-protein coding RNA 929	ncRNA	NA	NA
T2_peak_1074	chr1	40861251	40861713	463	40861387	82.22	17.3515	2.97208	13.6021	3' UTR (NM_133467, exon 1 of 1)	NM_133467	163732	Hs.355820	NM_133467	ENSG00000179862	CITED4	-	Cbp/p300 interacting transactivator with Glu/Asp rich carboxy-terminal domain 4	protein-coding	NA	NM_133467
T2_peak_10740	chr15	26153539	26153660	122	26153569	5.54	6.08988	5.02541	3.34668	L1PA10|LINE|L1	NR_038852	503519	Hs.371380	NR_038851	ENSG00000259150	LINC00929	-	long intergenic non-protein coding RNA 929	ncRNA	NA	NA
T2_peak_10741	chr15	26277749	26277877	129	26277775	7.39	8.88249	6.44452	5.8435	L1MB7|LINE|L1	NR_038852	503519	Hs.371380	NR_038851	ENSG00000259150	LINC00929	-	long intergenic non-protein coding RNA 929	ncRNA	NA	NA
T2_peak_10742	chr15	26287906	26288052	147	26288018	6.47	7.45746	5.73497	4.56238	L1MA9|LINE|L1	NR_038852	503519	Hs.371380	NR_038851	ENSG00000259150	LINC00929	-	long intergenic non-protein coding RNA 929	ncRNA	NA	NA
T2_peak_10743	chr15	26321532	26321670	139	26321595	9.24	11.8796	7.86363	8.56438	Intergenic	NR_038852	503519	Hs.371380	NR_038851	ENSG00000259150	LINC00929	-	long intergenic non-protein coding RNA 929	ncRNA	NA	NA
T2_peak_10744	chr15	26419911	26420092	182	26419988	10.16	13.4421	8.57319	10.006	L1MCa|LINE|L1	NM_001191321	2562	Hs.302352	NM_000814	ENSG00000166206	GABRB3	ECA5|EIEE43	gamma-aminobutyric acid type A receptor beta3 subunit	protein-coding	NA	NA
T2_peak_10745	chr15	26426798	26426941	144	26426860	7.39	8.88249	6.44452	5.8435	MER77|LTR|ERVL	NM_001191321	2562	Hs.302352	NM_000814	ENSG00000166206	GABRB3	ECA5|EIEE43	gamma-aminobutyric acid type A receptor beta3 subunit	protein-coding	NA	NA
T2_peak_10746	chr15	26603355	26603476	122	26603408	6.47	7.45746	5.73497	4.56238	L1MA2|LINE|L1	NM_001191321	2562	Hs.302352	NM_000814	ENSG00000166206	GABRB3	ECA5|EIEE43	gamma-aminobutyric acid type A receptor beta3 subunit	protein-coding	NA	NA
T2_peak_10747	chr15	26818342	26818675	334	26818584	8.31	10.3583	7.15408	7.17172	(A)n|Simple_repeat|Simple_repeat	NM_021912	2562	Hs.302352	NM_000814	ENSG00000166206	GABRB3	ECA5|EIEE43	gamma-aminobutyric acid type A receptor beta3 subunit	protein-coding	NA	NA
T2_peak_10748	chr15	26819205	26819388	184	26819278	6.47	7.45746	5.73497	4.56238	L1MA1|LINE|L1	NM_021912	2562	Hs.302352	NM_000814	ENSG00000166206	GABRB3	ECA5|EIEE43	gamma-aminobutyric acid type A receptor beta3 subunit	protein-coding	NA	NA
T2_peak_10749	chr15	26843333	26843511	179	26843404	9.24	11.8796	7.86363	8.56438	L1M8|LINE|L1	NM_000810	2558	Hs.24969	NM_000810	ENSG00000186297	GABRA5	-	gamma-aminobutyric acid type A receptor alpha5 subunit	protein-coding	NA	NA
T2_peak_1075	chr1	40861987	40862134	148	40862093	41.57	18.1917	5.19285	14.4056	exon (NM_133467, exon 1 of 1)	NM_133467	163732	Hs.355820	NM_133467	ENSG00000179862	CITED4	-	Cbp/p300 interacting transactivator with Glu/Asp rich carboxy-terminal domain 4	protein-coding	NM_133467	NA
T2_peak_10750	chr15	26860767	26860975	209	26860870	14.78	20.0405	12.121	16.1038	L1MEc|LINE|L1	NM_000810	2558	Hs.24969	NM_000810	ENSG00000186297	GABRA5	-	gamma-aminobutyric acid type A receptor alpha5 subunit	protein-coding	NA	NA
T2_peak_10751	chr15	27001752	27002038	287	27001935	6.47	7.45746	5.73497	4.56238	intron (NM_033223, intron 2 of 9)	NM_033223	2567	Hs.569475	NM_033223	ENSG00000182256	GABRG3	-	gamma-aminobutyric acid type A receptor gamma3 subunit	protein-coding	NA	NA
T2_peak_10752	chr15	27014397	27014518	122	27014465	6.47	7.45746	5.73497	4.56238	L1MB1|LINE|L1	NM_033223	2567	Hs.569475	NM_033223	ENSG00000182256	GABRG3	-	gamma-aminobutyric acid type A receptor gamma3 subunit	protein-coding	NA	NA
T2_peak_10753	chr15	27101863	27101984	122	27101935	8.31	10.3583	7.15408	7.17172	MER30|DNA|hAT-Charlie	NR_120343	101928869	Hs.585699	NR_120343	ENSG00000228740	GABRG3-AS1	-	GABRG3 antisense RNA 1	ncRNA	NA	NA
T2_peak_10754	chr15	27131539	27131660	122	27131586	7.39	8.88249	6.44452	5.8435	L1MB3|LINE|L1	NR_120343	101928869	Hs.585699	NR_120343	ENSG00000228740	GABRG3-AS1	-	GABRG3 antisense RNA 1	ncRNA	NA	NA
T2_peak_10755	chr15	27132312	27132673	362	27132394	15.7	21.7652	12.8305	17.7188	(T)n|Simple_repeat|Simple_repeat	NR_120343	101928869	Hs.585699	NR_120343	ENSG00000228740	GABRG3-AS1	-	GABRG3 antisense RNA 1	ncRNA	NA	NA
T2_peak_10756	chr15	27206412	27206533	122	27206483	8.31	10.3583	7.15408	7.17172	L1PA15|LINE|L1	NR_120343	101928869	Hs.585699	NR_120343	ENSG00000228740	GABRG3-AS1	-	GABRG3 antisense RNA 1	ncRNA	NA	NA
T2_peak_10757	chr15	27216647	27216776	130	27216690	8.31	10.3583	7.15408	7.17172	intron (NM_033223, intron 3 of 9)	NR_120343	101928869	Hs.585699	NR_120343	ENSG00000228740	GABRG3-AS1	-	GABRG3 antisense RNA 1	ncRNA	NA	NA
T2_peak_10758	chr15	27264200	27264791	592	27264637	16.63	23.5162	13.5401	19.3661	HERVIP10F-int|LTR|ERV1	NR_120343	101928869	Hs.585699	NR_120343	ENSG00000228740	GABRG3-AS1	-	GABRG3 antisense RNA 1	ncRNA	NA	NA
T2_peak_10759	chr15	27264931	27265062	132	27265033	10.16	7.99793	5.5809	5.07563	intron (NM_033223, intron 3 of 9)	NR_120343	101928869	Hs.585699	NR_120343	ENSG00000228740	GABRG3-AS1	-	GABRG3 antisense RNA 1	ncRNA	NA	NA
T2_peak_1076	chr1	41085161	41085302	142	41085220	12.01	16.677	9.9923	12.9568	L1MC4a|LINE|L1	NM_001168247	200172	Hs.194609	NM_144990	ENSG00000171790	SLFNL1	-	schlafen like 1	protein-coding	NA	NA
T2_peak_10760	chr15	27351160	27351402	243	27351321	5.54	6.08988	5.02541	3.34668	(TG)n|Simple_repeat|Simple_repeat	NR_120343	101928869	Hs.585699	NR_120343	ENSG00000228740	GABRG3-AS1	-	GABRG3 antisense RNA 1	ncRNA	NA	NA
T2_peak_10761	chr15	27351606	27351851	246	27351666	6.47	7.45746	5.73497	4.56238	(TG)n|Simple_repeat|Simple_repeat	NR_120343	101928869	Hs.585699	NR_120343	ENSG00000228740	GABRG3-AS1	-	GABRG3 antisense RNA 1	ncRNA	NA	NA
T2_peak_10762	chr15	27380412	27380539	128	27380449	8.31	10.3583	7.15408	7.17172	L1MCb|LINE|L1	NR_120343	101928869	Hs.585699	NR_120343	ENSG00000228740	GABRG3-AS1	-	GABRG3 antisense RNA 1	ncRNA	NA	NA
T2_peak_10763	chr15	27761195	27761317	123	27761231	7.39	8.88249	6.44452	5.8435	L1MDa|LINE|L1	NM_001300984	4948	Hs.654411	NM_000275	ENSG00000104044	OCA2	BEY|BEY1|BEY2|BOCA|D15S12|EYCL|EYCL2|EYCL3|HCL3|P|PED|SHEP1	OCA2 melanosomal transmembrane protein	protein-coding	NA	NA
T2_peak_10764	chr15	28111614	28111773	160	28111672	103.47	19.6107	2.82339	15.7235	3' UTR (NM_004667, exon 93 of 93)	NM_000275	4948	Hs.654411	NM_000275	ENSG00000104044	OCA2	BEY|BEY1|BEY2|BOCA|D15S12|EYCL|EYCL2|EYCL3|HCL3|P|PED|SHEP1	OCA2 melanosomal transmembrane protein	protein-coding	NA	NM_004667
T2_peak_10765	chr15	28148003	28148124	122	28148033	6.47	5.02144	4.37257	2.43699	HAL1M8|LINE|L1	NM_000275	4948	Hs.654411	NM_000275	ENSG00000104044	OCA2	BEY|BEY1|BEY2|BOCA|D15S12|EYCL|EYCL2|EYCL3|HCL3|P|PED|SHEP1	OCA2 melanosomal transmembrane protein	protein-coding	NA	NA
T2_peak_10766	chr15	28149181	28149449	269	28149389	6.47	6.06829	5.01787	3.34668	HAL1M8|LINE|L1	NM_000275	4948	Hs.654411	NM_000275	ENSG00000104044	OCA2	BEY|BEY1|BEY2|BOCA|D15S12|EYCL|EYCL2|EYCL3|HCL3|P|PED|SHEP1	OCA2 melanosomal transmembrane protein	protein-coding	NA	NA
T2_peak_10767	chr15	28225719	28225872	154	28225783	12.01	14.9295	9.19522	11.4313	L1MB5|LINE|L1	NM_004667	8924	Hs.434890	NM_004667	ENSG00000128731	HERC2	D15F37S1|MRT38|SHEP1|jdf2|p528	HECT and RLD domain containing E3 ubiquitin protein ligase 2	protein-coding	NA	NA
T2_peak_10768	chr15	28283054	28283182	129	28283089	12.01	6.6833	4.33646	3.91791	L1MDa|LINE|L1	NM_004667	8924	Hs.434890	NM_004667	ENSG00000128731	HERC2	D15F37S1|MRT38|SHEP1|jdf2|p528	HECT and RLD domain containing E3 ubiquitin protein ligase 2	protein-coding	NA	NA
T2_peak_10769	chr15	28285651	28286045	395	28285946	12.93	10.1966	6.9666	7.09415	L1MDa|LINE|L1	NM_004667	8924	Hs.434890	NM_004667	ENSG00000128731	HERC2	D15F37S1|MRT38|SHEP1|jdf2|p528	HECT and RLD domain containing E3 ubiquitin protein ligase 2	protein-coding	NA	NA
T2_peak_1077	chr1	41513557	41513683	127	41513600	10.16	13.4421	8.57319	10.006	exon (NM_001127714, exon 7 of 8)	NM_001956	1907	Hs.1407	NM_001956	ENSG00000127129	EDN2	ET-2|ET2|PPET2	endothelin 2	protein-coding	NA	NA
T2_peak_10770	chr15	28411451	28411578	128	28411512	10.16	13.4421	8.57319	10.006	intron (NR_031672, intron 2 of 2)	NR_039733	100616228		NR_039733	ENSG00000266039	MIR4509-2	-	microRNA 4509-2	ncRNA	NA	NA
T2_peak_10771	chr15	28449675	28449873	199	28449755	13.86	18.3438	11.4114	14.5169	intron (NR_031672, intron 1 of 2)	NR_039732	100616223		NR_039732	ENSG00000276941	MIR4509-1	-	microRNA 4509-1	ncRNA	NA	NA
T2_peak_10772	chr15	28453063	28453268	206	28453171	8.31	10.3583	7.15408	7.17172	AluJb|SINE|Alu	NR_039732	100616223		NR_039732	ENSG00000276941	MIR4509-1	-	microRNA 4509-1	ncRNA	NA	NA
T2_peak_10773	chr15	28469102	28469236	135	28469181	8.31	10.3583	7.15408	7.17172	L2a|LINE|L2	NR_039733	100616228		NR_039733	ENSG00000266039	MIR4509-2	-	microRNA 4509-2	ncRNA	NA	NA
T2_peak_10774	chr15	28536716	28536863	148	28536765	7.39	8.88249	6.44452	5.8435	Intergenic	NR_033351	100132565	Hs.510812	NM_001012452	ENSG00000153684	GOLGA8F	-	golgin A8 family member F	pseudo	NA	NA
T2_peak_10775	chr15	28625417	28625604	188	28625534	23.09	34.4217	17.6391	29.6845	L1MDa|LINE|L1	NR_036443	440248	Hs.531509	NM_199045	ENSG00000206149	HERC2P9	-	hect domain and RLD 2 pseudogene 9	pseudo	NA	NA
T2_peak_10776	chr15	28797965	28798132	168	28798067	9.24	11.8796	7.86363	8.56438	intron (NR_037599, intron 3 of 13)	NR_037599	646278	Hs.590143	NR_037599		PDCD6IPP2	-	PDCD6IP pseudogene 2	pseudo	NA	NA
T2_peak_10777	chr15	28915182	28915354	173	28915255	11.09	15.0422	9.28274	11.4815	(AC)n|Simple_repeat|Simple_repeat	NM_005503	321	Hs.618112	NM_005503	ENSG00000034053	APBA2	D15S1518E|HsT16821|LIN-10|MGC:14091|MINT2|X11-BETA|X11L	amyloid beta precursor protein binding family A member 2	protein-coding	NA	NA
T2_peak_10778	chr15	29166573	29166732	160	29166614	6.47	7.45746	5.73497	4.56238	L1PB1|LINE|L1	NM_138704	56160	Hs.94011	NM_138704	ENSG00000185115	NSMCE3	HCA4|LICS|MAGEG1|MAGEL3|NDNL2|NSE3	NSE3 homolog, SMC5-SMC6 complex component	protein-coding	NA	NA
T2_peak_10779	chr15	29261865	29262167	303	29261956	13.86	18.3438	11.4114	14.5169	L1ME3Cz|LINE|L1	NM_138704	56160	Hs.94011	NM_138704	ENSG00000185115	NSMCE3	HCA4|LICS|MAGEG1|MAGEL3|NDNL2|NSE3	NSE3 homolog, SMC5-SMC6 complex component	protein-coding	NA	NA
T2_peak_1078	chr1	41544829	41545011	183	41544938	9.24	11.8796	7.86363	8.56438	intron (NM_024503, intron 5 of 8)	NM_001956	1907	Hs.1407	NM_001956	ENSG00000127129	EDN2	ET-2|ET2|PPET2	endothelin 2	protein-coding	NA	NA
T2_peak_10780	chr15	29268731	29268932	202	29268818	93.3	26.5936	3.77215	22.2788	exon (NM_138704, exon 1 of 1).2	NM_138704	56160	Hs.94011	NM_138704	ENSG00000185115	NSMCE3	HCA4|LICS|MAGEG1|MAGEL3|NDNL2|NSE3	NSE3 homolog, SMC5-SMC6 complex component	protein-coding	NA	NM_138704-HOMER2
T2_peak_10781	chr15	29269585	29269786	202	29269666	61.89	15.3432	3.31024	11.7708	exon (NM_138704, exon 1 of 1).2	NM_138704	56160	Hs.94011	NM_138704	ENSG00000185115	NSMCE3	HCA4|LICS|MAGEG1|MAGEL3|NDNL2|NSE3	NSE3 homolog, SMC5-SMC6 complex component	protein-coding	NM_138704-HOMER2	NA
T2_peak_10782	chr15	29373188	29373348	161	29373245	7.39	8.88249	6.44452	5.8435	intron (NM_015307, intron 2 of 10)	NM_138704	56160	Hs.94011	NM_138704	ENSG00000185115	NSMCE3	HCA4|LICS|MAGEG1|MAGEL3|NDNL2|NSE3	NSE3 homolog, SMC5-SMC6 complex component	protein-coding	NA	NA
T2_peak_10783	chr15	29500575	29500733	159	29500672	12.01	16.677	9.9923	12.9568	L1MB7|LINE|L1	NM_015307	23359	Hs.383564	NM_015307	ENSG00000104059	FAM189A1	TMEM228	family with sequence similarity 189 member A1	protein-coding	NA	NA
T2_peak_10784	chr15	29780760	29780932	173	29780854	10.16	11.2225	7.50121	8.00263	intron (NM_175610, intron 2 of 26).2	NM_001301026	7082	Hs.743990	NM_003257	ENSG00000104067	TJP1	ZO-1	tight junction protein 1	protein-coding	NA	NA
T2_peak_10785	chr15	29795798	29795924	127	29795861	13.86	8.00485	5.24982	5.08238	L1ME1|LINE|L1	NM_001301026	7082	Hs.743990	NM_003257	ENSG00000104067	TJP1	ZO-1	tight junction protein 1	protein-coding	NA	NA
T2_peak_10786	chr15	30016731	30016917	187	30016844	8.31	5.94877	4.6571	3.32148	L1PA14|LINE|L1	NM_001301025	7082	Hs.743990	NM_003257	ENSG00000104067	TJP1	ZO-1	tight junction protein 1	protein-coding	NA	NA
T2_peak_10787	chr15	30173065	30173250	186	30173166	12.01	16.677	9.9923	12.9568	(GT)n|Simple_repeat|Simple_repeat	NR_026771	26082	Hs.652128	NR_026771	ENSG00000225930	DKFZP434L187	-	uncharacterized LOC26082	ncRNA	NA	NA
T2_peak_10788	chr15	30237493	30237745	253	30237650	16.63	23.5162	13.5401	19.3661	L1PB|LINE|L1	NR_026771	26082	Hs.652128	NR_026771	ENSG00000225930	DKFZP434L187	-	uncharacterized LOC26082	ncRNA	NA	NA
T2_peak_10789	chr15	30258723	30259049	327	30258969	15.7	21.7652	12.8305	17.7188	L1MA9|LINE|L1	NR_026771	26082	Hs.652128	NR_026771	ENSG00000225930	DKFZP434L187	-	uncharacterized LOC26082	ncRNA	NA	NA
T2_peak_1079	chr1	41545155	41545276	122	41545215	7.39	8.88249	6.44452	5.8435	intron (NM_024503, intron 5 of 8)	NM_001956	1907	Hs.1407	NM_001956	ENSG00000127129	EDN2	ET-2|ET2|PPET2	endothelin 2	protein-coding	NA	NA
T2_peak_10790	chr15	30470329	30470451	123	30470367	14.78	8.41215	5.26026	5.47148	Intergenic	NM_001282484	101059918		NM_001282484	ENSG00000186399	GOLGA8R	-	golgin A8 family member R	protein-coding	NA	NA
T2_peak_10791	chr15	30511743	30511864	122	30511818	8.31	10.3583	7.15408	7.17172	Intergenic	NR_026858	89838	Hs.574255	NR_026858	ENSG00000261279	ULK4P1	D-X|FAM7A1	ULK4 pseudogene 1	pseudo	NA	NA
T2_peak_10792	chr15	30626124	30626429	306	30626338	43.42	13.2598	3.70155	9.88865	promoter-TSS (NM_001039841)	NM_001039841	89839	Hs.659621	NM_001039841	ENSG00000187951	ARHGAP11B	B'-T|FAM7B1	Rho GTPase activating protein 11B	protein-coding	NA	NA
T2_peak_10793	chr15	30812993	30813149	157	30813047	46.19	16.6547	4.29	12.9568	Intergenic	NR_072991	390561	Hs.721293	NR_072991		HERC2P10	-	hect domain and RLD 2 pseudogene 10	pseudo	NA	NA
T2_peak_10794	chr15	30829880	30830002	123	30829911	7.39	8.88249	6.44452	5.8435	Intergenic	NR_072991	390561	Hs.721293	NR_072991		HERC2P10	-	hect domain and RLD 2 pseudogene 10	pseudo	NA	NA
T2_peak_10795	chr15	31164566	31164693	128	31164615	7.39	8.88249	6.44452	5.8435	L1M5|LINE|L1	NM_001252020	4308	Hs.155942	NM_002420	ENSG00000134160	TRPM1	CSNB1C|LTRPC1|MLSN1	transient receptor potential cation channel subfamily M member 1	protein-coding	NA	NA
T2_peak_10796	chr15	31373274	31373471	198	31373377	29.56	14.2668	5.37602	10.7922	3' UTR (NM_015995, exon 2 of 2).2	NM_015995	51621	Hs.376443	NM_015995	ENSG00000169926	KLF13	BTEB3|FKLF2|NSLP1|RFLAT-1|RFLAT1	Kruppel like factor 13	protein-coding	NA	NA
T2_peak_10797	chr15	31506168	31506289	122	31506201	8.31	10.3583	7.15408	7.17172	HERVIP10FH-int|LTR|ERV1	NM_015995	51621	Hs.376443	NM_015995	ENSG00000169926	KLF13	BTEB3|FKLF2|NSLP1|RFLAT-1|RFLAT1	Kruppel like factor 13	protein-coding	NA	NA
T2_peak_10798	chr15	31509787	31510039	253	31509898	24.02	38.3186	19.2165	33.3592	HERVKC4-int|LTR|ERVK	NM_015995	51621	Hs.376443	NM_015995	ENSG00000169926	KLF13	BTEB3|FKLF2|NSLP1|RFLAT-1|RFLAT1	Kruppel like factor 13	protein-coding	NA	NA
T2_peak_10799	chr15	31667594	31667725	132	31667643	8.31	10.3583	7.15408	7.17172	L1PB1|LINE|L1	NM_001329907	161725	Hs.355236	NM_130901	ENSG00000169918	OTUD7A	C15orf16|C16ORF15|CEZANNE2|OTUD7	OTU deubiquitinase 7A	protein-coding	NA	NA
T2_peak_1080	chr1	41562462	41562596	135	41562547	35.1	18.5163	6.0174	14.6756	(TTCC)n|Simple_repeat|Simple_repeat	NM_001956	1907	Hs.1407	NM_001956	ENSG00000127129	EDN2	ET-2|ET2|PPET2	endothelin 2	protein-coding	NA	NA
T2_peak_10800	chr15	31906053	31906174	122	31906093	7.39	8.88249	6.44452	5.8435	intron (NR_038253, intron 2 of 7)	NM_130901	161725	Hs.355236	NM_130901	ENSG00000169918	OTUD7A	C15orf16|C16ORF15|CEZANNE2|OTUD7	OTU deubiquitinase 7A	protein-coding	NA	NA
T2_peak_10801	chr15	31944036	31944200	165	31944088	7.39	8.88249	6.44452	5.8435	L1M3|LINE|L1	NM_130901	161725	Hs.355236	NM_130901	ENSG00000169918	OTUD7A	C15orf16|C16ORF15|CEZANNE2|OTUD7	OTU deubiquitinase 7A	protein-coding	NA	NA
T2_peak_10802	chr15	32235540	32235661	122	32235560	6.47	7.45746	5.73497	4.56238	L1MA9|LINE|L1	NR_026771	26082	Hs.652128	NR_026771	ENSG00000225930	DKFZP434L187	-	uncharacterized LOC26082	ncRNA	NA	NA
T2_peak_10803	chr15	32279500	32279876	377	32279564	12.93	10.1966	6.9666	7.09415	L1MA9|LINE|L1	NR_026771	26082	Hs.652128	NR_026771	ENSG00000225930	DKFZP434L187	-	uncharacterized LOC26082	ncRNA	NA	NA
T2_peak_10804	chr15	32280046	32280210	165	32280128	13.86	18.3438	11.4114	14.5169	L1MA9|LINE|L1	NR_026771	26082	Hs.652128	NR_026771	ENSG00000225930	DKFZP434L187	-	uncharacterized LOC26082	ncRNA	NA	NA
T2_peak_10805	chr15	32280504	32280633	130	32280541	7.39	8.88249	6.44452	5.8435	L1MA9|LINE|L1	NR_026771	26082	Hs.652128	NR_026771	ENSG00000225930	DKFZP434L187	-	uncharacterized LOC26082	ncRNA	NA	NA
T2_peak_10806	chr15	32343615	32343753	139	32343688	12.01	16.677	9.9923	12.9568	intron (NR_038253, intron 2 of 7)	NR_026771	26082	Hs.652128	NR_026771	ENSG00000225930	DKFZP434L187	-	uncharacterized LOC26082	ncRNA	NA	NA
T2_peak_10807	chr15	32459332	32459459	128	32459413	9.24	11.8796	7.86363	8.56438	HAL1|LINE|L1	NM_001277308	728047	Hs.525905	NM_001277308	ENSG00000206127	GOLGA8O	-	golgin A8 family member O	protein-coding	NA	NA
T2_peak_10808	chr15	32866209	32866330	122	32866285	8.31	10.3583	7.15408	7.17172	intron (NM_001277313, intron 16 of 20)	NR_109767	100131315	Hs.610545	NR_109767	ENSG00000259721	LOC100131315	-	uncharacterized LOC100131315	ncRNA	NA	NA
T2_peak_10809	chr15	33041426	33041611	186	33041514	7.39	8.88249	6.44452	5.8435	intron (NM_001277313, intron 6 of 20)	NM_001103184	342184	Hs.657649	NM_198500	ENSG00000248905	FMN1	FMN|LD	formin 1	protein-coding	NA	NA
T2_peak_1081	chr1	41888757	41888900	144	41888875	7.39	8.88249	6.44452	5.8435	(AC)n|Simple_repeat|Simple_repeat	NM_001127714	59269	Hs.403972	NM_024503	ENSG00000127124	HIVEP3	KBP-1|KBP1|KRC|SHN3|Schnurri-3|ZAS3|ZNF40C	human immunodeficiency virus type I enhancer binding protein 3	protein-coding	NA	NA
T2_peak_10810	chr15	33100226	33100358	133	33100288	8.31	9.63125	6.81859	6.5569	intron (NM_001277313, intron 4 of 20)	NM_001103184	342184	Hs.657649	NM_198500	ENSG00000248905	FMN1	FMN|LD	formin 1	protein-coding	NA	NA
T2_peak_10811	chr15	33170412	33170625	214	33170574	6.47	7.45746	5.73497	4.56238	L1MA4A|LINE|L1	NM_001277313	342184	Hs.657649	NM_198500	ENSG00000248905	FMN1	FMN|LD	formin 1	protein-coding	NA	NA
T2_peak_10812	chr15	33598225	33598353	129	33598293	9.24	11.8796	7.86363	8.56438	MER4-int|LTR|ERV1	NM_001036	6263	Hs.709373	NM_001036	ENSG00000198838	RYR3	RYR-3	ryanodine receptor 3	protein-coding	NA	NA
T2_peak_10813	chr15	33836075	33836204	130	33836115	8.31	10.3583	7.15408	7.17172	(TTTTC)n|Simple_repeat|Simple_repeat	NM_001320917	1133	Hs.584747	NM_012125	ENSG00000184984	CHRM5	HM5	cholinergic receptor muscarinic 5	protein-coding	NA	NA
T2_peak_10814	chr15	33866642	33866763	122	33866678	41.57	8.92154	2.83806	5.88107	TTS (NM_001243996)	NM_001320917	1133	Hs.584747	NM_012125	ENSG00000184984	CHRM5	HM5	cholinergic receptor muscarinic 5	protein-coding	NA	NA
T2_peak_10815	chr15	34051599	34051891	293	34051684	8.31	10.3583	7.15408	7.17172	L1PA11|LINE|L1	NM_020371	57099	Hs.555966	NM_020371	ENSG00000169857	AVEN	PDCD12	apoptosis and caspase activation inhibitor	protein-coding	NA	NA
T2_peak_10816	chr15	34225003	34225137	135	34225086	63.74	34.7231	7.19357	29.9542	promoter-TSS (NM_001286420)	NM_001286420	51234	Hs.250905	NM_016454	ENSG00000128463	EMC4	PIG17|TMEM85	ER membrane protein complex subunit 4	protein-coding	NM_001286420	NA
T2_peak_10817	chr15	34314726	34314946	221	34314911	11.09	5.86499	4.02853	3.24743	Tigger1|DNA|TcMar-Tigger	NM_005135	9990	Hs.510939	NM_005135	ENSG00000140199	SLC12A6	ACCPN|KCC3|KCC3A|KCC3B	solute carrier family 12 member 6	protein-coding	NA	NA
T2_peak_10818	chr15	34373356	34373496	141	34373391	11.09	15.0422	9.28274	11.4815	A-rich|Low_complexity|Low_complexity	NM_153613	254531	Hs.352614	NM_153613	ENSG00000176454	LPCAT4	AGPAT7|AYTL3|LPAAT-eta|LPEAT2	lysophosphatidylcholine acyltransferase 4	protein-coding	NA	NA
T2_peak_10819	chr15	34382210	34382339	130	34382258	27.71	12.0029	4.78566	8.68315	promoter-TSS (NR_036261)	NR_036261	100422845		NR_036261	ENSG00000221065	MIR1233-2	-	microRNA 1233-2	ncRNA	NA	NA
T2_peak_1082	chr1	42037462	42037648	187	42037575	7.39	8.88249	6.44452	5.8435	A-rich|Low_complexity|Low_complexity	NR_038261	59269	Hs.403972	NM_024503	ENSG00000127124	HIVEP3	KBP-1|KBP1|KRC|SHN3|Schnurri-3|ZAS3|ZNF40C	human immunodeficiency virus type I enhancer binding protein 3	protein-coding	NA	NA
T2_peak_10820	chr15	34382906	34383112	207	34383050	28.64	9.3646	3.70472	6.30118	promoter-TSS (NR_036261)	NR_036261	100422845		NR_036261	ENSG00000221065	MIR1233-2	-	microRNA 1233-2	ncRNA	NA	NA
T2_peak_10821	chr15	34387597	34387843	247	34387740	24.94	8.23007	3.70608	5.29924	non-coding (NR_027409, exon 11 of 24)	NM_181077	23015	Hs.182982	NM_181077	ENSG00000175265	GOLGA8A	GM88	golgin A8 family member A	protein-coding	NA	NA
T2_peak_10822	chr15	34422738	34422867	130	34422820	17.55	17.4985	10.0729	13.7392	intron (NR_027409, intron 2 of 23)	NR_027409	23015	Hs.182982	NM_181077	ENSG00000175265	GOLGA8A	GM88	golgin A8 family member A	protein-coding	NA	NA
T2_peak_10823	chr15	34437694	34437825	132	34437714	23.09	6.41011	3.01187	3.6575	promoter-TSS (NR_027409)	NR_027409	23015	Hs.182982	NM_181077	ENSG00000175265	GOLGA8A	GM88	golgin A8 family member A	protein-coding	NA	NA
T2_peak_10824	chr15	34529171	34529313	143	34529214	50.81	8.31616	2.46709	5.3797	promoter-TSS (NR_036261).2	NR_036261	100422845		NR_036261	ENSG00000221065	MIR1233-2	-	microRNA 1233-2	ncRNA	NA	NA
T2_peak_10825	chr15	34533956	34534126	171	34534022	39.72	13.5438	4.07234	10.1039	non-coding (NR_027410, exon 11 of 24)	NM_001023567	440270	Hs.720151	NM_001023567	ENSG00000215252	GOLGA8B	GOLGA5	golgin A8 family member B	protein-coding	NA	NA
T2_peak_10826	chr15	34582761	34582882	122	34582812	12.93	10.1966	6.9666	7.09415	CpG	NR_027410	440270	Hs.720151	NM_001023567	ENSG00000215252	GOLGA8B	GOLGA5	golgin A8 family member B	protein-coding	NA	NA
T2_peak_10827	chr15	34681122	34681243	122	34681177	6.47	7.45746	5.73497	4.56238	Intergenic	NM_020660	57369	Hs.283816	NM_020660	ENSG00000159248	GJD2	CX36|GJA9	gap junction protein delta 2	protein-coding	NA	NA
T2_peak_10828	chr15	34816288	34816588	301	34816376	7.39	8.88249	6.44452	5.8435	L1MEg|LINE|L1	NM_005159	70	Hs.118127	NM_005159	ENSG00000159251	ACTC1	ACTC|ASD5|CMD1R|CMH11|LVNC4	actin, alpha, cardiac muscle 1	protein-coding	NA	NA
T2_peak_10829	chr15	35137260	35137389	130	35137347	11.09	9.08008	6.0428	6.02855	L4_A_Mam|LINE|RTE-X	NR_003144	723972	Hs.631698	NR_003144	ENSG00000259516	ANP32AP1	-	acidic nuclear phosphoprotein 32 family member A pseudogene 1	pseudo	NA	NA
T2_peak_1083	chr1	42094011	42094142	132	42094071	9.24	11.8796	7.86363	8.56438	MSTB|LTR|ERVL-MaLR	NR_038261	59269	Hs.403972	NM_024503	ENSG00000127124	HIVEP3	KBP-1|KBP1|KRC|SHN3|Schnurri-3|ZAS3|ZNF40C	human immunodeficiency virus type I enhancer binding protein 3	protein-coding	NA	NA
T2_peak_10830	chr15	35282974	35283295	322	35283074	57.28	45.1584	11.6551	39.8597	(TCT)n|Simple_repeat|Simple_repeat	NR_003144	723972	Hs.631698	NR_003144	ENSG00000259516	ANP32AP1	-	acidic nuclear phosphoprotein 32 family member A pseudogene 1	pseudo	NA	NA
T2_peak_10831	chr15	35312018	35312139	122	35312040	9.24	6.95301	5.119	4.1697	Intergenic	NR_037507	100500904		NR_037507	ENSG00000265102	MIR3942	-	microRNA 3942	ncRNA	NA	NA
T2_peak_10832	chr15	35317348	35317517	170	35317397	12.93	10.1966	6.9666	7.09415	A-rich|Low_complexity|Low_complexity	NR_037507	100500904		NR_037507	ENSG00000265102	MIR3942	-	microRNA 3942	ncRNA	NA	NA
T2_peak_10833	chr15	35405478	35405626	149	35405574	10.16	13.4421	8.57319	10.006	L1MA2|LINE|L1	NR_037507	100500904		NR_037507	ENSG00000265102	MIR3942	-	microRNA 3942	ncRNA	NA	NA
T2_peak_10834	chr15	35474911	35475032	122	35474955	7.39	8.88249	6.44452	5.8435	intron (NM_080650, intron 3 of 8)	NR_038251	100507466	Hs.536420	NR_038251	ENSG00000248079	DPH6-AS1	ATPBD4-AS1	DPH6 antisense RNA 1 (head to head)	ncRNA	NA	NA
T2_peak_10835	chr15	35645101	35645259	159	35645162	11.09	15.0422	9.28274	11.4815	L1PREC2|LINE|L1	NM_080650	89978	Hs.107196	NM_080650	ENSG00000134146	DPH6	ATPBD4	diphthamine biosynthesis 6	protein-coding	NA	NA
T2_peak_10836	chr15	35786226	35786359	134	35786307	12.01	16.677	9.9923	12.9568	L1MD3|LINE|L1	NR_039735	100616293		NR_039735	ENSG00000265098	MIR4510	mir-4510	microRNA 4510	ncRNA	NA	NA
T2_peak_10837	chr15	35789371	35789685	315	35789572	8.31	10.3583	7.15408	7.17172	L1MA4A|LINE|L1	NR_039735	100616293		NR_039735	ENSG00000265098	MIR4510	mir-4510	microRNA 4510	ncRNA	NA	NA
T2_peak_10838	chr15	35870954	35871113	160	35871031	11.09	15.0422	9.28274	11.4815	Intergenic	NR_039735	100616293		NR_039735	ENSG00000265098	MIR4510	mir-4510	microRNA 4510	ncRNA	NA	NA
T2_peak_10839	chr15	36027584	36027745	162	36027674	14.78	20.0405	12.121	16.1038	Intergenic	NR_039735	100616293		NR_039735	ENSG00000265098	MIR4510	mir-4510	microRNA 4510	ncRNA	NA	NA
T2_peak_1084	chr1	42242114	42242248	135	42242160	7.39	7.28603	5.63871	4.49096	L1MA4A|LINE|L1	NM_033553	2980	Hs.778	NM_033553	ENSG00000197273	GUCA2A	GCAP-I|GUCA2|STARA	guanylate cyclase activator 2A	protein-coding	NA	NA
T2_peak_10840	chr15	36065948	36066094	147	36066025	7.39	8.88249	6.44452	5.8435	L1MEg|LINE|L1	NR_039735	100616293		NR_039735	ENSG00000265098	MIR4510	mir-4510	microRNA 4510	ncRNA	NA	NA
T2_peak_10841	chr15	36117268	36117409	142	36117313	12.01	10.1966	6.5047	7.09415	Intergenic	NR_039735	100616293		NR_039735	ENSG00000265098	MIR4510	mir-4510	microRNA 4510	ncRNA	NA	NA
T2_peak_10842	chr15	36276052	36276179	128	36276102	9.24	11.8796	7.86363	8.56438	L1PA15-16|LINE|L1	NM_001321758	84529	Hs.48348	NM_032499	ENSG00000186073	C15orf41	HH114	chromosome 15 open reading frame 41	protein-coding	NA	NA
T2_peak_10843	chr15	36465647	36465835	189	36465748	11.09	15.0422	9.28274	11.4815	L1PB3|LINE|L1	NM_001321758	84529	Hs.48348	NM_032499	ENSG00000186073	C15orf41	HH114	chromosome 15 open reading frame 41	protein-coding	NA	NA
T2_peak_10844	chr15	36654513	36654634	122	36654572	8.31	10.3583	7.15408	7.17172	intron (NM_001321759, intron 4 of 10)	NM_032499	84529	Hs.48348	NM_032499	ENSG00000186073	C15orf41	HH114	chromosome 15 open reading frame 41	protein-coding	NA	NA
T2_peak_10845	chr15	36855818	36855973	156	36855895	11.09	9.08008	6.0428	6.02855	L1MEc|LINE|L1	NR_024264	145845	Hs.302693	NM_001101327		LOC145845	-	uncharacterized LOC145845	ncRNA	NA	NA
T2_peak_10846	chr15	36956916	36957067	152	36956983	12.93	11.8503	8.04457	8.56438	intron (NM_170676, intron 8 of 11)	NR_107030	102466875		NR_107030	ENSG00000277202	MIR8063	hsa-mir-8063	microRNA 8063	ncRNA	NA	NA
T2_peak_10847	chr15	37099625	37099788	164	37099714	15.7	15.7873	9.64468	12.1935	promoter-TSS (NM_172316)	NM_172316	4212	Hs.510989	NM_002399	ENSG00000134138	MEIS2	HsT18361|MRG1	Meis homeobox 2	protein-coding	NA	NA
T2_peak_10848	chr15	37100226	37100377	152	37100306	34.18	30.322	11.7269	25.7949	promoter-TSS (NM_170674)	NM_170676	4212	Hs.510989	NM_002399	ENSG00000134138	MEIS2	HsT18361|MRG1	Meis homeobox 2	protein-coding	NA	NA
T2_peak_10849	chr15	37189100	37189242	143	37189140	10.16	13.4421	8.57319	10.006	MER44B|DNA|TcMar-Tigger	NM_002399	4212	Hs.510989	NM_002399	ENSG00000134138	MEIS2	HsT18361|MRG1	Meis homeobox 2	protein-coding	NA	NA
T2_peak_1085	chr1	42335420	42335705	286	42335518	16.63	12.336	7.15438	9.00487	promoter-TSS (NM_001198851)	NM_001198850	22887	Hs.26023	NM_014947	ENSG00000198815	FOXJ3	-	forkhead box J3	protein-coding	NA	NA
T2_peak_10850	chr15	37195302	37195531	230	37195458	10.16	13.4421	8.57319	10.006	L1ME2z|LINE|L1	NM_002399	4212	Hs.510989	NM_002399	ENSG00000134138	MEIS2	HsT18361|MRG1	Meis homeobox 2	protein-coding	NA	NA
T2_peak_10851	chr15	37197066	37197187	122	37197097	7.39	8.88249	6.44452	5.8435	Intergenic	NM_002399	4212	Hs.510989	NM_002399	ENSG00000134138	MEIS2	HsT18361|MRG1	Meis homeobox 2	protein-coding	NA	NA
T2_peak_10852	chr15	37212079	37212200	122	37212103	5.54	6.08988	5.02541	3.34668	Intergenic	NM_002399	4212	Hs.510989	NM_002399	ENSG00000134138	MEIS2	HsT18361|MRG1	Meis homeobox 2	protein-coding	NA	NA
T2_peak_10853	chr15	37256082	37256244	163	37256167	12.01	15.6165	9.52371	12.027	L1MA2|LINE|L1	NM_002399	4212	Hs.510989	NM_002399	ENSG00000134138	MEIS2	HsT18361|MRG1	Meis homeobox 2	protein-coding	NA	NA
T2_peak_10854	chr15	37391589	37391742	154	37391638	9.24	11.8796	7.86363	8.56438	L1PB3|LINE|L1	NM_002399	4212	Hs.510989	NM_002399	ENSG00000134138	MEIS2	HsT18361|MRG1	Meis homeobox 2	protein-coding	NA	NA
T2_peak_10855	chr15	37509923	37510052	130	37509956	10.16	13.4421	8.57319	10.006	L1P4|LINE|L1	NM_002399	4212	Hs.510989	NM_002399	ENSG00000134138	MEIS2	HsT18361|MRG1	Meis homeobox 2	protein-coding	NA	NA
T2_peak_10856	chr15	37510573	37510767	195	37510655	8.31	10.3583	7.15408	7.17172	L1P4|LINE|L1	NM_002399	4212	Hs.510989	NM_002399	ENSG00000134138	MEIS2	HsT18361|MRG1	Meis homeobox 2	protein-coding	NA	NA
T2_peak_10857	chr15	37581037	37581158	122	37581116	8.31	10.3583	7.15408	7.17172	Intergenic	NM_001330255	145942	Hs.179646	NM_152453	ENSG00000166069	TMCO5A	TMCO5	transmembrane and coiled-coil domains 5A	protein-coding	NA	NA
T2_peak_10858	chr15	37609968	37610101	134	37610001	8.31	10.3583	7.15408	7.17172	Intergenic	NM_001330255	145942	Hs.179646	NM_152453	ENSG00000166069	TMCO5A	TMCO5	transmembrane and coiled-coil domains 5A	protein-coding	NA	NA
T2_peak_10859	chr15	37736434	37736649	216	37736547	9.24	11.8796	7.86363	8.56438	Intergenic	NM_001330255	145942	Hs.179646	NM_152453	ENSG00000166069	TMCO5A	TMCO5	transmembrane and coiled-coil domains 5A	protein-coding	NA	NA
T2_peak_1086	chr1	42491486	42491623	138	42491533	8.31	10.3583	7.15408	7.17172	L1MA2|LINE|L1	NM_001287511	79717	Hs.706662	NM_024664	ENSG00000127125	PPCS	-	phosphopantothenoylcysteine synthetase	protein-coding	NA	NA
T2_peak_10860	chr15	37747471	37747662	192	37747566	7.39	4.98931	4.1952	2.4055	L1PA16|LINE|L1	NM_001330255	145942	Hs.179646	NM_152453	ENSG00000166069	TMCO5A	TMCO5	transmembrane and coiled-coil domains 5A	protein-coding	NA	NA
T2_peak_10861	chr15	37748634	37748957	324	37748707	13.86	18.3438	11.4114	14.5169	L1PA16|LINE|L1	NM_001330255	145942	Hs.179646	NM_152453	ENSG00000166069	TMCO5A	TMCO5	transmembrane and coiled-coil domains 5A	protein-coding	NA	NA
T2_peak_10862	chr15	37816910	37817147	238	37817037	16.63	23.5162	13.5401	19.3661	L1MA3|LINE|L1	NM_001330255	145942	Hs.179646	NM_152453	ENSG00000166069	TMCO5A	TMCO5	transmembrane and coiled-coil domains 5A	protein-coding	NA	NA
T2_peak_10863	chr15	37817820	37818085	266	37818002	10.16	13.4421	8.57319	10.006	(A)n|Simple_repeat|Simple_repeat	NM_001330255	145942	Hs.179646	NM_152453	ENSG00000166069	TMCO5A	TMCO5	transmembrane and coiled-coil domains 5A	protein-coding	NA	NA
T2_peak_10864	chr15	37918897	37919018	122	37918914	6.47	7.45746	5.73497	4.56238	L1PB1|LINE|L1	NM_001330255	145942	Hs.179646	NM_152453	ENSG00000166069	TMCO5A	TMCO5	transmembrane and coiled-coil domains 5A	protein-coding	NA	NA
T2_peak_10865	chr15	37955265	37955397	133	37955313	13.86	18.3438	11.4114	14.5169	L1MA2|LINE|L1	NM_152453	145942	Hs.179646	NM_152453	ENSG00000166069	TMCO5A	TMCO5	transmembrane and coiled-coil domains 5A	protein-coding	NA	NA
T2_peak_10866	chr15	37973071	37973192	122	37973123	7.39	8.88249	6.44452	5.8435	L1PA15|LINE|L1	NM_152453	145942	Hs.179646	NM_152453	ENSG00000166069	TMCO5A	TMCO5	transmembrane and coiled-coil domains 5A	protein-coding	NA	NA
T2_peak_10867	chr15	38056980	38057125	146	38057076	9.24	11.8796	7.86363	8.56438	(TTTC)n|Simple_repeat|Simple_repeat	NR_120330	101928227	Hs.602381	NR_120330	ENSG00000259225	LOC101928227	-	uncharacterized LOC101928227	ncRNA	NA	NA
T2_peak_10868	chr15	38130716	38130865	150	38130788	9.24	11.8796	7.86363	8.56438	Intergenic	NR_120330	101928227	Hs.602381	NR_120330	ENSG00000259225	LOC101928227	-	uncharacterized LOC101928227	ncRNA	NA	NA
T2_peak_10869	chr15	38181202	38181323	122	38181251	8.31	10.3583	7.15408	7.17172	L1MA7|LINE|L1	NM_152594	161742	Hs.525781	NM_152594	ENSG00000166068	SPRED1	NFLS|PPP1R147|hSpred1|spred-1	sprouty related EVH1 domain containing 1	protein-coding	NA	NA
T2_peak_1087	chr1	42682388	42682568	181	42682501	148.73	51.7306	4.67912	46.1331	promoter-TSS (NR_132737)	NM_004559	4904	Hs.473583	NM_004559	ENSG00000065978	YBX1	BP-8|CBF-A|CSDA2|CSDB|DBPB|EFI-A|MDR-NF1|NSEP-1|NSEP1|YB-1|YB1	Y-box binding protein 1	protein-coding	NM_004559	NA
T2_peak_10870	chr15	38302291	38302415	125	38302331	11.09	9.08008	6.0428	6.02855	Tigger10|DNA|TcMar-Tigger	NM_152594	161742	Hs.525781	NM_152594	ENSG00000166068	SPRED1	NFLS|PPP1R147|hSpred1|spred-1	sprouty related EVH1 domain containing 1	protein-coding	NA	NA
T2_peak_10871	chr15	38341911	38342138	228	38341924	9.24	6.95301	5.119	4.1697	L1MEg|LINE|L1	NM_152594	161742	Hs.525781	NM_152594	ENSG00000166068	SPRED1	NFLS|PPP1R147|hSpred1|spred-1	sprouty related EVH1 domain containing 1	protein-coding	NA	NA
T2_peak_10872	chr15	38436789	38436948	160	38436889	7.39	8.88249	6.44452	5.8435	L1PB4|LINE|L1	NM_173611	283742	Hs.6799	NM_173611	ENSG00000171262	FAM98B	-	family with sequence similarity 98 member B	protein-coding	NA	NA
T2_peak_10873	chr15	38454111	38454232	122	38454214	12.93	6.6833	4.6444	3.91791	promoter-TSS (NM_173611)	NM_173611	283742	Hs.6799	NM_173611	ENSG00000171262	FAM98B	-	family with sequence similarity 98 member B	protein-coding	NM_173611	NA
T2_peak_10874	chr15	38543509	38543649	141	38543549	12.01	10.1966	6.5047	7.09415	L1MEf|LINE|L1	NM_001128602	10125	Hs.591127	NM_005739	ENSG00000172575	RASGRP1	CALDAG-GEFI|CALDAG-GEFII|RASGRP|V|hRasGRP1	RAS guanyl releasing protein 1	protein-coding	NA	NA
T2_peak_10875	chr15	38681096	38681224	129	38681166	7.39	8.88249	6.44452	5.8435	Intergenic	NM_207444	400359	Hs.448785	NM_207444	ENSG00000175779	C15orf53	-	chromosome 15 open reading frame 53	protein-coding	NA	NA
T2_peak_10876	chr15	38887615	38887736	122	38887702	6.47	7.45746	5.73497	4.56238	Intergenic	NM_207444	400359	Hs.448785	NM_207444	ENSG00000175779	C15orf53	-	chromosome 15 open reading frame 53	protein-coding	NA	NA
T2_peak_10877	chr15	38953337	38953478	142	38953425	9.24	11.8796	7.86363	8.56438	Intergenic	NM_207444	400359	Hs.448785	NM_207444	ENSG00000175779	C15orf53	-	chromosome 15 open reading frame 53	protein-coding	NA	NA
T2_peak_10878	chr15	38968890	38969198	309	38969062	20.32	30.7551	16.3783	26.1937	L1P4|LINE|L1	NM_207444	400359	Hs.448785	NM_207444	ENSG00000175779	C15orf53	-	chromosome 15 open reading frame 53	protein-coding	NA	NA
T2_peak_10879	chr15	38980389	38980576	188	38980492	10.16	13.4421	8.57319	10.006	L1PA17|LINE|L1	NR_144507	400360	Hs.376109	NM_207445		C15orf54	-	chromosome 15 open reading frame 54	ncRNA	NA	NA
T2_peak_1088	chr1	42746547	42746850	304	42746584	101.62	12.1048	2.18336	8.78153	exon (NM_022356, exon 15 of 15)	NM_001185117	149461	Hs.496270	NM_148960	ENSG00000164007	CLDN19	HOMG5	claudin 19	protein-coding	NA	NM_022356
T2_peak_10880	chr15	39002613	39002745	133	39002689	10.16	13.4421	8.57319	10.006	L1PA10|LINE|L1	NR_144507	400360	Hs.376109	NM_207445		C15orf54	-	chromosome 15 open reading frame 54	ncRNA	NA	NA
T2_peak_10881	chr15	39277634	39277758	125	39277732	11.09	9.08008	6.0428	6.02855	L1ME2|LINE|L1	NM_207445	400360	Hs.376109	NM_207445		C15orf54	-	chromosome 15 open reading frame 54	ncRNA	NA	NA
T2_peak_10882	chr15	39348152	39348411	260	39348234	7.39	8.88249	6.44452	5.8435	L1ME4b|LINE|L1	NM_207445	400360	Hs.376109	NM_207445		C15orf54	-	chromosome 15 open reading frame 54	ncRNA	NA	NA
T2_peak_10883	chr15	39378089	39378246	158	39378165	8.31	10.3583	7.15408	7.17172	L1MEd|LINE|L1	NM_207445	400360	Hs.376109	NM_207445		C15orf54	-	chromosome 15 open reading frame 54	ncRNA	NA	NA
T2_peak_10884	chr15	39483289	39483450	162	39483334	10.16	13.4421	8.57319	10.006	L1M3|LINE|L1	NM_003246	7057	Hs.164226	NM_003246	ENSG00000137801	THBS1	THBS|THBS-1|TSP|TSP-1|TSP1	thrombospondin 1	protein-coding	NA	NA
T2_peak_10885	chr15	39483738	39483931	194	39483823	17.55	25.2919	14.2496	21.0379	L1M3|LINE|L1	NM_003246	7057	Hs.164226	NM_003246	ENSG00000137801	THBS1	THBS|THBS-1|TSP|TSP-1|TSP1	thrombospondin 1	protein-coding	NA	NA
T2_peak_10886	chr15	39615392	39615513	122	39615436	7.39	8.88249	6.44452	5.8435	L1MA7|LINE|L1	NM_003246	7057	Hs.164226	NM_003246	ENSG00000137801	THBS1	THBS|THBS-1|TSP|TSP-1|TSP1	thrombospondin 1	protein-coding	NA	NA
T2_peak_10887	chr15	39615737	39615864	128	39615788	12.01	16.677	9.9923	12.9568	L1MA7|LINE|L1	NM_003246	7057	Hs.164226	NM_003246	ENSG00000137801	THBS1	THBS|THBS-1|TSP|TSP-1|TSP1	thrombospondin 1	protein-coding	NA	NA
T2_peak_10888	chr15	39640708	39640829	122	39640790	6.47	7.45746	5.73497	4.56238	MER57A1|LTR|ERV1	NM_003246	7057	Hs.164226	NM_003246	ENSG00000137801	THBS1	THBS|THBS-1|TSP|TSP-1|TSP1	thrombospondin 1	protein-coding	NA	NA
T2_peak_10889	chr15	39648200	39648362	163	39648297	8.31	10.3583	7.15408	7.17172	intron (NM_152597, intron 10 of 11)	NM_003246	7057	Hs.164226	NM_003246	ENSG00000137801	THBS1	THBS|THBS-1|TSP|TSP-1|TSP1	thrombospondin 1	protein-coding	NA	NA
T2_peak_1089	chr1	42766706	42767001	296	42766903	45.27	15.9803	4.20602	12.3793	promoter-TSS (NM_024097)	NM_001243246	64175	Hs.720014	NM_022356	ENSG00000117385	P3H1	GROS1|LEPRE1|OI8	prolyl 3-hydroxylase 1	protein-coding	NM_001146289	NA
T2_peak_10890	chr15	39749128	39749386	259	39749234	7.39	8.88249	6.44452	5.8435	L1MA9|LINE|L1	NM_152597	161835	Hs.129598	NM_152597	ENSG00000150667	FSIP1	HSD10	fibrous sheath interacting protein 1	protein-coding	NA	NA
T2_peak_10891	chr15	39848900	39849056	157	39848970	14.78	16.9887	10.6054	13.2563	L1MDa|LINE|L1	NM_001271855	11245	Hs.37196	NM_007223	ENSG00000166073	GPR176	HB-954	G protein-coupled receptor 176	protein-coding	NA	NA
T2_peak_10892	chr15	39864763	39864930	168	39864843	5.54	6.08988	5.02541	3.34668	L1PB4|LINE|L1	NM_001271855	11245	Hs.37196	NM_007223	ENSG00000166073	GPR176	HB-954	G protein-coupled receptor 176	protein-coding	NA	NA
T2_peak_10893	chr15	39920119	39920351	233	39920235	9.24	6.95301	5.119	4.1697	5' UTR (NM_001271854, exon 1 of 4)	NM_001271854	11245	Hs.37196	NM_007223	ENSG00000166073	GPR176	HB-954	G protein-coupled receptor 176	protein-coding	NA	NA
T2_peak_10894	chr15	39920696	39920853	158	39920784	11.09	11.5005	7.50658	8.26722	5' UTR (NM_001271854, exon 1 of 4)	NM_001271854	11245	Hs.37196	NM_007223	ENSG00000166073	GPR176	HB-954	G protein-coupled receptor 176	protein-coding	NA	NA
T2_peak_10895	chr15	39952671	39952864	194	39952813	7.39	8.88249	6.44452	5.8435	intron (NM_001013703, intron 4 of 38)	NM_001013703	440275	Hs.656673	NM_001013703	ENSG00000128829	EIF2AK4	GCN2|PVOD2	eukaryotic translation initiation factor 2 alpha kinase 4	protein-coding	NA	NA
T2_peak_10896	chr15	39976450	39976801	352	39976764	12.93	10.3241	7.05121	7.17172	exon (NM_001013703, exon 12 of 39)	NM_001013703	440275	Hs.656673	NM_001013703	ENSG00000128829	EIF2AK4	GCN2|PVOD2	eukaryotic translation initiation factor 2 alpha kinase 4	protein-coding	NA	NA
T2_peak_10897	chr15	40038946	40039143	198	40038997	55.43	28.0335	6.36238	23.6281	promoter-TSS (NR_040061)	NM_003134	6727	Hs.533732	NM_003134	ENSG00000140319	SRP14	ALURBP	signal recognition particle 14	protein-coding	NM_003134	NA
T2_peak_10898	chr15	40088435	40088600	166	40088542	50.81	7.04677	2.25256	4.25997	3' UTR (NM_033503, exon 4 of 4)	NM_001003942	90427	Hs.591104	NM_033503	ENSG00000104081	BMF	-	Bcl2 modifying factor	protein-coding	NA	NA
T2_peak_10899	chr15	40089483	40089613	131	40089549	40.65	16.4614	4.79475	12.8395	3' UTR (NM_033503, exon 4 of 4)	NM_001003942	90427	Hs.591104	NM_033503	ENSG00000104081	BMF	-	Bcl2 modifying factor	protein-coding	NA	NA
T2_peak_1090	chr1	42767353	42767562	210	42767519	38.8	16.3077	4.97495	12.6924	promoter-TSS (NM_022356)	NR_040733	79078	Hs.148845	NM_024097	ENSG00000164008	C1orf50	-	chromosome 1 open reading frame 50	protein-coding	NA	NA
T2_peak_10900	chr15	40090987	40091145	159	40091079	22.17	8.40735	3.86186	5.46809	3' UTR (NM_033503, exon 4 of 4)	NM_001003942	90427	Hs.591104	NM_033503	ENSG00000104081	BMF	-	Bcl2 modifying factor	protein-coding	NA	NA
T2_peak_10901	chr15	40324452	40324746	295	40324640	30.49	25.4237	10.4951	21.1627	3' UTR (NM_001301268, exon 1 of 1)	NM_001301268	100505573	Hs.530791	NM_001301268		INAFM2	LINC00984|OGU1	InaF motif containing 2	protein-coding	NA	NM_001301268
T2_peak_10902	chr15	40335193	40335353	161	40335235	25.87	12.6201	5.37328	9.27212	exon (NM_207380, exon 11 of 11)	NM_207380	388115	Hs.32433	NM_207380	ENSG00000188549	C15orf52	-	chromosome 15 open reading frame 52	protein-coding	NA	NA
T2_peak_10903	chr15	40368444	40368711	268	40368590	24.94	14.5125	6.48565	11.027	exon (NM_033510, exon 8 of 8)	NM_033510	85455	Hs.355645	NM_033510	ENSG00000140323	DISP2	DISPB|HsT16908|LINC00594	dispatched RND transporter family member 2	protein-coding	NA	NA
T2_peak_10904	chr15	40369493	40369653	161	40369559	34.18	13.0417	4.29136	9.67897	exon (NM_033510, exon 8 of 8)	NM_033510	85455	Hs.355645	NM_033510	ENSG00000140323	DISP2	DISPB|HsT16908|LINC00594	dispatched RND transporter family member 2	protein-coding	NA	NA
T2_peak_10905	chr15	40369796	40369929	134	40369889	34.18	7.28109	2.7062	4.48771	exon (NM_033510, exon 8 of 8)	NM_033510	85455	Hs.355645	NM_033510	ENSG00000140323	DISP2	DISPB|HsT16908|LINC00594	dispatched RND transporter family member 2	protein-coding	NA	NA
T2_peak_10906	chr15	40382976	40383231	256	40383081	37.88	20.2698	6.4793	16.319	CpG	NM_001142761	90417	Hs.525796	NM_033286	ENSG00000128944	KNSTRN	C15orf23|HSD11|SKAP|TRAF4AF1	kinetochore localized astrin/SPAG5 binding protein	protein-coding	NA	NA
T2_peak_10907	chr15	40420143	40420321	179	40420264	86.84	29.2186	4.39186	24.7396	3' UTR (NM_001159508, exon 11 of 11)	NM_002225	3712	Hs.513646	NM_002225	ENSG00000128928	IVD	ACAD2	isovaleryl-CoA dehydrogenase	protein-coding	NA	NA
T2_peak_10908	chr15	40458918	40459341	424	40459030	45.27	21.8364	5.78327	17.7875	exon (NM_001301132, exon 2 of 7)	NM_130468	113189	Hs.442449	NM_130468	ENSG00000169105	CHST14	ATCS|D4ST1|EDSMC1|HNK1ST	carbohydrate sulfotransferase 14	protein-coding	NA	NA
T2_peak_10909	chr15	40459422	40459545	124	40459491	25.87	7.54459	3.3583	4.64513	exon (NM_001301132, exon 2 of 7)	NM_130468	113189	Hs.442449	NM_130468	ENSG00000169105	CHST14	ATCS|D4ST1|EDSMC1|HNK1ST	carbohydrate sulfotransferase 14	protein-coding	NA	NA
T2_peak_1091	chr1	42775317	42775451	135	42775394	56.35	14.7825	3.37363	11.2899	exon (NM_024097, exon 5 of 5)	NR_040733	79078	Hs.148845	NM_024097	ENSG00000164008	C1orf50	-	chromosome 1 open reading frame 50	protein-coding	NA	NM_024097
T2_peak_10910	chr15	40471393	40472030	638	40471945	71.13	9.06644	2.18583	6.02215	exon (NM_130468, exon 1 of 1)	NM_130468	113189	Hs.442449	NM_130468	ENSG00000169105	CHST14	ATCS|D4ST1|EDSMC1|HNK1ST	carbohydrate sulfotransferase 14	protein-coding	NA	NA
T2_peak_10911	chr15	40472386	40472573	188	40472524	87.76	14.0569	2.53603	10.5935	3' UTR (NM_130468, exon 1 of 1)	NM_130468	113189	Hs.442449	NM_130468	ENSG00000169105	CHST14	ATCS|D4ST1|EDSMC1|HNK1ST	carbohydrate sulfotransferase 14	protein-coding	NA	NA
T2_peak_10912	chr15	40569342	40569654	313	40569473	50.81	16.2507	3.98531	12.637	exon (NM_001286407, exon 1 of 3)	NM_001286407	27079	Hs.173311	NM_152260	ENSG00000166133	RPUSD2	C15orf19|C18B11	RNA pseudouridylate synthase domain containing 2	protein-coding	NA	NA
T2_peak_10913	chr15	40573857	40574308	452	40573976	81.29	24.5592	3.91878	20.3593	exon (NM_001286407, exon 3 of 3)	NM_001286407	27079	Hs.173311	NM_152260	ENSG00000166133	RPUSD2	C15orf19|C18B11	RNA pseudouridylate synthase domain containing 2	protein-coding	NA	NM_001286407
T2_peak_10914	chr15	40695186	40695313	128	40695290	36.95	8.258	2.91938	5.32235	promoter-TSS (NR_040058)	NM_001164269	5888	Hs.631709	NM_002875	ENSG00000051180	RAD51	BRCC5|FANCR|HRAD51|HsRad51|HsT16930|MRMV2|RAD51A|RECA	RAD51 recombinase	protein-coding	NA	NA
T2_peak_10915	chr15	40776252	40776381	130	40776292	56.35	15.9559	3.58449	12.3569	intron (NM_018163, intron 5 of 10)	NM_001130448	643338	Hs.631715	NM_001130448	ENSG00000188277	C15orf62	-	chromosome 15 open reading frame 62	protein-coding	NA	NA
T2_peak_10916	chr15	40807139	40807865	727	40807316	48.96	34.9842	9.99227	30.2048	promoter-TSS (NM_018163)	NM_018163	55192	Hs.511069	NM_018163	ENSG00000104129	DNAJC17	-	DnaJ heat shock protein family (Hsp40) member C17	protein-coding	NM_032850	NA
T2_peak_10917	chr15	40814319	40814451	133	40814418	90.53	9.88981	2.08028	6.8047	3' UTR (NM_001077268, exon 11 of 11)	NM_018163	55192	Hs.511069	NM_018163	ENSG00000104129	DNAJC17	-	DnaJ heat shock protein family (Hsp40) member C17	protein-coding	NA	NA
T2_peak_10918	chr15	40838563	40838767	205	40838678	12.01	10.1966	6.5047	7.09415	MLT1G1|LTR|ERVL-MaLR	NM_003710	6692	Hs.233950	NM_003710	ENSG00000166145	SPINT1	HAI|HAI1|MANSC2	serine peptidase inhibitor, Kunitz type 1	protein-coding	NA	NA
T2_peak_10919	chr15	40844226	40844419	194	40844338	28.64	30.2297	14.1267	25.7087	promoter-TSS (NM_001032367)	NM_001032367	6692	Hs.233950	NM_003710	ENSG00000166145	SPINT1	HAI|HAI1|MANSC2	serine peptidase inhibitor, Kunitz type 1	protein-coding	NA	NA
T2_peak_1092	chr1	42850913	42851144	232	42851088	43.42	16.2502	4.44186	12.6368	exon (NM_001242739, exon 4 of 4)	NM_015911	51058	Hs.20879	NM_015911	ENSG00000164011	ZNF691	Zfp691	zinc finger protein 691	protein-coding	NM_015911	NA
T2_peak_10920	chr15	40857039	40857214	176	40857125	38.8	12.1656	3.78467	8.84085	3' UTR (NM_001032367, exon 10 of 10)	NM_001032367	6692	Hs.233950	NM_003710	ENSG00000166145	SPINT1	HAI|HAI1|MANSC2	serine peptidase inhibitor, Kunitz type 1	protein-coding	NA	NA
T2_peak_10921	chr15	40872378	40872684	307	40872492	54.5	15.8292	3.66316	12.2344	3' UTR (NM_133639, exon 3 of 3)	NM_133639	171177	Hs.447901	NM_133639	ENSG00000104140	RHOV	ARHV|CHP|WRCH2	ras homolog family member V	protein-coding	NA	NA
T2_peak_10922	chr15	40872873	40873023	151	40872926	40.65	8.62414	2.81666	5.677	3' UTR (NM_133639, exon 3 of 3)	NM_133639	171177	Hs.447901	NM_133639	ENSG00000104140	RHOV	ARHV|CHP|WRCH2	ras homolog family member V	protein-coding	NA	NA
T2_peak_10923	chr15	40873103	40873264	162	40873201	53.58	23.6046	5.4428	19.45	exon (NM_133639, exon 3 of 3)	NM_133639	171177	Hs.447901	NM_133639	ENSG00000104140	RHOV	ARHV|CHP|WRCH2	ras homolog family member V	protein-coding	NA	NA
T2_peak_10924	chr15	40899145	40899340	196	40899253	48.04	18.0307	4.45796	14.2505	exon (NM_020857, exon 4 of 5)	NM_020857	57617	Hs.23876	NM_020857	ENSG00000104142	VPS18	PEP3	VPS18, CORVET/HOPS core subunit	protein-coding	NA	NA
T2_peak_10925	chr15	40899635	40900030	396	40899908	42.49	13.8322	3.90929	10.3768	exon (NM_020857, exon 4 of 5)	NM_020857	57617	Hs.23876	NM_020857	ENSG00000104142	VPS18	PEP3	VPS18, CORVET/HOPS core subunit	protein-coding	NA	NA
T2_peak_10926	chr15	40902603	40902746	144	40902709	40.65	4.59472	1.9832	2.16192	exon (NM_020857, exon 5 of 5)	NR_135836	105370943	Hs.574244	NR_135836		LOC105370943	-	uncharacterized LOC105370943	ncRNA	NA	NA
T2_peak_10927	chr15	40903105	40903443	339	40903225	87.76	20.5296	3.24514	16.5655	exon (NM_020857, exon 5 of 5)	NR_135836	105370943	Hs.574244	NR_135836		LOC105370943	-	uncharacterized LOC105370943	ncRNA	NA	NM_020857
T2_peak_10928	chr15	40953476	40953620	145	40953578	85.91	33.6907	5.11255	28.9825	exon (NM_001142776, exon 1 of 4)	NM_024111	79094	Hs.155569	NM_024111	ENSG00000128965	CHAC1	-	ChaC glutathione specific gamma-glutamylcyclotransferase 1	protein-coding	NA	NA
T2_peak_10929	chr15	40955604	40955881	278	40955776	91.46	12.4205	2.3114	9.08753	exon (NM_001142776, exon 4 of 4)	NM_024111	79094	Hs.155569	NM_024111	ENSG00000128965	CHAC1	-	ChaC glutathione specific gamma-glutamylcyclotransferase 1	protein-coding	NA	NM_001142776
T2_peak_1093	chr1	42851659	42851819	161	42851749	48.96	9.69681	2.77563	6.62067	exon (NM_001242739, exon 4 of 4)	NM_015911	51058	Hs.20879	NM_015911	ENSG00000164011	ZNF691	Zfp691	zinc finger protein 691	protein-coding	NA	NM_001242739
T2_peak_10930	chr15	40956062	40956292	231	40956263	102.54	10.9124	2.07083	7.70884	3' UTR (NM_001142776, exon 4 of 4)	NM_024111	79094	Hs.155569	NM_024111	ENSG00000128965	CHAC1	-	ChaC glutathione specific gamma-glutamylcyclotransferase 1	protein-coding	NA	NA
T2_peak_10931	chr15	41136950	41137104	155	41137007	11.09	15.0422	9.28274	11.4815	HERVH-int|LTR|ERV1	NM_017553	54617	Hs.292949	NM_017553	ENSG00000128908	INO80	INO80A|INOC1|hINO80	INO80 complex subunit	protein-coding	NA	NA
T2_peak_10932	chr15	41332445	41332595	151	41332513	52.66	30.9436	7.66522	26.3728	promoter-TSS (NM_001243142)	NM_007280	11339	Hs.661645	NM_007280	ENSG00000104147	OIP5	5730547N13Rik|CT86|LINT-25|MIS18B|MIS18beta|hMIS18beta	Opa interacting protein 5	protein-coding	NM_001317860	NA
T2_peak_10933	chr15	41396601	41396738	138	41396655	65.59	15.4009	3.17094	11.8267	non-coding (NR_045620, exon 2 of 6)	NM_016013	51103	Hs.106529	NM_016013	ENSG00000137806	NDUFAF1	CGI-65|CGI65|CIA30	NADH:ubiquinone oxidoreductase complex assembly factor 1	protein-coding	NA	NA
T2_peak_10934	chr15	41457677	41457845	169	41457787	61.89	20.4095	4.19297	16.4518	exon (NM_015138, exon 4 of 18)	NM_002220	3706	Hs.2722	NM_002220	ENSG00000137825	ITPKA	IP3-3KA|IP3KA	inositol-trisphosphate 3-kinase A	protein-coding	NA	NA
T2_peak_10935	chr15	41493378	41493577	200	41493445	20.32	14.2141	7.10786	10.7414	promoter-TSS (NM_002220)	NM_002220	3706	Hs.2722	NM_002220	ENSG00000137825	ITPKA	IP3-3KA|IP3KA	inositol-trisphosphate 3-kinase A	protein-coding	NA	NA
T2_peak_10936	chr15	41502998	41503352	355	41503143	60.05	19.7612	4.0698	15.8673	TTS (NM_002344)	NM_002220	3706	Hs.2722	NM_002220	ENSG00000137825	ITPKA	IP3-3KA|IP3KA	inositol-trisphosphate 3-kinase A	protein-coding	NA	NM_002220
T2_peak_10937	chr15	41520917	41521125	209	41521031	43.42	16.2502	4.44186	12.6368	exon (NM_015540, exon 22 of 25)	NM_001135685	4058	Hs.434481	NM_002344	ENSG00000062524	LTK	TYK1	leukocyte receptor tyrosine kinase	protein-coding	NA	NA
T2_peak_10938	chr15	41537030	41537216	187	41537115	29.56	16.0393	6.11232	12.4357	exon (NM_015540, exon 2 of 25)	NM_015540	26015	Hs.371045	NM_015540	ENSG00000103932	RPAP1	-	RNA polymerase II associated protein 1	protein-coding	NM_015540	NA
T2_peak_10939	chr15	41679697	41679818	122	41679783	9.24	6.95301	5.119	4.1697	L1M4|LINE|L1	NR_030356	693211		NR_030356	ENSG00000207766	MIR626	MIRN626|hsa-mir-626	microRNA 626	ncRNA	NA	NA
T2_peak_1094	chr1	42943307	42943430	124	42943331	17.55	8.44714	4.63805	5.50493	intron (NM_006516, intron 1 of 9)	NR_033967	440584	Hs.260928	NR_033967	ENSG00000227533	SLC2A1-AS1	-	SLC2A1 antisense RNA 1	ncRNA	NA	NA
T2_peak_10940	chr15	41750338	41750459	122	41750403	7.39	5.97082	4.84434	3.34252	exon (NM_001080541, exon 16 of 23)	NR_049761	23005	Hs.513661	NM_014994	ENSG00000137802	MAPKBP1	JNKBP-1|JNKBP1	mitogen-activated protein kinase binding protein 1	protein-coding	NA	NA
T2_peak_10941	chr15	41767121	41767253	133	41767195	23.09	12.8723	5.67582	9.51397	exon (NM_001080541, exon 23 of 23)	NR_049761	23005	Hs.513661	NM_014994	ENSG00000137802	MAPKBP1	JNKBP-1|JNKBP1	mitogen-activated protein kinase binding protein 1	protein-coding	NA	NA
T2_peak_10942	chr15	41823672	41823993	322	41823930	33.26	18.4691	6.35326	14.6356	exon (NM_001128608, exon 30 of 32)	NM_001198588	8681	Hs.198161	NM_005090	ENSG00000168970	JMJD7-PLA2G4B	HsT16992|cPLA2-beta	JMJD7-PLA2G4B readthrough	protein-coding	NA	NA
T2_peak_10943	chr15	41825159	41825516	358	41825472	42.49	17.9511	5.00746	14.1745	exon (NM_001128608, exon 32 of 32)	NM_001198588	8681	Hs.198161	NM_005090	ENSG00000168970	JMJD7-PLA2G4B	HsT16992|cPLA2-beta	JMJD7-PLA2G4B readthrough	protein-coding	NA	NM_001128608
T2_peak_10944	chr15	41900350	41900790	441	41900683	65.59	9.77055	2.37821	6.69198	3' UTR (NM_139265, exon 6 of 6)	NM_016642	51332	Hs.709819	NM_016642	ENSG00000137877	SPTBN5	BSPECV|HUBSPECV|HUSPECV	spectrin beta, non-erythrocytic 5	protein-coding	NA	NM_139265
T2_peak_10945	chr15	41972324	41972604	281	41972530	31.41	21.4139	8.10229	17.4154	promoter-TSS (NR_120334)	NM_139265	30844	Hs.143703	NM_139265	ENSG00000103966	EHD4	PAST4	EH domain containing 4	protein-coding	NM_139265	NA
T2_peak_10946	chr15	42159020	42159195	176	42159130	80.37	10.0893	2.1992	6.99838	3' UTR (NM_001301138, exon 26 of 26)	NM_213600	255189	Hs.231873	NM_213600	ENSG00000168907	PLA2G4F	PLA2G4FZ	phospholipase A2 group IVF	protein-coding	NA	NA
T2_peak_10947	chr15	42160290	42160432	143	42160331	60.97	13.7955	3.09854	10.3412	3' UTR (NM_001301138, exon 26 of 26)	NM_213600	255189	Hs.231873	NM_213600	ENSG00000168907	PLA2G4F	PLA2G4FZ	phospholipase A2 group IVF	protein-coding	NA	NA
T2_peak_10948	chr15	42160650	42160836	187	42160710	53.58	15.4258	3.63869	11.8508	3' UTR (NM_001301138, exon 26 of 26)	NM_213600	255189	Hs.231873	NM_213600	ENSG00000168907	PLA2G4F	PLA2G4FZ	phospholipase A2 group IVF	protein-coding	NA	NM_001301138
T2_peak_10949	chr15	42632371	42632492	122	42632487	5.54	6.08988	5.02541	3.34668	L1MA3|LINE|L1	NM_020759	57519	Hs.122061	NM_020759	ENSG00000159433	STARD9	KIF16A	StAR related lipid transfer domain containing 9	protein-coding	NA	NA
T2_peak_1095	chr1	42958691	42958898	208	42958757	61.89	44.2974	10.4824	39.0389	promoter-TSS (NR_033967)	NR_033967	440584	Hs.260928	NR_033967	ENSG00000227533	SLC2A1-AS1	-	SLC2A1 antisense RNA 1	ncRNA	NA	NA
T2_peak_10950	chr15	42693624	42693745	122	42693697	15.7	8.42242	5.03454	5.4815	exon (NM_020759, exon 23 of 33)	NM_138477	146059	Hs.599232	NM_138477	ENSG00000140326	CDAN1	CDA1|CDAI|CDAN1A|DLT|PRO1295	codanin 1	protein-coding	NA	NA
T2_peak_10951	chr15	42694044	42694171	128	42694129	20.32	10.9285	5.3309	7.7236	exon (NM_020759, exon 23 of 33)	NM_138477	146059	Hs.599232	NM_138477	ENSG00000140326	CDAN1	CDA1|CDAI|CDAN1A|DLT|PRO1295	codanin 1	protein-coding	NA	NA
T2_peak_10952	chr15	42719851	42719980	130	42719922	37.88	12.9255	4.07503	9.56588	3' UTR (NM_020759, exon 33 of 33)	NM_138477	146059	Hs.599232	NM_138477	ENSG00000140326	CDAN1	CDA1|CDAI|CDAN1A|DLT|PRO1295	codanin 1	protein-coding	NA	NA
T2_peak_10953	chr15	42860030	42860205	176	42860129	10.16	7.99793	5.5809	5.07563	L1MCa|LINE|L1	NM_173500	146057	Hs.646511	NM_173500	ENSG00000128881	TTBK2	SCA11|TTBK	tau tubulin kinase 2	protein-coding	NA	NA
T2_peak_10954	chr15	42881301	42881437	137	42881381	10.16	11.2225	7.50121	8.00263	L1MEf|LINE|L1	NM_173500	146057	Hs.646511	NM_173500	ENSG00000128881	TTBK2	SCA11|TTBK	tau tubulin kinase 2	protein-coding	NA	NA
T2_peak_10955	chr15	42882120	42882241	122	42882178	8.31	10.3583	7.15408	7.17172	L1MEf|LINE|L1	NM_173500	146057	Hs.646511	NM_173500	ENSG00000128881	TTBK2	SCA11|TTBK	tau tubulin kinase 2	protein-coding	NA	NA
T2_peak_10956	chr15	42920440	42920593	154	42920528	13.86	13.1335	8.57794	9.767	5' UTR (NM_173500, exon 1 of 15)	NM_173500	146057	Hs.646511	NM_173500	ENSG00000128881	TTBK2	SCA11|TTBK	tau tubulin kinase 2	protein-coding	NA	NA
T2_peak_10957	chr15	42920668	42920801	134	42920724	9.24	11.3593	7.63118	8.13082	promoter-TSS (NM_173500)	NM_173500	146057	Hs.646511	NM_173500	ENSG00000128881	TTBK2	SCA11|TTBK	tau tubulin kinase 2	protein-coding	NA	NA
T2_peak_10958	chr15	43065279	43065405	127	43065317	12.93	10.1966	6.9666	7.09415	intron (NM_174916, intron 6 of 46)	NM_174916	197131	Hs.591121	NM_174916	ENSG00000159459	UBR1	JBS	ubiquitin protein ligase E3 component n-recognin 1	protein-coding	NA	NA
T2_peak_10959	chr15	43077666	43077850	185	43077730	12.01	15.9962	9.69692	12.3943	intron (NM_174916, intron 3 of 46)	NM_174916	197131	Hs.591121	NM_174916	ENSG00000159459	UBR1	JBS	ubiquitin protein ligase E3 component n-recognin 1	protein-coding	NA	NA
T2_peak_1096	chr1	43125304	43125457	154	43125381	9.24	11.8796	7.86363	8.56438	L1MEd|LINE|L1	NM_001101376	440585	Hs.657614	NM_001101376	ENSG00000186973	FAM183A	-	family with sequence similarity 183 member A	protein-coding	NA	NA
T2_peak_10960	chr15	43247315	43247455	141	43247375	9.24	11.8796	7.86363	8.56438	L1MEc|LINE|L1	NM_004245	9333	Hs.129719	NM_004245	ENSG00000104055	TGM5	PSS2|TGASE5|TGASEX|TGM6|TGMX|TGX	transglutaminase 5	protein-coding	NA	NA
T2_peak_10961	chr15	43330007	43330133	127	43330068	15.7	6.9063	4.17615	4.13116	promoter-TSS (NM_001012969)	NM_001324364	161823	Hs.533913	NM_001012969	ENSG00000168803	ADAL	-	adenosine deaminase like	protein-coding	NA	NA
T2_peak_10962	chr15	43330407	43330529	123	43330442	21.25	9.46042	4.44948	6.39353	exon (NM_014793, exon 1 of 1)	NM_001324368	161823	Hs.533913	NM_001012969	ENSG00000168803	ADAL	-	adenosine deaminase like	protein-coding	NM_014793	NA
T2_peak_10963	chr15	43366214	43366567	354	43366226	19.4	7.99138	4.07996	5.07563	exon (NM_152455, exon 3 of 5)	NM_152455	146050	Hs.418287	NM_152455	ENSG00000140265	ZSCAN29	ZNF690|Zfp690	zinc finger and SCAN domain containing 29	protein-coding	NA	NA
T2_peak_10964	chr15	43370651	43370823	173	43370726	23.09	11.0053	4.819	7.79696	promoter-TSS (NM_001286414)	NM_014444	27229	Hs.584887	NM_014444	ENSG00000137822	TUBGCP4	76P|GCP-4|GCP4|Grip76|MCCRP3	tubulin gamma complex associated protein 4	protein-coding	NA	NA
T2_peak_10965	chr15	43531159	43531286	128	43531230	30.49	14.3451	5.24756	10.8668	3' UTR (NM_002373, exon 6 of 6)	NM_002373	4130	Hs.194301	NM_002373	ENSG00000166963	MAP1A	MAP1L|MTAP1A	microtubule associated protein 1A	protein-coding	NA	NA
T2_peak_10966	chr15	43535065	43535199	135	43535118	58.2	19.8764	4.21228	15.9777	exon (NM_001190214, exon 30 of 30)	NM_002373	4130	Hs.194301	NM_002373	ENSG00000166963	MAP1A	MAP1L|MTAP1A	microtubule associated protein 1A	protein-coding	NA	NA
T2_peak_10967	chr15	43648992	43649132	141	43649092	59.12	24.1278	5.01026	19.9517	promoter-TSS (NR_110319)	NM_001282309	117155	Hs.662284	NM_054020	ENSG00000166762	CATSPER2	-	cation channel sperm associated 2	protein-coding	NA	NA
T2_peak_10968	chr15	43746445	43746616	172	43746559	29.56	19.3689	7.6404	15.4914	promoter-TSS (NR_002318)	NM_005313	2923	Hs.591095	NM_005313	ENSG00000167004	PDIA3	ER60|ERp57|ERp60|ERp61|GRP57|GRP58|HEL-S-269|HEL-S-93n|HsT17083|P58|PI-PLC	protein disulfide isomerase family A member 3	protein-coding	NM_005313	NA
T2_peak_10969	chr15	43771158	43771288	131	43771217	149.66	11.3316	1.83726	8.10808	3' UTR (NM_005313, exon 13 of 13)	NM_001199877	10169	Hs.424126	NM_005770	ENSG00000140264	SERF2	4F5REL|FAM2C|H4F5REL|HsT17089	small EDRK-rich factor 2	protein-coding	NA	NM_005313
T2_peak_1097	chr1	43147839	43147972	134	43147892	11.09	15.0422	9.28274	11.4815	promoter-TSS (NM_001101376)	NM_001101376	440585	Hs.657614	NM_001101376	ENSG00000186973	FAM183A	-	family with sequence similarity 183 member A	protein-coding	NM_001101376	NA
T2_peak_10970	chr15	43800574	43800863	290	43800694	135.8	30.8769	3.25711	26.3085	promoter-TSS (NM_001258031)	NM_001199885	25764	Hs.730672	NM_016400	ENSG00000242028	HYPK	C15orf63|HSPC136	huntingtin interacting protein K	protein-coding	NM_001199885	NA
T2_peak_10971	chr15	43814609	43814735	127	43814616	22.17	4.17504	2.31712	1.76006	exon (NM_005926, exon 4 of 9)	NM_005926	4236	Hs.61418	NM_005926	ENSG00000140259	MFAP1	-	microfibrillar associated protein 1	protein-coding	NA	NA
T2_peak_10972	chr15	43874039	43874236	198	43874081	37.88	11.3906	3.65442	8.1617	exon (NM_001286490, exon 15 of 16)	NR_003571	728758	Hs.658099	NR_003571		PIN4P1	-	peptidylprolyl cis/trans isomerase, NIMA-interacting 4 pseudogene 1	pseudo	NA	NA
T2_peak_10973	chr15	43976054	43976209	156	43976127	10.16	8.69414	6.02038	5.74381	L1M4|LINE|L1	NR_003571	728758	Hs.658099	NR_003571		PIN4P1	-	peptidylprolyl cis/trans isomerase, NIMA-interacting 4 pseudogene 1	pseudo	NA	NA
T2_peak_10974	chr15	44195159	44195282	124	44195198	12.93	10.1966	6.9666	7.09415	promoter-TSS (NM_001286490)	NM_001322951	84978	Hs.578544	NM_032892	ENSG00000171877	FRMD5	-	FERM domain containing 5	protein-coding	NA	NA
T2_peak_10975	chr15	44196634	44196756	123	44196653	8.31	10.3583	7.15408	7.17172	(T)n|Simple_repeat|Simple_repeat	NM_001322950	84978	Hs.578544	NM_032892	ENSG00000171877	FRMD5	-	FERM domain containing 5	protein-coding	NA	NA
T2_peak_10976	chr15	44537109	44537365	257	44537304	77.6	62.6647	13.0955	56.5691	promoter-TSS (NR_034171)	NM_001284336	8669	Hs.404056	NM_003758	ENSG00000104131	EIF3J	EIF3S1|eIF3-alpha|eIF3-p35	eukaryotic translation initiation factor 3 subunit J	protein-coding	NM_001284335	NA
T2_peak_10977	chr15	44584020	44584151	132	44584080	20.32	12.5821	6.19872	9.23699	exon (NM_025137, exon 30 of 40)	NM_001284336	8669	Hs.404056	NM_003758	ENSG00000104131	EIF3J	EIF3S1|eIF3-alpha|eIF3-p35	eukaryotic translation initiation factor 3 subunit J	protein-coding	NA	NA
T2_peak_10978	chr15	44703878	44703999	122	44703921	6.47	6.06829	5.01787	3.34668	L1MA3|LINE|L1	NM_004048	567	Hs.534255	NM_004048	ENSG00000166710	B2M	IMD43	beta-2-microglobulin	protein-coding	NA	NA
T2_peak_10979	chr15	44731660	44731913	254	44731839	36.03	7.38965	2.64487	4.56238	non-coding (NR_125376, exon 2 of 2)	NR_125376	100419583	Hs.489254	NR_125376		LOC100419583	-	ring finger protein 4 pseudogene	pseudo	NA	NA
T2_peak_1098	chr1	43450747	43450987	241	43450900	76.68	16.6531	3.04347	12.9568	TTS (NM_001190880)	NR_106793	102465440		NR_106793	ENSG00000274975	MIR6735	hsa-mir-6735	microRNA 6735	ncRNA	NA	NA
T2_peak_10980	chr15	44750458	44750639	182	44750576	10.16	13.4421	8.57319	10.006	L1MB5|LINE|L1	NM_182985	140691	Hs.745248	NM_080745	ENSG00000185880	TRIM69	HSD-34|HSD34|RNF36|Trif	tripartite motif containing 69	protein-coding	NA	NA
T2_peak_10981	chr15	44807529	44807650	122	44807621	6.47	7.45746	5.73497	4.56238	Intergenic	NM_182985	140691	Hs.745248	NM_080745	ENSG00000185880	TRIM69	HSD-34|HSD34|RNF36|Trif	tripartite motif containing 69	protein-coding	NA	NA
T2_peak_10982	chr15	45023172	45023293	122	45023236	19.4	18.7993	10.1999	14.9442	non-coding (NR_034039, exon 1 of 9)	NM_003104	6652	Hs.878	NM_003104	ENSG00000140263	SORD	HEL-S-95n|SORD1	sorbitol dehydrogenase	protein-coding	NM_003104	NA
T2_peak_10983	chr15	45402617	45402738	122	45402670	5.54	6.08988	5.02541	3.34668	promoter-TSS (NM_001321015)	NR_136646	79029	Hs.369657	NM_024063	ENSG00000171763	SPATA5L1	-	spermatogenesis associated 5 like 1	protein-coding	NA	NA
T2_peak_10984	chr15	45403306	45403456	151	45403409	24.02	20.8446	9.6747	16.8687	exon (NM_024063, exon 1 of 8)	NR_136646	79029	Hs.369657	NM_024063	ENSG00000171763	SPATA5L1	-	spermatogenesis associated 5 like 1	protein-coding	NA	NA
T2_peak_10985	chr15	45543499	45543620	122	45543570	8.31	10.3583	7.15408	7.17172	(TTTAG)n|Simple_repeat|Simple_repeat	NM_001321036	7782	Hs.162989	NM_013309	ENSG00000104154	SLC30A4	ZNT4|znT-4	solute carrier family 30 member 4	protein-coding	NA	NA
T2_peak_10986	chr15	45658856	45659001	146	45659000	46.19	4.67269	1.8876	2.22429	exon (NM_001271213, exon 3 of 11)	NM_021199	58472	Hs.511251	NM_021199	ENSG00000137767	SQRDL	CGI-44|PRO1975|SQOR	sulfide quinone reductase-like (yeast)	protein-coding	NM_001271213	NA
T2_peak_10987	chr15	45789542	45789670	129	45789570	7.39	8.88249	6.44452	5.8435	intron (NR_135680, intron 1 of 4)	NR_135680	105370802	Hs.447522	NR_135680	ENSG00000259200	LOC105370802	-	uncharacterized LOC105370802	ncRNA	NA	NA
T2_peak_10988	chr15	45843368	45843506	139	45843453	14.78	12.5229	7.8904	9.18337	A-rich|Low_complexity|Low_complexity	NR_135680	105370802	Hs.447522	NR_135680	ENSG00000259200	LOC105370802	-	uncharacterized LOC105370802	ncRNA	NA	NA
T2_peak_10989	chr15	45876298	45876434	137	45876350	7.39	8.88249	6.44452	5.8435	L1PB1|LINE|L1	NR_135680	105370802	Hs.447522	NR_135680	ENSG00000259200	LOC105370802	-	uncharacterized LOC105370802	ncRNA	NA	NA
T2_peak_1099	chr1	43452324	43452453	130	43452349	55.43	9.02166	2.45339	5.97829	3' UTR (NM_015284, exon 71 of 71)	NM_001190880	81888	Hs.709864	NM_031207	ENSG00000178922	HYI	HT036	hydroxypyruvate isomerase (putative)	protein-coding	NA	NA
T2_peak_10990	chr15	45907567	45907689	123	45907645	12.01	10.1966	6.5047	7.09415	MER65-int|LTR|ERV1	NR_135680	105370802	Hs.447522	NR_135680	ENSG00000259200	LOC105370802	-	uncharacterized LOC105370802	ncRNA	NA	NA
T2_peak_10991	chr15	45933816	45933937	122	45933904	7.39	8.88249	6.44452	5.8435	L1MEc|LINE|L1	NR_135680	105370802	Hs.447522	NR_135680	ENSG00000259200	LOC105370802	-	uncharacterized LOC105370802	ncRNA	NA	NA
T2_peak_10992	chr15	45952671	45952880	210	45952777	16.63	23.5162	13.5401	19.3661	Intergenic	NR_135680	105370802	Hs.447522	NR_135680	ENSG00000259200	LOC105370802	-	uncharacterized LOC105370802	ncRNA	NA	NA
T2_peak_10993	chr15	45989682	45989831	150	45989757	8.31	10.3583	7.15408	7.17172	L1MC2|LINE|L1	NR_135680	105370802	Hs.447522	NR_135680	ENSG00000259200	LOC105370802	-	uncharacterized LOC105370802	ncRNA	NA	NA
T2_peak_10994	chr15	46004500	46004668	169	46004592	12.93	16.677	10.7019	12.9568	L1MA1|LINE|L1	NR_135680	105370802	Hs.447522	NR_135680	ENSG00000259200	LOC105370802	-	uncharacterized LOC105370802	ncRNA	NA	NA
T2_peak_10995	chr15	46010991	46011384	394	46011271	12.01	16.677	9.9923	12.9568	L1MA4A|LINE|L1	NR_135680	105370802	Hs.447522	NR_135680	ENSG00000259200	LOC105370802	-	uncharacterized LOC105370802	ncRNA	NA	NA
T2_peak_10996	chr15	46013152	46013294	143	46013197	6.47	7.45746	5.73497	4.56238	L1MA4A|LINE|L1	NR_135680	105370802	Hs.447522	NR_135680	ENSG00000259200	LOC105370802	-	uncharacterized LOC105370802	ncRNA	NA	NA
T2_peak_10997	chr15	46023894	46024134	241	46024048	7.39	8.88249	6.44452	5.8435	L1MC|LINE|L1	NR_135680	105370802	Hs.447522	NR_135680	ENSG00000259200	LOC105370802	-	uncharacterized LOC105370802	ncRNA	NA	NA
T2_peak_10998	chr15	46032277	46032398	122	46032332	6.47	7.45746	5.73497	4.56238	L1MA7|LINE|L1	NR_135680	105370802	Hs.447522	NR_135680	ENSG00000259200	LOC105370802	-	uncharacterized LOC105370802	ncRNA	NA	NA
T2_peak_10999	chr15	46052180	46052301	122	46052217	4.62	4.78844	4.31586	2.22429	L1PA16|LINE|L1	NR_135680	105370802	Hs.447522	NR_135680	ENSG00000259200	LOC105370802	-	uncharacterized LOC105370802	ncRNA	NA	NA
T2_peak_1100	chr1	43453975	43454106	132	43454030	48.96	25.1264	6.48007	20.9057	promoter-TSS (NM_001190880)	NM_001330526	81888	Hs.709864	NM_031207	ENSG00000178922	HYI	HT036	hydroxypyruvate isomerase (putative)	protein-coding	NA	NA
T2_peak_11000	chr15	46123978	46124232	255	46124144	14.78	20.0405	12.121	16.1038	L1MA10|LINE|L1	NR_135680	105370802	Hs.447522	NR_135680	ENSG00000259200	LOC105370802	-	uncharacterized LOC105370802	ncRNA	NA	NA
T2_peak_11001	chr15	46134548	46134669	122	46134611	7.39	8.88249	6.44452	5.8435	L1M3c|LINE|L1	NR_135680	105370802	Hs.447522	NR_135680	ENSG00000259200	LOC105370802	-	uncharacterized LOC105370802	ncRNA	NA	NA
T2_peak_11002	chr15	46148918	46149094	177	46148983	10.16	13.4421	8.57319	10.006	L1MB7|LINE|L1	NR_135680	105370802	Hs.447522	NR_135680	ENSG00000259200	LOC105370802	-	uncharacterized LOC105370802	ncRNA	NA	NA
T2_peak_11003	chr15	46169694	46169821	128	46169742	7.39	8.88249	6.44452	5.8435	L1MB3|LINE|L1	NR_135680	105370802	Hs.447522	NR_135680	ENSG00000259200	LOC105370802	-	uncharacterized LOC105370802	ncRNA	NA	NA
T2_peak_11004	chr15	46259671	46259819	149	46259733	8.31	10.3583	7.15408	7.17172	L1PREC2|LINE|L1	NR_135680	105370802	Hs.447522	NR_135680	ENSG00000259200	LOC105370802	-	uncharacterized LOC105370802	ncRNA	NA	NA
T2_peak_11005	chr15	46287516	46287661	146	46287585	10.16	13.4421	8.57319	10.006	L1PA15|LINE|L1	NR_135680	105370802	Hs.447522	NR_135680	ENSG00000259200	LOC105370802	-	uncharacterized LOC105370802	ncRNA	NA	NA
T2_peak_11006	chr15	46356242	46356378	137	46356315	11.09	15.0422	9.28274	11.4815	L1PREC2|LINE|L1	NR_135680	105370802	Hs.447522	NR_135680	ENSG00000259200	LOC105370802	-	uncharacterized LOC105370802	ncRNA	NA	NA
T2_peak_11007	chr15	46492926	46493047	122	46492987	7.39	8.88249	6.44452	5.8435	L1PB2|LINE|L1	NM_001198999	80031	Hs.511265	NM_020858	ENSG00000137872	SEMA6D	-	semaphorin 6D	protein-coding	NA	NA
T2_peak_11008	chr15	46516897	46517027	131	46516949	8.31	10.3583	7.15408	7.17172	L1ME2|LINE|L1	NM_001198999	80031	Hs.511265	NM_020858	ENSG00000137872	SEMA6D	-	semaphorin 6D	protein-coding	NA	NA
T2_peak_11009	chr15	46520776	46521040	265	46520917	17.55	25.2919	14.2496	21.0379	L1M1|LINE|L1	NM_001198999	80031	Hs.511265	NM_020858	ENSG00000137872	SEMA6D	-	semaphorin 6D	protein-coding	NA	NA
T2_peak_1101	chr1	43930206	43930396	191	43930301	44.34	21.0171	5.6678	17.0338	non-coding (NR_073017, exon 10 of 10)	NM_057090	9048	Hs.632404	NM_003976	ENSG00000117407	ARTN	ART|ENOVIN|EVN|NBN	artemin	protein-coding	NA	NM_001270459
T2_peak_11010	chr15	46561720	46562014	295	46561928	13.86	18.3438	11.4114	14.5169	L1MA2|LINE|L1	NM_001198999	80031	Hs.511265	NM_020858	ENSG00000137872	SEMA6D	-	semaphorin 6D	protein-coding	NA	NA
T2_peak_11011	chr15	46564210	46564339	130	46564269	5.54	6.08988	5.02541	3.34668	L1MA2|LINE|L1	NM_001198999	80031	Hs.511265	NM_020858	ENSG00000137872	SEMA6D	-	semaphorin 6D	protein-coding	NA	NA
T2_peak_11012	chr15	46612366	46612613	248	46612531	11.09	9.08008	6.0428	6.02855	L1MCc|LINE|L1	NM_001198999	80031	Hs.511265	NM_020858	ENSG00000137872	SEMA6D	-	semaphorin 6D	protein-coding	NA	NA
T2_peak_11013	chr15	46661782	46662146	365	46661890	12.93	16.677	10.7019	12.9568	L1MA5|LINE|L1	NM_001198999	80031	Hs.511265	NM_020858	ENSG00000137872	SEMA6D	-	semaphorin 6D	protein-coding	NA	NA
T2_peak_11014	chr15	46722105	46722249	145	46722146	7.39	8.88249	6.44452	5.8435	L1MB7|LINE|L1	NM_001198999	80031	Hs.511265	NM_020858	ENSG00000137872	SEMA6D	-	semaphorin 6D	protein-coding	NA	NA
T2_peak_11015	chr15	46749623	46749744	122	46749689	7.39	8.88249	6.44452	5.8435	L1PA7|LINE|L1	NM_001198999	80031	Hs.511265	NM_020858	ENSG00000137872	SEMA6D	-	semaphorin 6D	protein-coding	NA	NA
T2_peak_11016	chr15	46800649	46800770	122	46800675	6.47	7.45746	5.73497	4.56238	L1MCc|LINE|L1	NM_001198999	80031	Hs.511265	NM_020858	ENSG00000137872	SEMA6D	-	semaphorin 6D	protein-coding	NA	NA
T2_peak_11017	chr15	47134293	47134472	180	47134352	15.7	21.7652	12.8305	17.7188	L1MEc|LINE|L1	NM_001198999	80031	Hs.511265	NM_020858	ENSG00000137872	SEMA6D	-	semaphorin 6D	protein-coding	NA	NA
T2_peak_11018	chr15	47145145	47145286	142	47145189	9.24	11.8796	7.86363	8.56438	L1MA7|LINE|L1	NM_001198999	80031	Hs.511265	NM_020858	ENSG00000137872	SEMA6D	-	semaphorin 6D	protein-coding	NA	NA
T2_peak_11019	chr15	47146225	47146355	131	47146288	8.31	10.3583	7.15408	7.17172	L1MA7|LINE|L1	NM_001198999	80031	Hs.511265	NM_020858	ENSG00000137872	SEMA6D	-	semaphorin 6D	protein-coding	NA	NA
T2_peak_1102	chr1	43930948	43931088	141	43930980	49.89	15.6198	3.91424	12.0301	non-coding (NR_073017, exon 10 of 10)	NM_057090	9048	Hs.632404	NM_003976	ENSG00000117407	ARTN	ART|ENOVIN|EVN|NBN	artemin	protein-coding	NA	NA
T2_peak_11020	chr15	47316496	47316706	211	47316589	15.7	21.7652	12.8305	17.7188	L1MC1|LINE|L1	NM_001198999	80031	Hs.511265	NM_020858	ENSG00000137872	SEMA6D	-	semaphorin 6D	protein-coding	NA	NA
T2_peak_11021	chr15	47317907	47318111	205	47318012	10.16	13.4421	8.57319	10.006	L1MC1|LINE|L1	NM_001198999	80031	Hs.511265	NM_020858	ENSG00000137872	SEMA6D	-	semaphorin 6D	protein-coding	NA	NA
T2_peak_11022	chr15	47406740	47406911	172	47406838	6.47	7.45746	5.73497	4.56238	L1MA9|LINE|L1	NM_001198999	80031	Hs.511265	NM_020858	ENSG00000137872	SEMA6D	-	semaphorin 6D	protein-coding	NA	NA
T2_peak_11023	chr15	47407403	47407524	122	47407475	8.31	10.3583	7.15408	7.17172	intron (NM_001198999, intron 1 of 19)	NM_001198999	80031	Hs.511265	NM_020858	ENSG00000137872	SEMA6D	-	semaphorin 6D	protein-coding	NA	NA
T2_peak_11024	chr15	47535050	47535171	122	47535082	7.39	8.88249	6.44452	5.8435	GA-rich|Low_complexity|Low_complexity	NM_153618	80031	Hs.511265	NM_020858	ENSG00000137872	SEMA6D	-	semaphorin 6D	protein-coding	NA	NA
T2_peak_11025	chr15	47612692	47612813	122	47612736	5.54	6.08988	5.02541	3.34668	Tigger15a|DNA|TcMar-Tigger	NM_153618	80031	Hs.511265	NM_020858	ENSG00000137872	SEMA6D	-	semaphorin 6D	protein-coding	NA	NA
T2_peak_11026	chr15	47720148	47720292	145	47720236	12.01	16.677	9.9923	12.9568	intron (NM_153619, intron 1 of 17)	NM_153617	80031	Hs.511265	NM_020858	ENSG00000137872	SEMA6D	-	semaphorin 6D	protein-coding	NA	NA
T2_peak_11027	chr15	47756960	47757118	159	47757034	12.93	16.677	10.7019	12.9568	intron (NM_153619, intron 1 of 17)	NM_153617	80031	Hs.511265	NM_020858	ENSG00000137872	SEMA6D	-	semaphorin 6D	protein-coding	NA	NA
T2_peak_11028	chr15	47832680	47832838	159	47832786	9.24	11.8796	7.86363	8.56438	A-rich|Low_complexity|Low_complexity	NR_120336	101928442	Hs.242804	NR_120336	ENSG00000259572	LINC01491	-	long intergenic non-protein coding RNA 1491	ncRNA	NA	NA
T2_peak_11029	chr15	47926438	47926570	133	47926520	8.31	10.3583	7.15408	7.17172	Intergenic	NR_120336	101928442	Hs.242804	NR_120336	ENSG00000259572	LINC01491	-	long intergenic non-protein coding RNA 1491	ncRNA	NA	NA
T2_peak_1103	chr1	43936857	43936983	127	43936898	12.93	6.6833	4.6444	3.91791	3' UTR (NM_001136215, exon 4 of 4)	NM_057091	9048	Hs.632404	NM_003976	ENSG00000117407	ARTN	ART|ENOVIN|EVN|NBN	artemin	protein-coding	NA	NA
T2_peak_11030	chr15	48074403	48074595	193	48074500	11.09	15.0422	9.28274	11.4815	Intergenic	NM_205850	283652	Hs.710240	NM_205850	ENSG00000188467	SLC24A5	JSX|NCKX5|OCA6|SHEP4	solute carrier family 24 member 5	protein-coding	NA	NA
T2_peak_11031	chr15	48172451	48172583	133	48172492	8.31	9.38849	6.69893	6.32378	L1MA9|LINE|L1	NM_016132	50804	Hs.6638	NM_016132	ENSG00000104177	MYEF2	HsT18564|MEF-2|MST156|MSTP156|myEF-2	myelin expression factor 2	protein-coding	NA	NA
T2_peak_11032	chr15	48178097	48178308	212	48178202	14.78	20.0405	12.121	16.1038	exon (NM_001301210, exon 1 of 16)	NM_016132	50804	Hs.6638	NM_016132	ENSG00000104177	MYEF2	HsT18564|MEF-2|MST156|MSTP156|myEF-2	myelin expression factor 2	protein-coding	NM_001301210	NA
T2_peak_11033	chr15	48331439	48331560	122	48331534	63.74	14.3649	3.08296	10.8859	promoter-TSS (NM_001025248)	NM_001025248	1854	Hs.527980	NM_001948	ENSG00000128951	DUT	dUTPase	deoxyuridine triphosphatase	protein-coding	NM_001025248	NA
T2_peak_11034	chr15	48453300	48453421	122	48453385	8.31	10.3583	7.15408	7.17172	L1MC1|LINE|L1	NM_001948	1854	Hs.527980	NM_001948	ENSG00000128951	DUT	dUTPase	deoxyuridine triphosphatase	protein-coding	NA	NA
T2_peak_11035	chr15	48565540	48565686	147	48565650	7.39	8.88249	6.44452	5.8435	intron (NM_000138, intron 6 of 65)	NM_000138	2200	Hs.591133	NM_000138	ENSG00000166147	FBN1	ACMICD|ECTOL1|FBN|GPHYSD2|MASS|MFLS|MFS1|OCTD|SGS|SSKS|WMS|WMS2	fibrillin 1	protein-coding	NA	NA
T2_peak_11036	chr15	48634775	48634947	173	48634878	9.24	11.8796	7.86363	8.56438	(CA)n|Simple_repeat|Simple_repeat	NM_000138	2200	Hs.591133	NM_000138	ENSG00000166147	FBN1	ACMICD|ECTOL1|FBN|GPHYSD2|MASS|MFLS|MFS1|OCTD|SGS|SSKS|WMS|WMS2	fibrillin 1	protein-coding	NA	NA
T2_peak_11037	chr15	48853116	48853284	169	48853183	8.31	10.3583	7.15408	7.17172	L1PA16|LINE|L1	NM_014335	23741	Hs.255973	NM_014335	ENSG00000255302	EID1	C15orf3|CRI1|EID-1|IRO45620|PNAS-22|PTD014|RBP21	EP300 interacting inhibitor of differentiation 1	protein-coding	NA	NA
T2_peak_11038	chr15	48855179	48855300	122	48855241	7.39	8.88249	6.44452	5.8435	A-rich|Low_complexity|Low_complexity	NM_014335	23741	Hs.255973	NM_014335	ENSG00000255302	EID1	C15orf3|CRI1|EID-1|IRO45620|PNAS-22|PTD014|RBP21	EP300 interacting inhibitor of differentiation 1	protein-coding	NA	NA
T2_peak_11039	chr15	48878172	48878541	370	48878420	123.79	11.5532	1.98078	8.31835	exon (NM_014335, exon 1 of 1)	NM_014335	23741	Hs.255973	NM_014335	ENSG00000255302	EID1	C15orf3|CRI1|EID-1|IRO45620|PNAS-22|PTD014|RBP21	EP300 interacting inhibitor of differentiation 1	protein-coding	NM_014335	NA
T2_peak_1104	chr1	43949630	43949879	250	43949780	34.18	13.3826	4.39757	10.006	exon (NM_014652, exon 2 of 20)	NM_014652	9670	Hs.158497	NM_014652	ENSG00000117408	IPO13	IMP13|KAP13|LGL2|RANBP13	importin 13	protein-coding	NA	NA
T2_peak_11040	chr15	48909918	48910062	145	48910008	9.24	11.8796	7.86363	8.56438	L1PB1|LINE|L1	NM_014335	23741	Hs.255973	NM_014335	ENSG00000255302	EID1	C15orf3|CRI1|EID-1|IRO45620|PNAS-22|PTD014|RBP21	EP300 interacting inhibitor of differentiation 1	protein-coding	NA	NA
T2_peak_11041	chr15	48973579	48973700	122	48973644	8.31	9.89141	6.9426	6.80616	L1PA16|LINE|L1	NM_203349	399694	Hs.642615	NM_203349	ENSG00000185634	SHC4	RaLP|SHCD	SHC adaptor protein 4	protein-coding	NA	NA
T2_peak_11042	chr15	48992262	48992468	207	48992348	24.02	8.23007	3.57411	5.29924	exon (NM_001193489, exon 18 of 18)	NM_203349	399694	Hs.642615	NM_203349	ENSG00000185634	SHC4	RaLP|SHCD	SHC adaptor protein 4	protein-coding	NA	NA
T2_peak_11043	chr15	49106569	49106754	186	49106678	8.31	5.94877	4.6571	3.32148	L1MEg|LINE|L1	NM_001143887	9318	Hs.369614	NM_004236	ENSG00000166200	COPS2	ALIEN|CSN2|SGN2|TRIP15	COP9 signalosome subunit 2	protein-coding	NA	NA
T2_peak_11044	chr15	49113783	49113911	129	49113859	9.24	11.8796	7.86363	8.56438	L1MA4A|LINE|L1	NM_001143887	9318	Hs.369614	NM_004236	ENSG00000166200	COPS2	ALIEN|CSN2|SGN2|TRIP15	COP9 signalosome subunit 2	protein-coding	NA	NA
T2_peak_11045	chr15	49115543	49115682	140	49115582	7.39	8.88249	6.44452	5.8435	L1MA4A|LINE|L1	NM_001143887	9318	Hs.369614	NM_004236	ENSG00000166200	COPS2	ALIEN|CSN2|SGN2|TRIP15	COP9 signalosome subunit 2	protein-coding	NA	NA
T2_peak_11046	chr15	49206534	49206714	181	49206636	9.24	6.95301	5.119	4.1697	L1PB1|LINE|L1	NM_001289030	2585	Hs.122006	NM_002044	ENSG00000156958	GALK2	GK2	galactokinase 2	protein-coding	NA	NA
T2_peak_11047	chr15	49227633	49227808	176	49227752	12.93	11.8503	8.04457	8.56438	L1MA4A|LINE|L1	NM_001289030	2585	Hs.122006	NM_002044	ENSG00000156958	GALK2	GK2	galactokinase 2	protein-coding	NA	NA
T2_peak_11048	chr15	49378224	49378362	139	49378286	7.39	8.88249	6.44452	5.8435	L1MA1|LINE|L1	NM_002009	2252	Hs.567268	NM_002009	ENSG00000140285	FGF7	HBGF-7|KGF	fibroblast growth factor 7	protein-coding	NA	NA
T2_peak_11049	chr15	49386158	49386354	197	49386244	10.16	13.4421	8.57319	10.006	L1PB3|LINE|L1	NM_002009	2252	Hs.567268	NM_002009	ENSG00000140285	FGF7	HBGF-7|KGF	fibroblast growth factor 7	protein-coding	NA	NA
T2_peak_1105	chr1	43950032	43950153	122	43950103	26.79	11.7326	4.82636	8.49295	exon (NM_014652, exon 2 of 20)	NM_014652	9670	Hs.158497	NM_014652	ENSG00000117408	IPO13	IMP13|KAP13|LGL2|RANBP13	importin 13	protein-coding	NA	NA
T2_peak_11050	chr15	49476074	49476238	165	49476169	13.86	18.3438	11.4114	14.5169	L2c|LINE|L2	NM_002009	2252	Hs.567268	NM_002009	ENSG00000140285	FGF7	HBGF-7|KGF	fibroblast growth factor 7	protein-coding	NA	NA
T2_peak_11051	chr15	49527284	49527405	122	49527339	7.39	8.88249	6.44452	5.8435	L1PA17|LINE|L1	NM_152647	196951	Hs.712959	NM_152647	ENSG00000166262	FAM227B	C15orf33	family with sequence similarity 227 member B	protein-coding	NA	NA
T2_peak_11052	chr15	49560842	49560966	125	49560894	9.24	11.8796	7.86363	8.56438	L1PA16|LINE|L1	NM_152647	196951	Hs.712959	NM_152647	ENSG00000166262	FAM227B	C15orf33	family with sequence similarity 227 member B	protein-coding	NA	NA
T2_peak_11053	chr15	49730154	49730393	240	49730274	6.47	7.45746	5.73497	4.56238	L1M2|LINE|L1	NM_020234	56986	Hs.127432	NM_020234	ENSG00000104047	DTWD1	MDS009	DTW domain containing 1	protein-coding	NA	NA
T2_peak_11054	chr15	49778290	49778431	142	49778403	11.09	9.08008	6.0428	6.02855	L1MC1|LINE|L1	NM_020234	56986	Hs.127432	NM_020234	ENSG00000104047	DTWD1	MDS009	DTW domain containing 1	protein-coding	NA	NA
T2_peak_11055	chr15	49822971	49823150	180	49823030	11.09	15.0422	9.28274	11.4815	L1MC4|LINE|L1	NM_020234	56986	Hs.127432	NM_020234	ENSG00000104047	DTWD1	MDS009	DTW domain containing 1	protein-coding	NA	NA
T2_peak_11056	chr15	49938594	49938832	239	49938770	9.24	11.8796	7.86363	8.56438	L1PA16|LINE|L1	NR_073598	79895	Hs.511311	NM_024837	ENSG00000104043	ATP8B4	ATPIM	ATPase phospholipid transporting 8B4 (putative)	protein-coding	NA	NA
T2_peak_11057	chr15	50066020	50066142	123	50066092	8.31	10.3583	7.15408	7.17172	intron (NR_073597, intron 3 of 26)	NR_073598	79895	Hs.511311	NM_024837	ENSG00000104043	ATP8B4	ATPIM	ATPase phospholipid transporting 8B4 (putative)	protein-coding	NA	NA
T2_peak_11058	chr15	50102736	50102885	150	50102819	12.01	16.677	9.9923	12.9568	L1PB1|LINE|L1	NR_073598	79895	Hs.511311	NM_024837	ENSG00000104043	ATP8B4	ATPIM	ATPase phospholipid transporting 8B4 (putative)	protein-coding	NA	NA
T2_peak_11059	chr15	50103673	50103804	132	50103752	10.16	13.4421	8.57319	10.006	L1PB1|LINE|L1	NR_073598	79895	Hs.511311	NM_024837	ENSG00000104043	ATP8B4	ATPIM	ATPase phospholipid transporting 8B4 (putative)	protein-coding	NA	NA
T2_peak_1106	chr1	43956221	43956351	131	43956323	28.64	15.1622	5.92756	11.5964	intron (NM_014652, intron 2 of 19)	NM_014652	9670	Hs.158497	NM_014652	ENSG00000117408	IPO13	IMP13|KAP13|LGL2|RANBP13	importin 13	protein-coding	NA	NA
T2_peak_11060	chr15	50113937	50114119	183	50114036	8.31	10.3583	7.15408	7.17172	promoter-TSS (NR_073598)	NR_073598	79895	Hs.511311	NM_024837	ENSG00000104043	ATP8B4	ATPIM	ATPase phospholipid transporting 8B4 (putative)	protein-coding	NA	NA
T2_peak_11061	chr15	50160243	50160387	145	50160288	6.47	7.45746	5.73497	4.56238	L1M1|LINE|L1	NM_001159629	11001	Hs.11729	NM_003645	ENSG00000140284	SLC27A2	ACSVL1|FACVL1|FATP2|HsT17226|VLACS|VLCS|hFACVL1	solute carrier family 27 member 2	protein-coding	NA	NA
T2_peak_11062	chr15	50170450	50170571	122	50170480	5.54	6.08988	5.02541	3.34668	L1PB1|LINE|L1	NM_001159629	11001	Hs.11729	NM_003645	ENSG00000140284	SLC27A2	ACSVL1|FACVL1|FATP2|HsT17226|VLACS|VLCS|hFACVL1	solute carrier family 27 member 2	protein-coding	NA	NA
T2_peak_11063	chr15	50171580	50171717	138	50171607	9.24	11.8796	7.86363	8.56438	L1PB1|LINE|L1	NM_001159629	11001	Hs.11729	NM_003645	ENSG00000140284	SLC27A2	ACSVL1|FACVL1|FATP2|HsT17226|VLACS|VLCS|hFACVL1	solute carrier family 27 member 2	protein-coding	NA	NA
T2_peak_11064	chr15	50174425	50174770	346	50174591	9.24	11.8796	7.86363	8.56438	L1PB1|LINE|L1	NM_001159629	11001	Hs.11729	NM_003645	ENSG00000140284	SLC27A2	ACSVL1|FACVL1|FATP2|HsT17226|VLACS|VLCS|hFACVL1	solute carrier family 27 member 2	protein-coding	NA	NA
T2_peak_11065	chr15	50212769	50212922	154	50212814	9.24	11.8796	7.86363	8.56438	L1PB1|LINE|L1	NM_003645	11001	Hs.11729	NM_003645	ENSG00000140284	SLC27A2	ACSVL1|FACVL1|FATP2|HsT17226|VLACS|VLCS|hFACVL1	solute carrier family 27 member 2	protein-coding	NA	NA
T2_peak_11066	chr15	50354208	50354506	299	50354305	54.5	22.5949	5.10055	18.5126	non-coding (NR_026891, exon 1 of 1)	NR_024490	100129387	Hs.659360	NR_024490		GABPB1-AS1	-	GABPB1 antisense RNA 1	ncRNA	NA	NA
T2_peak_11067	chr15	50354987	50355140	154	50355061	22.17	11.5589	5.2471	8.324	promoter-TSS (NR_026891)	NR_026891	55056	Hs.511316	NM_017976	ENSG00000104064	FLJ10038	-	uncharacterized protein FLJ10038	ncRNA	NA	NA
T2_peak_11068	chr15	50429336	50429457	122	50429413	7.39	7.28603	5.63871	4.49096	intron (NM_001128610, intron 1 of 19)	NM_005154	9101	Hs.443731	NM_005154	ENSG00000138592	USP8	HumORF8|SPG59|UBPY	ubiquitin specific peptidase 8	protein-coding	NA	NA
T2_peak_11069	chr15	50481668	50481861	194	50481787	60.97	15.8929	3.44282	12.2959	exon (NM_001128610, exon 11 of 20)	NM_005154	9101	Hs.443731	NM_005154	ENSG00000138592	USP8	HumORF8|SPG59|UBPY	ubiquitin specific peptidase 8	protein-coding	NA	NA
T2_peak_1107	chr1	43970022	43970198	177	43970120	75.75	20.9531	3.65484	16.9725	5' UTR (NM_001319169, exon 1 of 5)	NM_001319166	1802	Hs.632398	NM_001384	ENSG00000132768	DPH2	DPH2L2	DPH2 homolog	protein-coding	NM_001039589	NA
T2_peak_11070	chr15	50513536	50513657	122	50513571	6.47	7.45746	5.73497	4.56238	L1ME3A|LINE|L1	NM_203494	373509	Hs.677758	NM_203494	ENSG00000170236	USP50	-	ubiquitin specific peptidase 50	protein-coding	NA	NA
T2_peak_11071	chr15	50873820	50873946	127	50873891	9.24	11.8796	7.86363	8.56438	MER4B-int|LTR|ERV1	NM_001252127	23431	Hs.413366	NM_007347	ENSG00000081014	AP4E1	CPSQ4|SPG51|STUT1	adaptor related protein complex 4 epsilon 1 subunit	protein-coding	NA	NA
T2_peak_11072	chr15	51019329	51019542	214	51019426	14.78	8.41215	5.26026	5.47148	L1MA5|LINE|L1	NM_001311175	388121	Hs.306343	NM_207381	ENSG00000183578	TNFAIP8L3	TIPE3	TNF alpha induced protein 8 like 3	protein-coding	NA	NA
T2_peak_11073	chr15	51022950	51023193	244	51023063	13.86	18.3438	11.4114	14.5169	L1M2|LINE|L1	NM_001311175	388121	Hs.306343	NM_207381	ENSG00000183578	TNFAIP8L3	TIPE3	TNF alpha induced protein 8 like 3	protein-coding	NA	NA
T2_peak_11074	chr15	51143636	51143852	217	51143733	12.01	16.677	9.9923	12.9568	L1MEg|LINE|L1	NM_207381	388121	Hs.306343	NM_207381	ENSG00000183578	TNFAIP8L3	TIPE3	TNF alpha induced protein 8 like 3	protein-coding	NA	NA
T2_peak_11075	chr15	51353656	51353826	171	51353732	12.01	16.677	9.9923	12.9568	A-rich|Low_complexity|Low_complexity	NM_181789	342035	Hs.526441	NM_181789	ENSG00000186417	GLDN	CLOM|COLM|CRG-L2|CRGL2|LCCS11|UNC-112	gliomedin	protein-coding	NA	NA
T2_peak_11076	chr15	51485045	51485166	122	51485118	7.39	8.88249	6.44452	5.8435	L1M2c|LINE|L1	NM_001330297	342035	Hs.526441	NM_181789	ENSG00000186417	GLDN	CLOM|COLM|CRG-L2|CRGL2|LCCS11|UNC-112	gliomedin	protein-coding	NA	NA
T2_peak_11077	chr15	51603881	51604032	152	51603945	9.24	11.0693	7.49487	7.85544	L1MD2|LINE|L1	NM_015263	23312	Hs.511386	NM_015263	ENSG00000104093	DMXL2	PEPNS|RC3	Dmx like 2	protein-coding	NA	NA
T2_peak_11078	chr15	51622544	51622750	207	51622629	9.24	4.33257	3.41266	1.91178	5' UTR (NM_001174116, exon 1 of 43)	NM_015263	23312	Hs.511386	NM_015263	ENSG00000104093	DMXL2	PEPNS|RC3	Dmx like 2	protein-coding	NM_001174116	NA
T2_peak_11079	chr15	51979166	51979287	122	51979216	13.86	11.3449	7.4285	8.1168	A-rich|Low_complexity|Low_complexity	NM_001323904	123169	Hs.567662	NM_138792	ENSG00000166477	LEO1	RDL	LEO1 homolog, Paf1/RNA polymerase II complex component	protein-coding	NA	NA
T2_peak_1108	chr1	43990423	43990632	210	43990533	109.93	21.5925	2.91927	17.5826	3' UTR (NM_003780, exon 7 of 7)	NM_152499	149473	Hs.632394	NM_152499	ENSG00000159214	CCDC24	-	coiled-coil domain containing 24	protein-coding	NA	NM_001005417
T2_peak_11080	chr15	52049142	52049301	160	52049203	9.24	6.95144	5.11797	4.1697	intron (NM_002748, intron 2 of 5)	NM_002748	5597	Hs.411847	NM_002748	ENSG00000069956	MAPK6	ERK3|HsT17250|PRKM6|p97MAPK	mitogen-activated protein kinase 6	protein-coding	NA	NA
T2_peak_11081	chr15	52056615	52056776	162	52056689	19.4	10.9171	5.5374	7.71342	L2a|LINE|L2	NM_002748	5597	Hs.411847	NM_002748	ENSG00000069956	MAPK6	ERK3|HsT17250|PRKM6|p97MAPK	mitogen-activated protein kinase 6	protein-coding	NA	NA
T2_peak_11082	chr15	52371119	52371240	122	52371157	10.16	7.99793	5.5809	5.07563	intron (NM_000259, intron 21 of 40)	NM_018728	55930	Hs.487036	NM_018728	ENSG00000128833	MYO5C	-	myosin VC	protein-coding	NA	NA
T2_peak_11083	chr15	52456081	52456292	212	52456171	8.31	10.3583	7.15408	7.17172	L1MA4A|LINE|L1	NM_000259	4644	Hs.21213	NM_000259	ENSG00000197535	MYO5A	GS1|MYH12|MYO5|MYR12	myosin VA	protein-coding	NA	NA
T2_peak_11084	chr15	52639011	52639161	151	52639077	7.39	7.28603	5.63871	4.49096	intron (NM_019600, intron 2 of 12)	NM_001286495	56204	Hs.152385	NM_019600	ENSG00000047346	FAM214A	KIAA1370	family with sequence similarity 214 member A	protein-coding	NA	NA
T2_peak_11085	chr15	52789979	52790127	149	52790052	27.71	21.8929	9.57133	17.8409	promoter-TSS (NM_004498)	NM_004498	3175	Hs.658573	NM_004498	ENSG00000169856	ONECUT1	HNF-6|HNF6|HNF6A	one cut homeobox 1	protein-coding	NA	NA
T2_peak_11086	chr15	52796977	52797112	136	52797040	12.01	10.1966	6.5047	7.09415	(TTTC)n|Simple_repeat|Simple_repeat	NM_004498	3175	Hs.658573	NM_004498	ENSG00000169856	ONECUT1	HNF-6|HNF6|HNF6A	one cut homeobox 1	protein-coding	NA	NA
T2_peak_11087	chr15	52877807	52877928	122	52877898	8.31	10.3583	7.15408	7.17172	Intergenic	NM_004498	3175	Hs.658573	NM_004498	ENSG00000169856	ONECUT1	HNF-6|HNF6|HNF6A	one cut homeobox 1	protein-coding	NA	NA
T2_peak_11088	chr15	53025877	53025998	122	53025939	7.39	8.88249	6.44452	5.8435	L1MA2|LINE|L1	NM_004498	3175	Hs.658573	NM_004498	ENSG00000169856	ONECUT1	HNF-6|HNF6|HNF6A	one cut homeobox 1	protein-coding	NA	NA
T2_peak_11089	chr15	53026846	53026999	154	53026933	13.86	11.3449	7.4285	8.1168	L1MA2|LINE|L1	NM_004498	3175	Hs.658573	NM_004498	ENSG00000169856	ONECUT1	HNF-6|HNF6|HNF6A	one cut homeobox 1	protein-coding	NA	NA
T2_peak_1109	chr1	44213575	44213717	143	44213675	37.88	7.86097	2.77684	4.94936	5' UTR (NM_019100, exon 1 of 10)	NM_001034023	55929	Hs.8008	NM_019100	ENSG00000178028	DMAP1	DNMAP1|DNMTAP1|EAF2|MEAF2|SWC4	DNA methyltransferase 1 associated protein 1	protein-coding	NA	NA
T2_peak_11090	chr15	53049247	53049379	133	53049296	7.39	8.88249	6.44452	5.8435	L1MB2|LINE|L1	NM_004498	3175	Hs.658573	NM_004498	ENSG00000169856	ONECUT1	HNF-6|HNF6|HNF6A	one cut homeobox 1	protein-coding	NA	NA
T2_peak_11091	chr15	53087751	53088284	534	53088008	12.01	16.677	9.9923	12.9568	L1PA16|LINE|L1	NM_004498	3175	Hs.658573	NM_004498	ENSG00000169856	ONECUT1	HNF-6|HNF6|HNF6A	one cut homeobox 1	protein-coding	NA	NA
T2_peak_11092	chr15	53317454	53317611	158	53317508	6.47	7.45746	5.73497	4.56238	L1MC3|LINE|L1	NR_102336	256764	Hs.122125	NM_182758	ENSG00000166415	WDR72	AI2A3	WD repeat domain 72	protein-coding	NA	NA
T2_peak_11093	chr15	53500819	53501027	209	53500935	11.09	15.0422	9.28274	11.4815	L1PB1|LINE|L1	NR_102336	256764	Hs.122125	NM_182758	ENSG00000166415	WDR72	AI2A3	WD repeat domain 72	protein-coding	NA	NA
T2_peak_11094	chr15	53508374	53508547	174	53508456	15.7	13.7287	8.35229	10.2775	Intergenic	NR_102336	256764	Hs.122125	NM_182758	ENSG00000166415	WDR72	AI2A3	WD repeat domain 72	protein-coding	NA	NA
T2_peak_11095	chr15	53630404	53630560	157	53630463	7.39	8.88249	6.44452	5.8435	L1M4|LINE|L1	NR_102335	256764	Hs.122125	NM_182758	ENSG00000166415	WDR72	AI2A3	WD repeat domain 72	protein-coding	NA	NA
T2_peak_11096	chr15	53967188	53967371	184	53967274	8.31	10.3583	7.15408	7.17172	L1M8|LINE|L1	NM_001329919	440279	Hs.657273	NM_001080534	ENSG00000137766	UNC13C	-	unc-13 homolog C	protein-coding	NA	NA
T2_peak_11097	chr15	54079540	54079691	152	54079630	12.01	16.677	9.9923	12.9568	L1PA17|LINE|L1	NM_001080534	440279	Hs.657273	NM_001080534	ENSG00000137766	UNC13C	-	unc-13 homolog C	protein-coding	NA	NA
T2_peak_11098	chr15	54079953	54080108	156	54080016	10.16	13.4421	8.57319	10.006	L1PA17|LINE|L1	NM_001080534	440279	Hs.657273	NM_001080534	ENSG00000137766	UNC13C	-	unc-13 homolog C	protein-coding	NA	NA
T2_peak_11099	chr15	54081090	54081221	132	54081101	6.47	7.45746	5.73497	4.56238	L1PA17|LINE|L1	NM_001080534	440279	Hs.657273	NM_001080534	ENSG00000137766	UNC13C	-	unc-13 homolog C	protein-coding	NA	NA
T2_peak_1110	chr1	44219027	44219155	129	44219126	72.06	10.0111	2.28301	6.9228	exon (NM_019100, exon 6 of 10)	NM_001034023	55929	Hs.8008	NM_019100	ENSG00000178028	DMAP1	DNMAP1|DNMTAP1|EAF2|MEAF2|SWC4	DNA methyltransferase 1 associated protein 1	protein-coding	NA	NA
T2_peak_11100	chr15	54118769	54118977	209	54118871	16.63	23.5162	13.5401	19.3661	L1MA4|LINE|L1	NM_001080534	440279	Hs.657273	NM_001080534	ENSG00000137766	UNC13C	-	unc-13 homolog C	protein-coding	NA	NA
T2_peak_11101	chr15	54167594	54167716	123	54167640	9.24	11.8796	7.86363	8.56438	L1M5|LINE|L1	NM_001080534	440279	Hs.657273	NM_001080534	ENSG00000137766	UNC13C	-	unc-13 homolog C	protein-coding	NA	NA
T2_peak_11102	chr15	54169894	54170015	122	54169951	10.16	13.4421	8.57319	10.006	L2b|LINE|L2	NM_001080534	440279	Hs.657273	NM_001080534	ENSG00000137766	UNC13C	-	unc-13 homolog C	protein-coding	NA	NA
T2_peak_11103	chr15	54181380	54181577	198	54181479	15.7	21.7652	12.8305	17.7188	L1PA16|LINE|L1	NM_001080534	440279	Hs.657273	NM_001080534	ENSG00000137766	UNC13C	-	unc-13 homolog C	protein-coding	NA	NA
T2_peak_11104	chr15	54204323	54204457	135	54204412	8.31	10.3583	7.15408	7.17172	intron (NM_001080534, intron 3 of 30)	NM_001080534	440279	Hs.657273	NM_001080534	ENSG00000137766	UNC13C	-	unc-13 homolog C	protein-coding	NA	NA
T2_peak_11105	chr15	54223319	54224026	708	54223561	15.7	13.7287	8.35229	10.2775	L1MA3|LINE|L1	NM_001080534	440279	Hs.657273	NM_001080534	ENSG00000137766	UNC13C	-	unc-13 homolog C	protein-coding	NA	NA
T2_peak_11106	chr15	54225109	54225230	122	54225147	7.39	8.88249	6.44452	5.8435	L1P3|LINE|L1	NM_001080534	440279	Hs.657273	NM_001080534	ENSG00000137766	UNC13C	-	unc-13 homolog C	protein-coding	NA	NA
T2_peak_11107	chr15	54359068	54359295	228	54359225	6.47	7.45746	5.73497	4.56238	L1M2|LINE|L1	NM_001080534	440279	Hs.657273	NM_001080534	ENSG00000137766	UNC13C	-	unc-13 homolog C	protein-coding	NA	NA
T2_peak_11108	chr15	54441794	54441960	167	54441904	8.31	10.3583	7.15408	7.17172	L1MA4A|LINE|L1	NM_001080534	440279	Hs.657273	NM_001080534	ENSG00000137766	UNC13C	-	unc-13 homolog C	protein-coding	NA	NA
T2_peak_11109	chr15	54457696	54458002	307	54457832	16.63	23.5162	13.5401	19.3661	L1PB1|LINE|L1	NM_001080534	440279	Hs.657273	NM_001080534	ENSG00000137766	UNC13C	-	unc-13 homolog C	protein-coding	NA	NA
T2_peak_1111	chr1	44439451	44439609	159	44439536	11.09	15.0422	9.28274	11.4815	(TTTTTA)n|Simple_repeat|Simple_repeat	NM_001319957	55182	Hs.456557	NM_018150	ENSG00000187147	RNF220	C1orf164	ring finger protein 220	protein-coding	NA	NA
T2_peak_11110	chr15	54458541	54458712	172	54458641	12.93	16.677	10.7019	12.9568	L1PB1|LINE|L1	NM_001080534	440279	Hs.657273	NM_001080534	ENSG00000137766	UNC13C	-	unc-13 homolog C	protein-coding	NA	NA
T2_peak_11111	chr15	54458895	54459041	147	54458973	9.24	11.8796	7.86363	8.56438	L1PB1|LINE|L1	NM_001080534	440279	Hs.657273	NM_001080534	ENSG00000137766	UNC13C	-	unc-13 homolog C	protein-coding	NA	NA
T2_peak_11112	chr15	54474586	54474725	140	54474693	8.31	10.3583	7.15408	7.17172	L1MA4A|LINE|L1	NM_001080534	440279	Hs.657273	NM_001080534	ENSG00000137766	UNC13C	-	unc-13 homolog C	protein-coding	NA	NA
T2_peak_11113	chr15	54480308	54480429	122	54480354	7.39	8.88249	6.44452	5.8435	L1MA4A|LINE|L1	NM_001080534	440279	Hs.657273	NM_001080534	ENSG00000137766	UNC13C	-	unc-13 homolog C	protein-coding	NA	NA
T2_peak_11114	chr15	54592792	54593051	260	54592996	11.09	15.0422	9.28274	11.4815	L1PB1|LINE|L1	NR_135679	105370829	Hs.174934	NR_135679	ENSG00000260937	LOC105370829	-	uncharacterized LOC105370829	ncRNA	NA	NA
T2_peak_11115	chr15	54654511	54654674	164	54654601	7.39	8.88249	6.44452	5.8435	L1M2|LINE|L1	NR_135679	105370829	Hs.174934	NR_135679	ENSG00000260937	LOC105370829	-	uncharacterized LOC105370829	ncRNA	NA	NA
T2_peak_11116	chr15	54729985	54730160	176	54730082	10.16	13.4421	8.57319	10.006	L2a|LINE|L2	NR_135679	105370829	Hs.174934	NR_135679	ENSG00000260937	LOC105370829	-	uncharacterized LOC105370829	ncRNA	NA	NA
T2_peak_11117	chr15	54912148	54912360	213	54912243	10.16	7.99793	5.5809	5.07563	L1MA1|LINE|L1	NR_135679	105370829	Hs.174934	NR_135679	ENSG00000260937	LOC105370829	-	uncharacterized LOC105370829	ncRNA	NA	NA
T2_peak_11118	chr15	54921006	54921301	296	54921218	12.93	16.1966	10.4808	12.5883	L1PBa|LINE|L1	NR_135679	105370829	Hs.174934	NR_135679	ENSG00000260937	LOC105370829	-	uncharacterized LOC105370829	ncRNA	NA	NA
T2_peak_11119	chr15	54922206	54922327	122	54922288	8.31	10.0288	7.00631	6.94002	L1PBa|LINE|L1	NR_135679	105370829	Hs.174934	NR_135679	ENSG00000260937	LOC105370829	-	uncharacterized LOC105370829	ncRNA	NA	NA
T2_peak_1112	chr1	44631989	44632309	321	44632262	21.25	17.5099	8.72652	13.7502	CpG	NM_024587	79639	Hs.22157	NM_024587	ENSG00000126106	TMEM53	NET4	transmembrane protein 53	protein-coding	NA	NA
T2_peak_11120	chr15	54980914	54981050	137	54981016	10.16	13.4421	8.57319	10.006	L2a|LINE|L2	NR_135679	105370829	Hs.174934	NR_135679	ENSG00000260937	LOC105370829	-	uncharacterized LOC105370829	ncRNA	NA	NA
T2_peak_11121	chr15	55054765	55054912	148	55054827	9.24	11.8796	7.86363	8.56438	L1ME3G|LINE|L1	NR_135679	105370829	Hs.174934	NR_135679	ENSG00000260937	LOC105370829	-	uncharacterized LOC105370829	ncRNA	NA	NA
T2_peak_11122	chr15	55108850	55108971	122	55108916	10.16	13.4421	8.57319	10.006	Intergenic	NR_135679	105370829	Hs.174934	NR_135679	ENSG00000260937	LOC105370829	-	uncharacterized LOC105370829	ncRNA	NA	NA
T2_peak_11123	chr15	55210201	55210390	190	55210284	8.31	9.50784	6.75823	6.43954	L1ME4b|LINE|L1	NM_016304	51187	Hs.274772	NM_016304	ENSG00000137876	RSL24D1	C15orf15|HRP-L30-iso|L30|RLP24|RPL24|RPL24L|TVAS3	ribosomal L24 domain containing 1	protein-coding	NA	NA
T2_peak_11124	chr15	55275637	55275758	122	55275700	7.39	8.23867	6.14231	5.30368	L1MA6|LINE|L1	NM_183236	5873	Hs.626665	NM_004580	ENSG00000069974	RAB27A	GS2|HsT18676|RAB27|RAM	RAB27A, member RAS oncogene family	protein-coding	NA	NA
T2_peak_11125	chr15	55360394	55360704	311	55360417	38.8	6.08011	2.34115	3.34668	non-coding (NR_037923, exon 15 of 16)	NR_030358	693213		NR_030358	ENSG00000260916	MIR628	MIRN628|hsa-mir-628|mir-628	microRNA 628	ncRNA	NA	NA
T2_peak_11126	chr15	55462603	55462777	175	55462710	11.09	9.08008	6.0428	6.02855	L1PB1|LINE|L1	NR_037923	100533483	Hs.285051	NR_037923	ENSG00000261771	DYX1C1-CCPG1	-	DYX1C1-CCPG1 readthrough (NMD candidate)	ncRNA	NA	NA
T2_peak_11127	chr15	55516757	55516907	151	55516827	9.24	11.8796	7.86363	8.56438	Intergenic	NM_130810	161582	Hs.126403	NM_130810	ENSG00000256061	DYX1C1	CILD25|DNAAF4|DYX1|DYXC1|EKN1|RD	dyslexia susceptibility 1 candidate 1	protein-coding	NA	NA
T2_peak_11128	chr15	55518081	55518284	204	55518186	16.63	23.5162	13.5401	19.3661	(TCTT)n|Simple_repeat|Simple_repeat	NM_130810	161582	Hs.126403	NM_130810	ENSG00000256061	DYX1C1	CILD25|DNAAF4|DYX1|DYXC1|EKN1|RD	dyslexia susceptibility 1 candidate 1	protein-coding	NA	NA
T2_peak_11129	chr15	55885611	55885770	160	55885691	8.31	10.3583	7.15408	7.17172	L1MA3|LINE|L1	NM_001284340	4734	Hs.1565	NM_006154	ENSG00000069869	NEDD4	NEDD4-1|RPF1	neural precursor cell expressed, developmentally down-regulated 4, E3 ubiquitin protein ligase	protein-coding	NA	NA
T2_peak_1113	chr1	45074178	45074467	290	45074419	7.39	8.88249	6.44452	5.8435	L1MA2|LINE|L1	NR_036510	7389	Hs.78601	NM_000374	ENSG00000126088	UROD	PCT|UPD	uroporphyrinogen decarboxylase	protein-coding	NA	NA
T2_peak_11130	chr15	55938340	55938467	128	55938415	10.16	13.4421	8.57319	10.006	L1MB1|LINE|L1	NM_001284338	4734	Hs.1565	NM_006154	ENSG00000069869	NEDD4	NEDD4-1|RPF1	neural precursor cell expressed, developmentally down-regulated 4, E3 ubiquitin protein ligase	protein-coding	NA	NA
T2_peak_11131	chr15	56020706	56020896	191	56020801	9.24	11.8796	7.86363	8.56438	L1PA16|LINE|L1	NM_001329212	4734	Hs.1565	NM_006154	ENSG00000069869	NEDD4	NEDD4-1|RPF1	neural precursor cell expressed, developmentally down-regulated 4, E3 ubiquitin protein ligase	protein-coding	NA	NA
T2_peak_11132	chr15	56087442	56087567	126	56087474	20.32	7.09102	3.55393	4.30215	MLT1J|LTR|ERVL-MaLR	NM_001329212	4734	Hs.1565	NM_006154	ENSG00000069869	NEDD4	NEDD4-1|RPF1	neural precursor cell expressed, developmentally down-regulated 4, E3 ubiquitin protein ligase	protein-coding	NA	NA
T2_peak_11133	chr15	56217293	56217415	123	56217389	9.24	11.6715	7.77254	8.43308	intron (NM_022841, intron 1 of 8)	NM_022841	64864	Hs.745089	NM_022841	ENSG00000181827	RFX7	RFXDC2	regulatory factor X7	protein-coding	NA	NA
T2_peak_11134	chr15	56309579	56309715	137	56309617	12.93	6.6833	4.6444	3.91791	L1MB7|LINE|L1	NM_001286449	374618	Hs.511476	NM_198524	ENSG00000151575	TEX9	-	testis expressed 9	protein-coding	NA	NA
T2_peak_11135	chr15	56333398	56333551	154	56333492	7.39	8.88249	6.44452	5.8435	L1MA3|LINE|L1	NM_001286449	374618	Hs.511476	NM_198524	ENSG00000151575	TEX9	-	testis expressed 9	protein-coding	NA	NA
T2_peak_11136	chr15	56378417	56378538	122	56378511	7.39	8.88249	6.44452	5.8435	L1M1|LINE|L1	NM_198524	374618	Hs.511476	NM_198524	ENSG00000151575	TEX9	-	testis expressed 9	protein-coding	NA	NA
T2_peak_11137	chr15	56439661	56439782	122	56439701	8.31	5.94877	4.6571	3.32148	L1MD2|LINE|L1	NM_018365	55329	Hs.444483	NM_018365	ENSG00000138587	MNS1	SPATA40	meiosis specific nuclear structural 1	protein-coding	NA	NA
T2_peak_11138	chr15	56455243	56455390	148	56455315	12.01	16.677	9.9923	12.9568	L3b|LINE|CR1	NM_018365	55329	Hs.444483	NM_018365	ENSG00000138587	MNS1	SPATA40	meiosis specific nuclear structural 1	protein-coding	NA	NA
T2_peak_11139	chr15	56594827	56595081	255	56594996	5.54	6.08988	5.02541	3.34668	L1MA4A|LINE|L1	NM_018365	55329	Hs.444483	NM_018365	ENSG00000138587	MNS1	SPATA40	meiosis specific nuclear structural 1	protein-coding	NA	NA
T2_peak_1114	chr1	45075753	45075923	171	45075849	17.55	25.2919	14.2496	21.0379	L1MA2|LINE|L1	NR_036510	7389	Hs.78601	NM_000374	ENSG00000126088	UROD	PCT|UPD	uroporphyrinogen decarboxylase	protein-coding	NA	NA
T2_peak_11140	chr15	56759470	56759591	122	56759555	7.39	8.88249	6.44452	5.8435	LTR33A|LTR|ERVL	NM_001002843	54816	Hs.511477	NM_017661	ENSG00000137871	ZNF280D	SUHW4|ZNF634	zinc finger protein 280D	protein-coding	NA	NA
T2_peak_11141	chr15	56910273	56910469	197	56910371	8.31	10.3583	7.15408	7.17172	HAL1|LINE|L1	NM_001322151	6938	Hs.511504	NM_003205	ENSG00000140262	TCF12	CRS3|HEB|HTF4|HsT17266|TCF-12|bHLHb20	transcription factor 12	protein-coding	NA	NA
T2_peak_11142	chr15	56917095	56917242	148	56917147	30.49	11.9122	4.35965	8.59652	promoter-TSS (NM_001322151)	NM_001322151	6938	Hs.511504	NM_003205	ENSG00000140262	TCF12	CRS3|HEB|HTF4|HsT17266|TCF-12|bHLHb20	transcription factor 12	protein-coding	NA	NA
T2_peak_11143	chr15	56918175	56918336	162	56918232	42.49	19.4071	5.43685	15.5259	promoter-TSS (NM_003205)	NM_001322151	6938	Hs.511504	NM_003205	ENSG00000140262	TCF12	CRS3|HEB|HTF4|HsT17266|TCF-12|bHLHb20	transcription factor 12	protein-coding	NA	NA
T2_peak_11144	chr15	56953771	56953911	141	56953830	12.01	12.8306	8.08037	9.47373	L1ME1|LINE|L1	NM_001322165	6938	Hs.511504	NM_003205	ENSG00000140262	TCF12	CRS3|HEB|HTF4|HsT17266|TCF-12|bHLHb20	transcription factor 12	protein-coding	NA	NA
T2_peak_11145	chr15	57143057	57143196	140	57143154	10.16	8.69414	6.02038	5.74381	L1MA3|LINE|L1	NM_001306219	6938	Hs.511504	NM_003205	ENSG00000140262	TCF12	CRS3|HEB|HTF4|HsT17266|TCF-12|bHLHb20	transcription factor 12	protein-coding	NA	NA
T2_peak_11146	chr15	57223537	57223665	129	57223623	13.86	11.4829	7.51872	8.25086	intron (NM_207040, intron 1 of 12)	NM_207040	6938	Hs.511504	NM_003205	ENSG00000140262	TCF12	CRS3|HEB|HTF4|HsT17266|TCF-12|bHLHb20	transcription factor 12	protein-coding	NA	NA
T2_peak_11147	chr15	57362738	57362876	139	57362815	8.31	10.3583	7.15408	7.17172	Intergenic	NM_032866	84952	Hs.148989	NM_032866	ENSG00000128849	CGNL1	JACOP|PCING	cingulin like 1	protein-coding	NA	NA
T2_peak_11148	chr15	57484436	57484559	124	57484475	11.09	9.08008	6.0428	6.02855	L1MD1|LINE|L1	NM_001018100	100820829	Hs.437256	NM_152451	ENSG00000137878	MYZAP	GCOM1|Gup|MYOZAP	myocardial zonula adherens protein	protein-coding	NA	NA
T2_peak_11149	chr15	57561736	57561857	122	57561819	7.39	8.88249	6.44452	5.8435	Intergenic	NM_001018100	100820829	Hs.437256	NM_152451	ENSG00000137878	MYZAP	GCOM1|Gup|MYOZAP	myocardial zonula adherens protein	protein-coding	NA	NA
T2_peak_1115	chr1	45126256	45126472	217	45126373	13.86	17.1999	10.8763	13.4554	L1MD1|LINE|L1	NM_020883	57643	Hs.656613	NM_020883	ENSG00000162415	ZSWIM5	-	zinc finger SWIM-type containing 5	protein-coding	NA	NA
T2_peak_11150	chr15	57837103	57837278	176	57837177	12.01	16.677	9.9923	12.9568	Intergenic	NM_015532	81488	Hs.437256	NM_015532	ENSG00000255529	POLR2M	GCOM1|GRINL1A|Gdown|Gdown1	RNA polymerase II subunit M	protein-coding	NA	NA
T2_peak_11151	chr15	58033568	58033946	379	58033673	11.09	15.0422	9.28274	11.4815	L1MC|LINE|L1	NM_170697	8854	Hs.643455	NM_003888	ENSG00000128918	ALDH1A2	RALDH(II)|RALDH2|RALDH2-T	aldehyde dehydrogenase 1 family member A2	protein-coding	NA	NA
T2_peak_11152	chr15	58061538	58061720	183	58061543	11.09	4.14638	3.0214	1.73235	A-rich|Low_complexity|Low_complexity	NM_003888	8854	Hs.643455	NM_003888	ENSG00000128918	ALDH1A2	RALDH(II)|RALDH2|RALDH2-T	aldehyde dehydrogenase 1 family member A2	protein-coding	NA	NA
T2_peak_11153	chr15	58099067	58099277	211	58099245	11.09	14.0651	8.84743	10.5982	L1MB7|LINE|L1	NM_170696	8854	Hs.643455	NM_003888	ENSG00000128918	ALDH1A2	RALDH(II)|RALDH2|RALDH2-T	aldehyde dehydrogenase 1 family member A2	protein-coding	NA	NA
T2_peak_11154	chr15	58317471	58317642	172	58317534	9.24	6.95301	5.119	4.1697	(T)n|Simple_repeat|Simple_repeat	NM_000236	3990	Hs.654472	NM_000236	ENSG00000166035	LIPC	HDLCQ12|HL|HTGL|LIPH	lipase C, hepatic type	protein-coding	NA	NA
T2_peak_11155	chr15	58326828	58326949	122	58326897	8.31	10.3583	7.15408	7.17172	L1PA16|LINE|L1	NM_000236	3990	Hs.654472	NM_000236	ENSG00000166035	LIPC	HDLCQ12|HL|HTGL|LIPH	lipase C, hepatic type	protein-coding	NA	NA
T2_peak_11156	chr15	58501268	58501426	159	58501318	10.16	13.4421	8.57319	10.006	intron (NM_000236, intron 1 of 8)	NR_120338	101928694	Hs.655781	NR_120338	ENSG00000259293	LIPC-AS1	-	LIPC antisense RNA 1	ncRNA	NA	NA
T2_peak_11157	chr15	58531600	58531758	159	58531654	12.01	16.677	9.9923	12.9568	intron (NM_000236, intron 1 of 8)	NR_120338	101928694	Hs.655781	NR_120338	ENSG00000259293	LIPC-AS1	-	LIPC antisense RNA 1	ncRNA	NA	NA
T2_peak_11158	chr15	58617171	58617295	125	58617213	10.16	10.7866	7.26301	7.58686	L1MA4|LINE|L1	NR_073415	664618	Hs.670224	NR_002927		HSP90AB4P	HSP90Bd	heat shock protein 90 alpha family class B member 4, pseudogene	pseudo	NA	NA
T2_peak_11159	chr15	58688915	58689068	154	58688996	12.93	12.619	8.52496	9.27178	L1M4a1|LINE|L1	NR_073415	664618	Hs.670224	NR_002927		HSP90AB4P	HSP90Bd	heat shock protein 90 alpha family class B member 4, pseudogene	pseudo	NA	NA
T2_peak_1116	chr1	45139315	45139471	157	45139366	26.79	28.4555	13.8951	24.0348	(TC)n|Simple_repeat|Simple_repeat	NM_020883	57643	Hs.656613	NM_020883	ENSG00000162415	ZSWIM5	-	zinc finger SWIM-type containing 5	protein-coding	NA	NA
T2_peak_11160	chr15	58749578	58749787	210	58749638	41.57	21.0061	6.08157	17.0239	5' UTR (NM_001320570, exon 1 of 15)	NM_001320570	102	Hs.172028	NM_001110	ENSG00000137845	ADAM10	AD10|AD18|CD156c|CDw156|HsT18717|MADM|RAK|kuz	ADAM metallopeptidase domain 10	protein-coding	NA	NA
T2_peak_11161	chr15	58887302	58887434	133	58887391	31.41	6.69973	2.70076	3.93393	non-coding (NR_135042, exon 16 of 19)	NR_135042	79811	Hs.512932	NM_017968	ENSG00000137776	SLTM	Met	SAFB like transcription modulator	protein-coding	NA	NA
T2_peak_11162	chr15	58978235	58978356	122	58978290	8.31	10.3583	7.15408	7.17172	Intergenic	NM_001330331	54778	Hs.404423	NM_017610	ENSG00000157450	RNF111	ARK	ring finger protein 111	protein-coding	NA	NA
T2_peak_11163	chr15	59041818	59041968	151	59041902	10.16	11.2225	7.50121	8.00263	L1MC5a|LINE|L1	NM_001270530	54778	Hs.404423	NM_017610	ENSG00000157450	RNF111	ARK	ring finger protein 111	protein-coding	NA	NA
T2_peak_11164	chr15	59049254	59049380	127	59049315	13.86	10.816	7.0815	7.6153	L1MB2|LINE|L1	NM_004701	9133	Hs.194698	NM_004701	ENSG00000157456	CCNB2	HsT17299	cyclin B2	protein-coding	NA	NA
T2_peak_11165	chr15	59142946	59143067	122	59143010	12.01	9.59374	6.12957	6.52347	MER49|LTR|ERV1	NR_031750	100313886		NR_031750	ENSG00000253030	MIR2116	mir-2116	microRNA 2116	ncRNA	NA	NA
T2_peak_11166	chr15	59189426	59189646	221	59189568	19.4	17.1628	9.18909	13.4214	AluSz6|SINE|Alu	NM_033195	92483	Hs.307052	NM_033195	ENSG00000171989	LDHAL6B	LDH6B|LDHAL6|LDHL	lactate dehydrogenase A like 6B	protein-coding	NA	NA
T2_peak_11167	chr15	59372673	59372878	206	59372776	27.71	21.4821	9.34092	17.4775	promoter-TSS (NM_004998)	NM_004998	4643	Hs.654506	NM_004998	ENSG00000157483	MYO1E	FSGS6|HuncM-IC|MYO1C	myosin IE	protein-coding	NA	NA
T2_peak_11168	chr15	59617010	59617168	159	59617080	12.01	16.677	9.9923	12.9568	(TTTATTT)n|Simple_repeat|Simple_repeat	NM_004751	9245	Hs.194710	NM_004751	ENSG00000140297	GCNT3	C2/4GnT|C24GNT|C2GNT2|C2GNTM|GNTM	glucosaminyl (N-acetyl) transferase 3, mucin type	protein-coding	NA	NA
T2_peak_11169	chr15	59883114	59883292	179	59883213	9.24	11.8796	7.86363	8.56438	Intergenic	NM_012182	27023	Hs.734475	NM_012182	ENSG00000171956	FOXB1	FKH5|HFKH-5	forkhead box B1	protein-coding	NA	NA
T2_peak_1117	chr1	45147576	45147697	122	45147654	9.24	9.86787	6.88037	6.78351	intron (NM_020883, intron 1 of 13)	NM_020883	57643	Hs.656613	NM_020883	ENSG00000162415	ZSWIM5	-	zinc finger SWIM-type containing 5	protein-coding	NA	NA
T2_peak_11170	chr15	59983055	59983176	122	59983127	7.39	8.88249	6.44452	5.8435	L1MEf|LINE|L1	NM_012182	27023	Hs.734475	NM_012182	ENSG00000171956	FOXB1	FKH5|HFKH-5	forkhead box B1	protein-coding	NA	NA
T2_peak_11171	chr15	60823010	60823218	209	60823127	21.25	7.73977	3.7079	4.8314	(TTCC)n|Simple_repeat|Simple_repeat	NR_120318	100996876	Hs.511626	NR_120318		RORA-AS2	-	RORA antisense RNA 2	ncRNA	NA	NA
T2_peak_11172	chr15	61236526	61236647	122	61236564	7.39	8.23867	6.14231	5.30368	L1MC1|LINE|L1	NM_134261	6095	Hs.560343	NM_002943	ENSG00000069667	RORA	NR1F1|ROR1|ROR2|ROR3|RZR-ALPHA|RZRA	RAR related orphan receptor A	protein-coding	NA	NA
T2_peak_11173	chr15	61426045	61426166	122	61426112	8.31	10.3583	7.15408	7.17172	Intergenic	NM_134261	6095	Hs.560343	NM_002943	ENSG00000069667	RORA	NR1F1|ROR1|ROR2|ROR3|RZR-ALPHA|RZRA	RAR related orphan receptor A	protein-coding	NA	NA
T2_peak_11174	chr15	61532352	61532500	149	61532422	11.09	9.08008	6.0428	6.02855	Intergenic	NM_134261	6095	Hs.560343	NM_002943	ENSG00000069667	RORA	NR1F1|ROR1|ROR2|ROR3|RZR-ALPHA|RZRA	RAR related orphan receptor A	protein-coding	NA	NA
T2_peak_11175	chr15	61744108	61744240	133	61744170	9.24	11.8796	7.86363	8.56438	Intergenic	NM_018080	54832	Hs.511668	NM_017684	ENSG00000129003	VPS13C	PARK23	vacuolar protein sorting 13 homolog C	protein-coding	NA	NA
T2_peak_11176	chr15	61776333	61776531	199	61776426	16.63	14.9606	8.81419	11.4573	Intergenic	NM_018080	54832	Hs.511668	NM_017684	ENSG00000129003	VPS13C	PARK23	vacuolar protein sorting 13 homolog C	protein-coding	NA	NA
T2_peak_11177	chr15	61842202	61842382	181	61842292	10.16	7.99793	5.5809	5.07563	Intergenic	NM_018080	54832	Hs.511668	NM_017684	ENSG00000129003	VPS13C	PARK23	vacuolar protein sorting 13 homolog C	protein-coding	NA	NA
T2_peak_11178	chr15	62604596	62604746	151	62604661	8.31	9.63125	6.81859	6.5569	Intergenic	NR_026897	197003	Hs.352253	NM_152648	ENSG00000259458	MGC15885	-	uncharacterized protein MGC15885	ncRNA	NA	NA
T2_peak_11179	chr15	62688983	62689104	122	62689040	8.31	10.3583	7.15408	7.17172	L1MDa|LINE|L1	NM_015059	83660	Hs.569438	NM_015059	ENSG00000171914	TLN2	ILWEQ	talin 2	protein-coding	NA	NA
T2_peak_1118	chr1	45223381	45223502	122	45223415	8.31	10.3583	7.15408	7.17172	SVA_E|Retroposon|SVA	NM_020883	57643	Hs.656613	NM_020883	ENSG00000162415	ZSWIM5	-	zinc finger SWIM-type containing 5	protein-coding	NA	NA
T2_peak_11180	chr15	62840546	62840748	203	62840666	32.33	13.7817	4.76185	10.3282	3' UTR (NM_015059, exon 56 of 56)	NR_029709	406965		NR_029709	ENSG00000211137	MIR190A	MIR190|MIRN190|hsa-mir-190a|miR-190|mir-190a	microRNA 190a	ncRNA	NA	NM_015059
T2_peak_11181	chr15	62893450	62893601	152	62893502	7.39	8.88249	6.44452	5.8435	L1MEh|LINE|L1	NR_029709	406965		NR_029709	ENSG00000211137	MIR190A	MIR190|MIRN190|hsa-mir-190a|miR-190|mir-190a	microRNA 190a	ncRNA	NA	NA
T2_peak_11182	chr15	63042719	63043043	325	63042896	60.97	6.34826	1.99906	3.59791	exon (NM_000366, exon 1 of 10)	NM_000366	7168	Hs.133892	NM_000366	ENSG00000140416	TPM1	C15orf13|CMD1Y|CMH3|HEL-S-265|HTM-alpha|LVNC9|TMSA	tropomyosin 1 (alpha)	protein-coding	NM_000366	NA
T2_peak_11183	chr15	63043935	63044223	289	63044065	83.14	11.7909	2.33728	8.54973	exon (NM_000366, exon 2 of 10)	NM_000366	7168	Hs.133892	NM_000366	ENSG00000140416	TPM1	C15orf13|CMD1Y|CMH3|HEL-S-265|HTM-alpha|LVNC9|TMSA	tropomyosin 1 (alpha)	protein-coding	NA	NA
T2_peak_11184	chr15	63048449	63048687	239	63048600	42.49	21.863	6.21354	17.8129	5' UTR (NM_001330344, exon 1 of 8)	NM_001018008	7168	Hs.133892	NM_000366	ENSG00000140416	TPM1	C15orf13|CMD1Y|CMH3|HEL-S-265|HTM-alpha|LVNC9|TMSA	tropomyosin 1 (alpha)	protein-coding	NM_001018008	NA
T2_peak_11185	chr15	63263563	63263751	189	63263633	19.4	10.5812	5.3599	7.38699	3' UTR (NM_016530, exon 8 of 8)	NM_031301	83464	Hs.511703	NM_031301	ENSG00000138613	APH1B	APH-1B|PRO1328|PSFL|TAAV688	aph-1 homolog B, gamma-secretase subunit	protein-coding	NA	NM_016530
T2_peak_11186	chr15	63318804	63318931	128	63318854	8.31	10.3583	7.15408	7.17172	L1MA10|LINE|L1	NM_001145646	83464	Hs.511703	NM_031301	ENSG00000138613	APH1B	APH-1B|PRO1328|PSFL|TAAV688	aph-1 homolog B, gamma-secretase subunit	protein-coding	NA	NA
T2_peak_11187	chr15	63376516	63376653	138	63376620	92.38	19.5538	3.01226	15.6686	(TCTC)n|Simple_repeat|Simple_repeat	NM_206925	771	Hs.210995	NM_001218	ENSG00000074410	CA12	CA-XII|CAXII|HsT18816|T18816	carbonic anhydrase 12	protein-coding	NA	NA
T2_peak_11188	chr15	63417056	63417222	167	63417115	45.27	14.4988	3.85551	11.0153	GA-rich|Low_complexity|Low_complexity	NR_120375	102723344	Hs.569500	NR_120375		LOC102723344	-	uncharacterized LOC102723344	ncRNA	NA	NA
T2_peak_11189	chr15	63423712	63423845	134	63423772	8.31	10.3583	7.15408	7.17172	L1MEc|LINE|L1	NR_120375	102723344	Hs.569500	NR_120375		LOC102723344	-	uncharacterized LOC102723344	ncRNA	NA	NA
T2_peak_1119	chr1	45282996	45283123	128	45283016	18.48	9.25272	4.869	6.19383	(TTTC)n|Simple_repeat|Simple_repeat	NR_024270	400752	Hs.334348	NR_024270	ENSG00000281912	LINC01144	-	long intergenic non-protein coding RNA 1144	ncRNA	NA	NA
T2_peak_11190	chr15	63739022	63739206	185	63739097	7.39	8.23867	6.14231	5.30368	L1MB7|LINE|L1	NM_003922	8925	Hs.210385	NM_003922	ENSG00000103657	HERC1	MDFPMR|p532|p619	HECT and RLD domain containing E3 ubiquitin protein ligase family member 1	protein-coding	NA	NA
T2_peak_11191	chr15	63907984	63908105	122	63908066	22.17	12.6839	5.7928	9.33249	3' UTR (NM_014326, exon 12 of 12)	NR_120344	101928988	Hs.673214	NR_120344	ENSG00000259351	LOC101928988	-	uncharacterized LOC101928988	ncRNA	NA	NA
T2_peak_11192	chr15	64093729	64093882	154	64093766	60.97	8.45107	2.29521	5.50871	non-coding (NR_110310, exon 1 of 6)	NM_001289108	84191	Hs.439548	NM_032231	ENSG00000166797	FAM96A	CIA2A	family with sequence similarity 96 member A	protein-coding	NM_001014812	NA
T2_peak_11193	chr15	64142917	64143066	150	64143003	34.18	23.2829	8.19296	19.1686	3' UTR (NM_001242933, exon 15 of 15)	NR_073534	79856	Hs.744250	NM_024798	ENSG00000157734	SNX22	-	sorting nexin 22	protein-coding	NA	NA
T2_peak_11194	chr15	64155931	64156196	266	64156026	194	15.0418	1.87498	11.4815	exon (NM_000942, exon 5 of 5)	NM_024798	79856	Hs.744250	NM_024798	ENSG00000157734	SNX22	-	sorting nexin 22	protein-coding	NA	NM_000942
T2_peak_11195	chr15	64266389	64266583	195	64266545	7.39	8.88249	6.44452	5.8435	L1MA6|LINE|L1	NM_022048	53944	Hs.646508	NM_022048	ENSG00000169118	CSNK1G1	CK1gamma1	casein kinase 1 gamma 1	protein-coding	NA	NA
T2_peak_11196	chr15	64305707	64305877	171	64305798	18.48	25.5299	14.2577	21.2623	L1MC2|LINE|L1	NM_022048	53944	Hs.646508	NM_022048	ENSG00000169118	CSNK1G1	CK1gamma1	casein kinase 1 gamma 1	protein-coding	NA	NA
T2_peak_11197	chr15	64313794	64313946	153	64313891	10.16	7.99793	5.5809	5.07563	intron (NM_001329606, intron 1 of 11)	NM_022048	53944	Hs.646508	NM_022048	ENSG00000169118	CSNK1G1	CK1gamma1	casein kinase 1 gamma 1	protein-coding	NA	NA
T2_peak_11198	chr15	64332681	64332802	122	64332726	7.39	8.88249	6.44452	5.8435	A-rich|Low_complexity|Low_complexity	NM_022048	53944	Hs.646508	NM_022048	ENSG00000169118	CSNK1G1	CK1gamma1	casein kinase 1 gamma 1	protein-coding	NA	NA
T2_peak_11199	chr15	64499349	64499972	624	64499467	37.88	23.5306	7.77516	19.3791	exon (NM_015042, exon 1 of 9)	NM_015042	23060	Hs.595451	NM_015042	ENSG00000180357	ZNF609	-	zinc finger protein 609	protein-coding	NM_015042	NA
T2_peak_1120	chr1	45343147	45343453	307	45343283	52.66	12.61	3.15627	9.26423	TTS (NM_007170)	NM_001293190	4595	Hs.271353	NM_012222	ENSG00000132781	MUTYH	MYH	mutY DNA glycosylase	protein-coding	NA	NA
T2_peak_11200	chr15	64703087	64703236	150	64703135	117.32	43.8825	4.93011	38.6562	5' UTR (NM_001301302, exon 1 of 5)	NM_002537	4947	Hs.744924	NM_002537	ENSG00000180304	OAZ2	AZ2	ornithine decarboxylase antizyme 2	protein-coding	NA	NA
T2_peak_11201	chr15	64815889	64816013	125	64815947	73.9	16.5825	3.121	12.9568	3' UTR (NM_025049, exon 13 of 13)	NM_001286497	80119	Hs.112160	NM_025049	ENSG00000140451	PIF1	C15orf20|PIF	PIF1 5'-to-3' DNA helicase	protein-coding	NA	NA
T2_peak_11202	chr15	64841902	64842054	153	64842015	13.86	13.7445	8.95647	10.2928	promoter-TSS (NM_001195059)	NM_001195059	80301	Hs.709337	NM_025201	ENSG00000241839	PLEKHO2	PLEKHQ1|PP1628|pp9099	pleckstrin homology domain containing O2	protein-coding	NM_001195059	NA
T2_peak_11203	chr15	64848500	64848640	141	64848591	37.88	23.5306	7.77516	19.3791	intron (NM_001195059, intron 1 of 4)	NM_001195059	80301	Hs.709337	NM_025201	ENSG00000241839	PLEKHO2	PLEKHQ1|PP1628|pp9099	pleckstrin homology domain containing O2	protein-coding	NA	NA
T2_peak_11204	chr15	64865058	64865620	563	64865177	71.13	38.9331	7.21326	33.9485	exon (NM_001195059, exon 5 of 5)	NM_001195059	80301	Hs.709337	NM_025201	ENSG00000241839	PLEKHO2	PLEKHQ1|PP1628|pp9099	pleckstrin homology domain containing O2	protein-coding	NA	NA
T2_peak_11205	chr15	64865679	64865882	204	64865770	39.72	13.5438	4.07234	10.1039	exon (NM_001195059, exon 5 of 5)	NM_001195059	80301	Hs.709337	NM_025201	ENSG00000241839	PLEKHO2	PLEKHQ1|PP1628|pp9099	pleckstrin homology domain containing O2	protein-coding	NA	NA
T2_peak_11206	chr15	64951237	64951551	315	64951354	120.09	17.4534	2.42188	13.6986	(TTC)n|Simple_repeat|Simple_repeat	NM_001127889	51324	Hs.242458	NM_016630	ENSG00000090487	SPG21	ACP33|BM-019|GL010|MAST	spastic paraplegia 21 (autosomal recessive, Mast syndrome)	protein-coding	NA	NA
T2_peak_11207	chr15	64952207	64953220	1014	64952587	97	35.6131	4.83325	30.81	(TTC)n|Simple_repeat|Simple_repeat	NM_001127889	51324	Hs.242458	NM_016630	ENSG00000090487	SPG21	ACP33|BM-019|GL010|MAST	spastic paraplegia 21 (autosomal recessive, Mast syndrome)	protein-coding	NA	NA
T2_peak_11208	chr15	64953345	64953906	562	64953688	81.29	19.6112	3.27136	15.7241	(TTC)n|Simple_repeat|Simple_repeat	NM_001127889	51324	Hs.242458	NM_016630	ENSG00000090487	SPG21	ACP33|BM-019|GL010|MAST	spastic paraplegia 21 (autosomal recessive, Mast syndrome)	protein-coding	NA	NA
T2_peak_11209	chr15	64953967	64954108	142	64954033	90.53	19.4838	3.05108	15.6005	(TTC)n|Simple_repeat|Simple_repeat	NM_001127889	51324	Hs.242458	NM_016630	ENSG00000090487	SPG21	ACP33|BM-019|GL010|MAST	spastic paraplegia 21 (autosomal recessive, Mast syndrome)	protein-coding	NA	NA
T2_peak_1121	chr1	45435431	45435591	161	45435516	10.16	13.4421	8.57319	10.006	AluJo|SINE|Alu	NM_001320800	10420	Hs.591499	NM_007170	ENSG00000070759	TESK2	-	testis-specific kinase 2	protein-coding	NA	NA
T2_peak_11210	chr15	64954314	64954967	654	64954423	95.15	22.0472	3.20504	17.9883	(TTC)n|Simple_repeat|Simple_repeat	NM_001127889	51324	Hs.242458	NM_016630	ENSG00000090487	SPG21	ACP33|BM-019|GL010|MAST	spastic paraplegia 21 (autosomal recessive, Mast syndrome)	protein-coding	NA	NA
T2_peak_11211	chr15	65052288	65052409	122	65052310	8.31	10.3583	7.15408	7.17172	TTS (NM_001307930)	NM_178859	123264	Hs.27018	NM_178859	ENSG00000186198	SLC51B	OSTB|OSTBETA	solute carrier family 51 beta subunit	protein-coding	NA	NA
T2_peak_11212	chr15	65511648	65511769	122	65511719	11.09	7.27825	4.90487	4.48509	(CA)n|Simple_repeat|Simple_repeat	NR_135486	54878	Hs.458609	NM_017743	ENSG00000074603	DPP8	DP8|DPRP-1|DPRP1|MST097|MSTP097|MSTP135|MSTP141	dipeptidyl peptidase 8	protein-coding	NA	NA
T2_peak_11213	chr15	65634783	65634904	122	65634849	7.39	8.23867	6.14231	5.30368	MIRc|SINE|MIR	NM_001254740	9187	Hs.173092	NM_004727	ENSG00000074621	SLC24A1	CSNB1D|HsT17412|NCKX|NCKX1|RODX	solute carrier family 24 member 1	protein-coding	NA	NA
T2_peak_11214	chr15	65635466	65635587	122	65635487	9.24	6.95301	5.119	4.1697	intron (NM_001301032, intron 1 of 7)	NM_001254740	9187	Hs.173092	NM_004727	ENSG00000074621	SLC24A1	CSNB1D|HsT17412|NCKX|NCKX1|RODX	solute carrier family 24 member 1	protein-coding	NA	NA
T2_peak_11215	chr15	65650379	65650562	184	65650447	14.78	8.41215	5.26026	5.47148	exon (NM_004727, exon 7 of 10)	NM_001254740	9187	Hs.173092	NM_004727	ENSG00000074621	SLC24A1	CSNB1D|HsT17412|NCKX|NCKX1|RODX	solute carrier family 24 member 1	protein-coding	NA	NA
T2_peak_11216	chr15	65650776	65650910	135	65650833	18.48	17.4972	9.73799	13.7379	exon (NM_004727, exon 7 of 10)	NM_001254740	9187	Hs.173092	NM_004727	ENSG00000074621	SLC24A1	CSNB1D|HsT17412|NCKX|NCKX1|RODX	solute carrier family 24 member 1	protein-coding	NA	NA
T2_peak_11217	chr15	66112033	66112279	247	66112066	6.47	7.45746	5.73497	4.56238	L1MEd|LINE|L1	NR_036196	100422905		NR_036196	ENSG00000263512	MIR4311	-	microRNA 4311	ncRNA	NA	NA
T2_peak_11218	chr15	66326078	66326232	155	66326186	24.94	11.8043	5.18852	8.56029	exon (NM_001323936, exon 12 of 17)	NR_004388	692149		NR_004388	ENSG00000252712	SCARNA14	U100	small Cajal body-specific RNA 14	ncRNA	NA	NA
T2_peak_11219	chr15	66386937	66387082	146	66387028	44.34	15.315	4.12203	11.7435	5' UTR (NM_002755, exon 1 of 11)	NM_002755	5604	Hs.145442	NM_002755	ENSG00000169032	MAP2K1	CFC3|MAPKK1|MEK1|MKK1|PRKMK1	mitogen-activated protein kinase kinase 1	protein-coding	NA	NA
T2_peak_1122	chr1	45583491	45583691	201	45583610	19.4	16.3853	8.71041	12.7673	promoter-TSS (NM_001195193)	NM_152298	4678	Hs.319334	NM_002482	ENSG00000132780	NASP	FLB7527|HMDRA1|PRO1999	nuclear autoantigenic sperm protein	protein-coding	NA	NA
T2_peak_11220	chr15	66422666	66422946	281	66422780	8.31	5.94877	4.6571	3.32148	L1MCc|LINE|L1	NM_002755	5604	Hs.145442	NM_002755	ENSG00000169032	MAP2K1	CFC3|MAPKK1|MEK1|MKK1|PRKMK1	mitogen-activated protein kinase kinase 1	protein-coding	NA	NA
T2_peak_11221	chr15	66702245	66702464	220	66702344	49.89	41.9036	12.7213	36.7788	promoter-TSS (NM_005585)	NR_027654	4091	Hs.153863	NM_005585	ENSG00000137834	SMAD6	AOVD2|HsT17432|MADH6|MADH7	SMAD family member 6	protein-coding	NA	NA
T2_peak_11222	chr15	66703106	66703793	688	66703369	46.19	25.3875	6.74142	21.1299	exon (NM_005585, exon 1 of 4)	NR_027654	4091	Hs.153863	NM_005585	ENSG00000137834	SMAD6	AOVD2|HsT17432|MADH6|MADH7	SMAD family member 6	protein-coding	NM_005585	NA
T2_peak_11223	chr15	66928952	66929090	139	66928981	16.63	10.2513	5.87613	7.14435	L1MC4|LINE|L1	NR_135687	102723481	Hs.512978	NR_135687	ENSG00000259289	LOC102723481	-	uncharacterized LOC102723481	ncRNA	NA	NA
T2_peak_11224	chr15	67065655	67065914	260	67065857	44.34	23.3256	6.38625	19.21	promoter-TSS (NM_005902)	NM_005902	4088	Hs.727986	NM_005902	ENSG00000166949	SMAD3	HSPC193|HsT17436|JV15-2|LDS1C|LDS3|MADH3	SMAD family member 3	protein-coding	NA	NA
T2_peak_11225	chr15	67066114	67066285	172	67066245	69.28	18.6828	3.51425	14.8364	exon (NM_005902, exon 1 of 9)	NM_005902	4088	Hs.727986	NM_005902	ENSG00000166949	SMAD3	HSPC193|HsT17436|JV15-2|LDS1C|LDS3|MADH3	SMAD family member 3	protein-coding	NM_005902	NA
T2_peak_11226	chr15	67426520	67426654	135	67426611	8.31	10.3583	7.15408	7.17172	intron (NM_001322471, intron 11 of 13)	NR_040055	100506686	Hs.656245	NR_040051	ENSG00000259673	IQCH-AS1	-	IQCH antisense RNA 1	ncRNA	NA	NA
T2_peak_11227	chr15	67441212	67441341	130	67441238	10.16	13.4421	8.57319	10.006	L1PBa1|LINE|L1	NR_040055	100506686	Hs.656245	NR_040051	ENSG00000259673	IQCH-AS1	-	IQCH antisense RNA 1	ncRNA	NA	NA
T2_peak_11228	chr15	68166281	68166443	163	68166344	13.86	11.3449	7.4285	8.1168	(T)n|Simple_repeat|Simple_repeat	NM_001286695	91860	Hs.709550	NM_033429	ENSG00000129007	CALML4	NY-BR-20	calmodulin like 4	protein-coding	NA	NA
T2_peak_11229	chr15	68198297	68198431	135	68198394	43.42	6.17744	2.22093	3.43114	intron (NM_001286695, intron 1 of 2)	NM_001286695	91860	Hs.709550	NM_033429	ENSG00000129007	CALML4	NY-BR-20	calmodulin like 4	protein-coding	NA	NA
T2_peak_1123	chr1	45584034	45584167	134	45584119	57.28	22.6584	4.8563	18.5731	5' UTR (NM_001195193, exon 1 of 13)	NM_002482	4678	Hs.319334	NM_002482	ENSG00000132780	NASP	FLB7527|HMDRA1|PRO1999	nuclear autoantigenic sperm protein	protein-coding	NM_001195193	NA
T2_peak_11230	chr15	68286252	68286373	122	68286298	11.09	9.08008	6.0428	6.02855	L1ME3|LINE|L1	NM_015322	10116	Hs.362733	NM_015322	ENSG00000169018	FEM1B	F1A-ALPHA|F1AA|FEM1-beta	fem-1 homolog B	protein-coding	NA	NA
T2_peak_11231	chr15	68453471	68453595	125	68453514	10.16	13.4421	8.57319	10.006	L1MA9|LINE|L1	NM_001004439	22801	Hs.436416	NM_012211	ENSG00000137809	ITGA11	HsT18964	integrin subunit alpha 11	protein-coding	NA	NA
T2_peak_11232	chr15	68528623	68528744	122	68528677	6.47	7.45746	5.73497	4.56238	L1ME1|LINE|L1	NM_001324014	10391	Hs.551213	NM_006091	ENSG00000103647	CORO2B	CLIPINC	coronin 2B	protein-coding	NA	NA
T2_peak_11233	chr15	68669068	68669195	128	68669126	17.55	11.2084	6.18406	7.99026	GA-rich|Low_complexity|Low_complexity	NM_001324015	10391	Hs.551213	NM_006091	ENSG00000103647	CORO2B	CLIPINC	coronin 2B	protein-coding	NA	NA
T2_peak_11234	chr15	68760199	68760323	125	68760241	10.16	7.99793	5.5809	5.07563	GA-rich|Low_complexity|Low_complexity	NR_036197	100422971		NR_036197	ENSG00000265195	MIR4312	-	microRNA 4312	ncRNA	NA	NA
T2_peak_11235	chr15	68784337	68784612	276	68784509	119.17	15.8301	2.31096	12.2353	exon (NM_006305, exon 4 of 7)	NR_036197	100422971		NR_036197	ENSG00000265195	MIR4312	-	microRNA 4312	ncRNA	NA	NA
T2_peak_11236	chr15	68854574	68854695	122	68854608	5.54	6.08988	5.02541	3.34668	L1MDa|LINE|L1	NM_006305	8125	Hs.458747	NM_006305	ENSG00000140350	ANP32A	C15orf1|HPPCn|I1PP2A|LANP|MAPM|PHAP1|PHAPI|PP32	acidic nuclear phosphoprotein 32 family member A	protein-coding	NA	NA
T2_peak_11237	chr15	68858724	68858876	153	68858791	10.16	13.4421	8.57319	10.006	MLT1I|LTR|ERVL-MaLR	NM_006305	8125	Hs.458747	NM_006305	ENSG00000140350	ANP32A	C15orf1|HPPCn|I1PP2A|LANP|MAPM|PHAP1|PHAPI|PP32	acidic nuclear phosphoprotein 32 family member A	protein-coding	NA	NA
T2_peak_11238	chr15	68950107	68950272	166	68950161	9.24	6.95301	5.119	4.1697	(T)n|Simple_repeat|Simple_repeat	NM_145658	246777	Hs.657932	NM_145658	ENSG00000258484	SPESP1	ESP|SP-ESP	sperm equatorial segment protein 1	protein-coding	NA	NA
T2_peak_11239	chr15	69165429	69165550	122	69165523	8.31	10.3583	7.15408	7.17172	L2c|LINE|L2	NM_001324094	26035	Hs.183006	NM_015554	ENSG00000138604	GLCE	HSEPI	glucuronic acid epimerase	protein-coding	NA	NA
T2_peak_1124	chr1	45602153	45602278	126	45602253	69.28	24.1638	4.39281	19.9868	intron (NM_001195193, intron 2 of 12)	NM_002482	4678	Hs.319334	NM_002482	ENSG00000132780	NASP	FLB7527|HMDRA1|PRO1999	nuclear autoantigenic sperm protein	protein-coding	NA	NA
T2_peak_11240	chr15	69181750	69181890	141	69181803	6.47	7.45746	5.73497	4.56238	(T)n|Simple_repeat|Simple_repeat	NM_001324094	26035	Hs.183006	NM_015554	ENSG00000138604	GLCE	HSEPI	glucuronic acid epimerase	protein-coding	NA	NA
T2_peak_11241	chr15	69322665	69322896	232	69322757	30.49	14.3451	5.24756	10.8668	(AAG)n|Simple_repeat|Simple_repeat	NM_001104554	54852	Hs.591096	NM_017705	ENSG00000137819	PAQR5	MPRG	progestin and adipoQ receptor family member 5	protein-coding	NA	NA
T2_peak_11242	chr15	69341053	69341174	122	69341115	8.31	10.3583	7.15408	7.17172	L1MB4|LINE|L1	NM_001104554	54852	Hs.591096	NM_017705	ENSG00000137819	PAQR5	MPRG	progestin and adipoQ receptor family member 5	protein-coding	NA	NA
T2_peak_11243	chr15	70049897	70050073	177	70049958	63.74	18.8664	3.80836	15.0058	3' UTR (NM_001282982, exon 18 of 18)	NR_030714	693214		NR_030714	ENSG00000207965	MIR629	MIRN629|hsa-mir-629|mir-629	microRNA 629	ncRNA	NA	NA
T2_peak_11244	chr15	70097136	70097388	253	70097300	19.4	7.73638	3.96266	4.82871	promoter-TSS (NM_001282981)	NM_001282981	7090	Hs.287362	NM_005078	ENSG00000140332	TLE3	ESG|ESG3|GRG3|HsT18976	transducin like enhancer of split 3	protein-coding	NA	NA
T2_peak_11245	chr15	70706477	70706621	145	70706560	15.7	7.046	4.2527	4.2594	L1MB2|LINE|L1	NM_001008224	55075	Hs.108049	NM_018003	ENSG00000137831	UACA	NUCLING	uveal autoantigen with coiled-coil domains and ankyrin repeats	protein-coding	NA	NA
T2_peak_11246	chr15	70796057	70796178	122	70796109	7.39	8.88249	6.44452	5.8435	L1ME4a|LINE|L1	NM_018003	55075	Hs.108049	NM_018003	ENSG00000137831	UACA	NUCLING	uveal autoantigen with coiled-coil domains and ankyrin repeats	protein-coding	NA	NA
T2_peak_11247	chr15	70832090	70832425	336	70832164	90.53	41.1934	5.99269	36.0956	exon (NM_001286679, exon 3 of 3)	NM_001284357	54839	Hs.12692	NM_017691	ENSG00000137821	LRRC49	PGs4	leucine rich repeat containing 49	protein-coding	NA	NA
T2_peak_11248	chr15	70832565	70832705	141	70832652	49.89	12.043	3.18032	8.72154	exon (NM_001286679, exon 3 of 3)	NM_001284357	54839	Hs.12692	NM_017691	ENSG00000137821	LRRC49	PGs4	leucine rich repeat containing 49	protein-coding	NA	NA
T2_peak_11249	chr15	70838914	70839050	137	70838968	7.39	8.88249	6.44452	5.8435	CR1_Mam|LINE|CR1	NM_001284357	54839	Hs.12692	NM_017691	ENSG00000137821	LRRC49	PGs4	leucine rich repeat containing 49	protein-coding	NA	NA
T2_peak_1125	chr1	45607358	45607686	329	45607607	44.34	20.8382	5.61446	16.8628	exon (NM_001195193, exon 4 of 13)	NM_001114938	149483	Hs.18912	NM_152500	ENSG00000159588	CCDC17	-	coiled-coil domain containing 17	protein-coding	NA	NA
T2_peak_11250	chr15	70853901	70854159	259	70854005	119.17	22.9186	2.86119	18.8196	promoter-TSS (NM_001286679)	NM_197958	55323	Hs.416755	NM_018357	ENSG00000166173	LARP6	ACHN	La ribonucleoprotein domain family member 6	protein-coding	NM_018357	NA
T2_peak_11251	chr15	70939695	70939816	122	70939748	8.31	9.63125	6.81859	6.5569	intron (NM_017691, intron 8 of 15)	NM_001199017	54839	Hs.12692	NM_017691	ENSG00000137821	LRRC49	PGs4	leucine rich repeat containing 49	protein-coding	NA	NA
T2_peak_11252	chr15	71110616	71110751	136	71110670	12.93	9.70804	6.64118	6.63103	3' UTR (NM_001102658, exon 4 of 4)	NM_001102658	196993	Hs.646533	NM_001102658	ENSG00000225362	CT62	-	cancer/testis antigen 62	protein-coding	NA	NA
T2_peak_11253	chr15	71125038	71125192	155	71125116	20.32	14.2141	7.10786	10.7414	A-rich|Low_complexity|Low_complexity	NM_001102658	196993	Hs.646533	NM_001102658	ENSG00000225362	CT62	-	cancer/testis antigen 62	protein-coding	NA	NA
T2_peak_11254	chr15	71157544	71157675	132	71157595	12.93	10.3241	7.05121	7.17172	L1MA6|LINE|L1	NM_024817	79875	Hs.387057	NM_024817	ENSG00000187720	THSD4	ADAMTSL-6|ADAMTSL6|FVSY9334|PRO34005	thrombospondin type 1 domain containing 4	protein-coding	NA	NA
T2_peak_11255	chr15	71164718	71164897	180	71164796	79.45	26.1415	4.23404	21.8447	(CTT)n|Simple_repeat|Simple_repeat	NM_024817	79875	Hs.387057	NM_024817	ENSG00000187720	THSD4	ADAMTSL-6|ADAMTSL6|FVSY9334|PRO34005	thrombospondin type 1 domain containing 4	protein-coding	NA	NA
T2_peak_11256	chr15	71421199	71421320	122	71421274	6.47	7.45746	5.73497	4.56238	L1M1|LINE|L1	NM_001286429	79875	Hs.387057	NM_024817	ENSG00000187720	THSD4	ADAMTSL-6|ADAMTSL6|FVSY9334|PRO34005	thrombospondin type 1 domain containing 4	protein-coding	NA	NA
T2_peak_11257	chr15	71737698	71737905	208	71737802	26.79	9.529	3.97003	6.45999	exon (NM_024817, exon 10 of 17)	NR_120346	101929173	Hs.680593	NR_120346		THSD4-AS2	-	THSD4 antisense RNA 2	ncRNA	NA	NA
T2_peak_11258	chr15	71860974	71861095	122	71861033	10.16	11.2225	7.50121	8.00263	intron (NM_006901, intron 33 of 41)	NM_016346	10002	Hs.187354	NM_014249	ENSG00000278570	NR2E3	ESCS|PNR|RNR|RP37|rd7	nuclear receptor subfamily 2 group E member 3	protein-coding	NA	NA
T2_peak_11259	chr15	71861476	71861597	122	71861542	8.31	10.3583	7.15408	7.17172	intron (NM_006901, intron 33 of 41)	NM_016346	10002	Hs.187354	NM_014249	ENSG00000278570	NR2E3	ESCS|PNR|RNR|RP37|rd7	nuclear receptor subfamily 2 group E member 3	protein-coding	NA	NA
T2_peak_1126	chr1	45608081	45608250	170	45608132	36.95	10.3504	3.45018	7.17172	exon (NM_001195193, exon 4 of 13)	NM_001114938	149483	Hs.18912	NM_152500	ENSG00000159588	CCDC17	-	coiled-coil domain containing 17	protein-coding	NA	NA
T2_peak_11260	chr15	72041807	72042135	329	72042030	9.24	8.94673	6.359	5.90491	L1MD|LINE|L1	NM_001166340	123228	Hs.513002	NM_145204	ENSG00000166192	SENP8	DEN1|NEDP1|PRSC2	SUMO/sentrin peptidase family member, NEDD8 specific	protein-coding	NA	NA
T2_peak_11261	chr15	72093888	72094009	122	72093918	6.47	7.0973	5.56544	4.30814	L1MEd|LINE|L1	NM_001166340	123228	Hs.513002	NM_145204	ENSG00000166192	SENP8	DEN1|NEDP1|PRSC2	SUMO/sentrin peptidase family member, NEDD8 specific	protein-coding	NA	NA
T2_peak_11262	chr15	72231035	72231247	213	72231129	36.95	14.8223	4.744	11.3274	5' UTR (NM_001206798, exon 1 of 11)	NM_182470	5315	Hs.534770	NM_002654	ENSG00000067225	PKM	CTHBP|HEL-S-30|OIP3|PK3|PKM2|TCB|THBP1	pyruvate kinase, muscle	protein-coding	NA	NA
T2_peak_11263	chr15	72305808	72305929	122	72305861	8.31	10.3583	7.15408	7.17172	L2|LINE|L2	NM_001172685	60677	Hs.348342	NM_052840	ENSG00000140488	CELF6	BRUNOL6	CUGBP, Elav-like family member 6	protein-coding	NA	NA
T2_peak_11264	chr15	72410597	72410718	122	72410648	7.39	8.88249	6.44452	5.8435	L1MEi|LINE|L1	NM_001080462	338949	Hs.446069	NM_001080462	ENSG00000187806	TMEM202	-	transmembrane protein 202	protein-coding	NA	NA
T2_peak_11265	chr15	72474365	72474836	472	72474731	72.98	72.1054	18.495	65.5479	promoter-TSS (NR_135678)	NM_005744	25820	Hs.268787	NM_005744	ENSG00000166233	ARIH1	ARI|HARI|HHARI|UBCH7BP	ariadne RBR E3 ubiquitin protein ligase 1	protein-coding	NM_005744	NA
T2_peak_11266	chr15	72512363	72512599	237	72512521	21.25	9.46042	4.44948	6.39353	L1MD3|LINE|L1	NM_005744	25820	Hs.268787	NM_005744	ENSG00000166233	ARIH1	ARI|HARI|HHARI|UBCH7BP	ariadne RBR E3 ubiquitin protein ligase 1	protein-coding	NA	NA
T2_peak_11267	chr15	72752567	72752715	149	72752610	75.75	9.96	2.2574	6.87301	exon (NM_031284, exon 7 of 7)	NR_040107	100287559	Hs.562587	NR_040107	ENSG00000260898	ADPGK-AS1	-	ADPGK antisense RNA 1	ncRNA	NA	NA
T2_peak_11268	chr15	72930095	72930340	246	72930146	8.31	10.3583	7.15408	7.17172	L1PB4|LINE|L1	NM_002499	4756	Hs.388613	NM_002499	ENSG00000067141	NEO1	IGDCC2|NGN|NTN1R2	neogenin 1	protein-coding	NA	NA
T2_peak_11269	chr15	72948641	72949034	394	72948938	9.24	11.8796	7.86363	8.56438	L1M2|LINE|L1	NM_002499	4756	Hs.388613	NM_002499	ENSG00000067141	NEO1	IGDCC2|NGN|NTN1R2	neogenin 1	protein-coding	NA	NA
T2_peak_1127	chr1	45718848	45719034	187	45718946	12.93	15.6165	10.2	12.027	L1MA2|LINE|L1	NM_016486	51249	Hs.699548	NM_016486	ENSG00000159596	TMEM69	C1orf154	transmembrane protein 69	protein-coding	NA	NA
T2_peak_11270	chr15	73154889	73155240	352	73154998	10.16	13.4421	8.57319	10.006	L1M2|LINE|L1	NM_001172623	4756	Hs.388613	NM_002499	ENSG00000067141	NEO1	IGDCC2|NGN|NTN1R2	neogenin 1	protein-coding	NA	NA
T2_peak_11271	chr15	73228547	73228681	135	73228620	8.31	5.94877	4.6571	3.32148	L1M4|LINE|L1	NM_005477	10021	Hs.86941	NM_005477	ENSG00000138622	HCN4	SSS2	hyperpolarization activated cyclic nucleotide gated potassium channel 4	protein-coding	NA	NA
T2_peak_11272	chr15	73492860	73492990	131	73492911	6.47	7.45746	5.73497	4.56238	L1ME3A|LINE|L1	NM_001042367	283677	Hs.743574	NM_001042367	ENSG00000183324	REC114	C15orf60|CT147	REC114 meiotic recombination protein	protein-coding	NA	NA
T2_peak_11273	chr15	73493400	73493521	122	73493443	6.47	7.45746	5.73497	4.56238	HAL1b|LINE|L1	NM_001042367	283677	Hs.743574	NM_001042367	ENSG00000183324	REC114	C15orf60|CT147	REC114 meiotic recombination protein	protein-coding	NA	NA
T2_peak_11274	chr15	73500562	73500769	208	73500670	21.25	32.6178	17.0878	27.9608	L1ME3|LINE|L1	NM_001042367	283677	Hs.743574	NM_001042367	ENSG00000183324	REC114	C15orf60|CT147	REC114 meiotic recombination protein	protein-coding	NA	NA
T2_peak_11275	chr15	73739937	73740707	771	73740009	46.19	22.6649	5.89875	18.5787	exon (NM_001039614, exon 2 of 2)	NM_001039614	388135	Hs.40794	NM_001039614	ENSG00000205363	C15orf59	INSYN1	chromosome 15 open reading frame 59	protein-coding	NA	NA
T2_peak_11276	chr15	73752397	73752751	355	73752454	13.86	15.5001	9.98454	11.9214	promoter-TSS (NM_001303254)	NM_001303254	388135	Hs.40794	NM_001039614	ENSG00000205363	C15orf59	INSYN1	chromosome 15 open reading frame 59	protein-coding	NA	NA
T2_peak_11277	chr15	73877431	73877633	203	73877552	10.16	13.4421	8.57319	10.006	L1M5|LINE|L1	NM_153356	161514	Hs.124512	NM_153356	ENSG00000167139	TBC1D21	MgcRabGAP	TBC1 domain family member 21	protein-coding	NA	NA
T2_peak_11278	chr15	73912303	73912424	122	73912339	8.31	5.94877	4.6571	3.32148	Intergenic	NM_005576	4016	Hs.65436	NM_005576	ENSG00000129038	LOXL1	LOL|LOXL	lysyl oxidase like 1	protein-coding	NA	NA
T2_peak_11279	chr15	73969324	73969476	153	73969430	9.24	11.0693	7.49487	7.85544	MER89|LTR|ERV1	NM_001324229	9399	Hs.194816	NM_004809	ENSG00000067221	STOML1	SLP-1|STORP|hUNC-24	stomatin like 1	protein-coding	NA	NA
T2_peak_1128	chr1	45850756	45850892	137	45850834	11.09	9.19712	6.11619	6.14156	L1P4|LINE|L1	NM_001324321	23139	Hs.319481	NM_015112	ENSG00000086015	MAST2	MAST205|MTSSK	microtubule associated serine/threonine kinase 2	protein-coding	NA	NA
T2_peak_11280	chr15	73983575	73983759	185	73983650	44.34	16.4846	4.41417	12.8623	3' UTR (NM_001256672, exon 7 of 7)	NM_001324229	9399	Hs.194816	NM_004809	ENSG00000067221	STOML1	SLP-1|STORP|hUNC-24	stomatin like 1	protein-coding	NA	NA
T2_peak_11281	chr15	74023151	74023309	159	74023241	26.79	11.7326	4.82636	8.49295	exon (NM_033250, exon 3 of 7)	NM_002675	5371	Hs.526464	NM_002675	ENSG00000140464	PML	MYL|PP8675|RNF71|TRIM19	promyelocytic leukemia	protein-coding	NA	NA
T2_peak_11282	chr15	74410143	74410277	135	74410199	29.56	13.5458	5.0919	10.1058	3' UTR (NM_003612, exon 14 of 14)	NR_106941	102465530		NR_106941	ENSG00000277391	MIR6881	hsa-mir-6881	microRNA 6881	ncRNA	NA	NA
T2_peak_11283	chr15	74410394	74410546	153	74410462	39.72	19.3775	5.83597	15.4998	TTS (NR_106941)	NR_106941	102465530		NR_106941	ENSG00000277391	MIR6881	hsa-mir-6881	microRNA 6881	ncRNA	NA	NA
T2_peak_11284	chr15	74502912	74503033	122	74502968	7.39	8.88249	6.44452	5.8435	L1ME3|LINE|L1	NM_006465	10620	Hs.647642	NM_006465	ENSG00000179361	ARID3B	BDP|DRIL2	AT-rich interaction domain 3B	protein-coding	NA	NA
T2_peak_11285	chr15	74544181	74544320	140	74544242	20.32	8.71601	4.26472	5.76453	exon (NM_001307939, exon 2 of 9)	NM_001307939	10620	Hs.647642	NM_006465	ENSG00000179361	ARID3B	BDP|DRIL2	AT-rich interaction domain 3B	protein-coding	NA	NA
T2_peak_11286	chr15	74595865	74596065	201	74596014	46.19	25.3875	6.74142	21.1299	3' UTR (NM_001307939, exon 9 of 9)	NM_003992	1198	Hs.511790	NM_001292	ENSG00000179335	CLK3	PHCLK3|PHCLK3/152	CDC like kinase 3	protein-coding	NA	NA
T2_peak_11287	chr15	74619144	74619266	123	74619232	28.64	9.3646	3.70472	6.30118	exon (NM_001130028, exon 2 of 13)	NM_001130028	1198	Hs.511790	NM_001292	ENSG00000179335	CLK3	PHCLK3|PHCLK3/152	CDC like kinase 3	protein-coding	NM_003992	NA
T2_peak_11288	chr15	74802534	74802686	153	74802642	113.63	15.9717	2.38807	12.372	3' UTR (NM_001127190, exon 14 of 14)	NM_021819	79748	Hs.620644	NM_021819	ENSG00000140506	LMAN1L	ERGIC-53L|ERGL	lectin, mannose binding 1 like	protein-coding	NA	NA
T2_peak_11289	chr15	74891303	74891474	172	74891384	39.72	10.8988	3.39361	7.69576	exon (NM_001289155, exon 3 of 7)	NM_001289156	4351	Hs.75694	NM_002435	ENSG00000178802	MPI	CDG1B|PMI|PMI1	mannose phosphate isomerase	protein-coding	NM_001289156	NA
T2_peak_1129	chr1	45871152	45871299	148	45871195	8.31	10.3583	7.15408	7.17172	L1MEi|LINE|L1	NM_001324321	23139	Hs.319481	NM_015112	ENSG00000086015	MAST2	MAST205|MTSSK	microtubule associated serine/threonine kinase 2	protein-coding	NA	NA
T2_peak_11290	chr15	74906647	74906836	190	74906741	28.64	20.563	8.52493	16.5979	exon (NM_001321920, exon 1 of 6)	NR_135847	57184	Hs.367690	NM_020447	ENSG00000178761	FAM219B	C15orf17	family with sequence similarity 219 member B	protein-coding	NM_001321920	NA
T2_peak_11291	chr15	74954763	74954918	156	74954871	49.89	12.9483	3.35831	9.58785	TTS (NM_017793)	NM_017793	54913	Hs.8562	NM_017793	ENSG00000178718	RPP25	-	ribonuclease P/MRP subunit p25	protein-coding	NA	NA
T2_peak_11292	chr15	74955499	74956030	532	74955630	100.69	16.0066	2.54235	12.4046	3' UTR (NM_017793, exon 1 of 1)	NM_017793	54913	Hs.8562	NM_017793	ENSG00000178718	RPP25	-	ribonuclease P/MRP subunit p25	protein-coding	NA	NM_017793
T2_peak_11293	chr15	74956550	74956756	207	74956554	26.79	4.41916	2.29633	1.99061	5' UTR (NM_017793, exon 1 of 1)	NM_017793	54913	Hs.8562	NM_017793	ENSG00000178718	RPP25	-	ribonuclease P/MRP subunit p25	protein-coding	NM_017793	NA
T2_peak_11294	chr15	75048458	75048587	130	75048550	30.49	7.09779	2.86231	4.30841	intron (NM_001301105, intron 3 of 4)	NM_001301105	60490	Hs.458922	NM_021823	ENSG00000138621	PPCDC	MDS018|PPC-DC|coaC	phosphopantothenoylcysteine decarboxylase	protein-coding	NM_001301104	NA
T2_peak_11295	chr15	75201897	75202027	131	75201962	12.93	10.1966	6.9666	7.09415	promoter-TSS (NM_015492)	NM_015492	56905	Hs.17936	NM_015492	ENSG00000167173	C15orf39	-	chromosome 15 open reading frame 39	protein-coding	NA	NA
T2_peak_11296	chr15	75205929	75206143	215	75206053	29.56	11.5922	4.36594	8.3559	5' UTR (NM_015492, exon 2 of 3)	NM_015492	56905	Hs.17936	NM_015492	ENSG00000167173	C15orf39	-	chromosome 15 open reading frame 39	protein-coding	NM_015492	NA
T2_peak_11297	chr15	75206501	75206641	141	75206598	36.03	8.258	2.84832	5.32235	exon (NM_015492, exon 2 of 3)	NM_015492	56905	Hs.17936	NM_015492	ENSG00000167173	C15orf39	-	chromosome 15 open reading frame 39	protein-coding	NA	NA
T2_peak_11298	chr15	75210753	75210990	238	75210874	54.5	20.5098	4.62535	16.5463	exon (NM_015492, exon 3 of 3)	NM_015492	56905	Hs.17936	NM_015492	ENSG00000167173	C15orf39	-	chromosome 15 open reading frame 39	protein-coding	NA	NA
T2_peak_11299	chr15	75346908	75347130	223	75347011	49.89	25.2043	6.36065	20.9794	promoter-TSS (NM_024608)	NM_024608	79661	Hs.512732	NM_024608	ENSG00000140398	NEIL1	FPG1|NEI1|hFPG1	nei like DNA glycosylase 1	protein-coding	NA	NA
T2_peak_1130	chr1	46034928	46035504	577	46035228	97.92	14.7718	2.47307	11.2796	exon (NM_001324320, exon 30 of 30)	NM_001328651	8503	Hs.655387	NM_003629	ENSG00000117461	PIK3R3	p55|p55-GAMMA|p55PIK	phosphoinositide-3-kinase regulatory subunit 3	protein-coding	NA	NA
T2_peak_11300	chr15	75347246	75347452	207	75347349	35.1	19.9104	6.54777	16.0107	promoter-TSS (NM_001256552)	NM_001256552	79661	Hs.512732	NM_024608	ENSG00000140398	NEIL1	FPG1|NEI1|hFPG1	nei like DNA glycosylase 1	protein-coding	NA	NA
T2_peak_11301	chr15	75349123	75349355	233	75349267	15.7	5.31046	3.34092	2.71481	exon (NM_024608, exon 2 of 10)	NR_046311	79661	Hs.512732	NM_024608	ENSG00000140398	NEIL1	FPG1|NEI1|hFPG1	nei like DNA glycosylase 1	protein-coding	NA	NA
T2_peak_11302	chr15	75371582	75371748	167	75371656	76.68	14.4898	2.77412	11.0069	3' UTR (NM_015477, exon 21 of 21)	NM_006715	4123	Hs.26232	NM_006715	ENSG00000140400	MAN2C1	MAN6A8|MANA|MANA1	mannosidase alpha class 2C member 1	protein-coding	NA	NA
T2_peak_11303	chr15	75371801	75371942	142	75371888	67.44	15.4473	3.11079	11.8714	3' UTR (NM_015477, exon 21 of 21)	NM_006715	4123	Hs.26232	NM_006715	ENSG00000140400	MAN2C1	MAN6A8|MANA|MANA1	mannosidase alpha class 2C member 1	protein-coding	NA	NA
T2_peak_11304	chr15	75372045	75372230	186	75372133	53.58	9.59969	2.59907	6.52925	exon (NM_015477, exon 21 of 21)	NM_006715	4123	Hs.26232	NM_006715	ENSG00000140400	MAN2C1	MAN6A8|MANA|MANA1	mannosidase alpha class 2C member 1	protein-coding	NA	NA
T2_peak_11305	chr15	75648466	75648619	154	75648548	36.95	14.8223	4.744	11.3274	promoter-TSS (NM_153271)	NM_001318146	257364	Hs.8705	NM_153271	ENSG00000173548	SNX33	SH3PX3|SH3PXD3C|SNX30	sorting nexin 33	protein-coding	NA	NA
T2_peak_11306	chr15	75648782	75648984	203	75648865	27.71	13.0438	5.20747	9.681	promoter-TSS (NM_153271)	NM_001318146	257364	Hs.8705	NM_153271	ENSG00000173548	SNX33	SH3PX3|SH3PXD3C|SNX30	sorting nexin 33	protein-coding	NA	NA
T2_peak_11307	chr15	75649413	75649545	133	75649528	32.33	8.1324	3.03027	5.20559	exon (NM_153271, exon 1 of 2)	NM_153271	257364	Hs.8705	NM_153271	ENSG00000173548	SNX33	SH3PX3|SH3PXD3C|SNX30	sorting nexin 33	protein-coding	NA	NA
T2_peak_11308	chr15	75650078	75650252	175	75650194	46.19	16.6547	4.29	12.9568	exon (NM_153271, exon 1 of 2)	NM_153271	257364	Hs.8705	NM_153271	ENSG00000173548	SNX33	SH3PX3|SH3PXD3C|SNX30	sorting nexin 33	protein-coding	NA	NA
T2_peak_11309	chr15	75650313	75650434	122	75650402	24.02	6.96909	3.12735	4.18493	exon (NM_153271, exon 1 of 2)	NM_153271	257364	Hs.8705	NM_153271	ENSG00000173548	SNX33	SH3PX3|SH3PXD3C|SNX30	sorting nexin 33	protein-coding	NA	NA
T2_peak_1131	chr1	46035761	46036006	246	46035930	133.03	19.3901	2.43686	15.5102	exon (NM_001324320, exon 30 of 30)	NM_001328651	8503	Hs.655387	NM_003629	ENSG00000117461	PIK3R3	p55|p55-GAMMA|p55PIK	phosphoinositide-3-kinase regulatory subunit 3	protein-coding	NA	NA
T2_peak_11310	chr15	75676120	75676244	125	75676133	8.31	7.06429	5.37771	4.27617	exon (NM_001897, exon 10 of 10)	NM_153271	257364	Hs.8705	NM_153271	ENSG00000173548	SNX33	SH3PX3|SH3PXD3C|SNX30	sorting nexin 33	protein-coding	NA	NA
T2_peak_11311	chr15	75737824	75738035	212	75737929	28.64	23.0554	9.87926	18.95	intron (NR_024595, intron 3 of 4)	NR_024595	100128285	Hs.604066	NR_024595		DNM1P35	DNM1DN8-2|DNM1DN8.2|DNM1DN8@|FKSG88	dynamin 1 pseudogene 35	pseudo	NA	NA
T2_peak_11312	chr15	76311337	76311468	132	76311361	10.16	13.4421	8.57319	10.006	promoter-TSS (NM_001127716)	NM_000126	2108	Hs.39925	NM_000126	ENSG00000140374	ETFA	EMA|GA2|MADD	electron transfer flavoprotein alpha subunit	protein-coding	NM_000126	NA
T2_peak_11313	chr15	76562136	76562280	145	76562213	10.16	13.4421	8.57319	10.006	intron (NM_001145923, intron 23 of 31)	NR_037464	100500855		NR_037464	ENSG00000266449	MIR3713	-	microRNA 3713	ncRNA	NA	NA
T2_peak_11314	chr15	76651040	76651201	162	76651100	8.31	10.3583	7.15408	7.17172	L1PA10|LINE|L1	NR_037464	100500855		NR_037464	ENSG00000266449	MIR3713	-	microRNA 3713	ncRNA	NA	NA
T2_peak_11315	chr15	76651568	76651928	361	76651683	14.78	8.41215	5.26026	5.47148	L1PA10|LINE|L1	NR_037464	100500855		NR_037464	ENSG00000266449	MIR3713	-	microRNA 3713	ncRNA	NA	NA
T2_peak_11316	chr15	76751072	76751195	124	76751109	7.39	8.88249	6.44452	5.8435	L1MB3|LINE|L1	NM_001145923	49855	Hs.458986	NM_020843	ENSG00000140386	SCAPER	MSTP063|ZNF291|Zfp291	S-phase cyclin A associated protein in the ER	protein-coding	NA	NA
T2_peak_11317	chr15	76786331	76786452	122	76786419	8.31	10.3583	7.15408	7.17172	L1MDa|LINE|L1	NM_001145923	49855	Hs.458986	NM_020843	ENSG00000140386	SCAPER	MSTP063|ZNF291|Zfp291	S-phase cyclin A associated protein in the ER	protein-coding	NA	NA
T2_peak_11318	chr15	76810442	76810591	150	76810505	10.16	13.4421	8.57319	10.006	L1MA9|LINE|L1	NM_001145923	49855	Hs.458986	NM_020843	ENSG00000140386	SCAPER	MSTP063|ZNF291|Zfp291	S-phase cyclin A associated protein in the ER	protein-coding	NA	NA
T2_peak_11319	chr15	76811048	76811262	215	76811150	12.01	16.677	9.9923	12.9568	L1MA9|LINE|L1	NM_001145923	49855	Hs.458986	NM_020843	ENSG00000140386	SCAPER	MSTP063|ZNF291|Zfp291	S-phase cyclin A associated protein in the ER	protein-coding	NA	NA
T2_peak_1132	chr1	46133196	46133359	164	46133250	13.86	18.2838	11.3847	14.4951	promoter-TSS (NM_001328652)	NR_125987	101929626	Hs.534951	NR_125987	ENSG00000227857	LOC101929626	-	uncharacterized LOC101929626	ncRNA	NA	NA
T2_peak_11320	chr15	76813317	76813438	122	76813357	12.01	14.0414	8.74287	10.5781	L1MA9|LINE|L1	NM_001145923	49855	Hs.458986	NM_020843	ENSG00000140386	SCAPER	MSTP063|ZNF291|Zfp291	S-phase cyclin A associated protein in the ER	protein-coding	NA	NA
T2_peak_11321	chr15	76834309	76834479	171	76834404	11.09	9.08008	6.0428	6.02855	L1PA15|LINE|L1	NM_001145923	49855	Hs.458986	NM_020843	ENSG00000140386	SCAPER	MSTP063|ZNF291|Zfp291	S-phase cyclin A associated protein in the ER	protein-coding	NA	NA
T2_peak_11322	chr15	76835034	76835226	193	76835131	18.48	27.0911	14.9592	22.7281	L1PA15|LINE|L1	NM_001145923	49855	Hs.458986	NM_020843	ENSG00000140386	SCAPER	MSTP063|ZNF291|Zfp291	S-phase cyclin A associated protein in the ER	protein-coding	NA	NA
T2_peak_11323	chr15	76835814	76836174	361	76836053	12.01	10.1966	6.5047	7.09415	L1PA15|LINE|L1	NM_001145923	49855	Hs.458986	NM_020843	ENSG00000140386	SCAPER	MSTP063|ZNF291|Zfp291	S-phase cyclin A associated protein in the ER	protein-coding	NA	NA
T2_peak_11324	chr15	76883825	76883946	122	76883870	6.47	7.45746	5.73497	4.56238	promoter-TSS (NM_020843)	NM_020843	49855	Hs.458986	NM_020843	ENSG00000140386	SCAPER	MSTP063|ZNF291|Zfp291	S-phase cyclin A associated protein in the ER	protein-coding	NA	NA
T2_peak_11325	chr15	76894995	76895140	146	76895064	10.16	7.99793	5.5809	5.07563	L1M1|LINE|L1	NM_020843	49855	Hs.458986	NM_020843	ENSG00000140386	SCAPER	MSTP063|ZNF291|Zfp291	S-phase cyclin A associated protein in the ER	protein-coding	NA	NA
T2_peak_11326	chr15	77070990	77071155	166	77071097	10.16	9.38224	6.44445	6.31781	5' UTR (NM_001168412, exon 1 of 6)	NM_005724	10099	Hs.744863	NM_005724	ENSG00000140391	TSPAN3	TM4-A|TM4SF8|TSPAN-3	tetraspanin 3	protein-coding	NA	NA
T2_peak_11327	chr15	77112958	77113108	151	77113013	32.33	13.7817	4.76185	10.3282	3' UTR (NM_024776, exon 8 of 8)	NM_198902	10099	Hs.744863	NM_005724	ENSG00000140391	TSPAN3	TM4-A|TM4SF8|TSPAN-3	tetraspanin 3	protein-coding	NA	NA
T2_peak_11328	chr15	77114988	77115195	208	77115123	21.25	15.2574	7.4158	11.6879	exon (NM_024776, exon 8 of 8)	NM_198902	10099	Hs.744863	NM_005724	ENSG00000140391	TSPAN3	TM4-A|TM4SF8|TSPAN-3	tetraspanin 3	protein-coding	NA	NA
T2_peak_11329	chr15	77273631	77273779	149	77273731	11.09	9.08008	6.0428	6.02855	L1PB1|LINE|L1	NR_026813	81698	Hs.656938	NM_030944		LINC00597	C15orf5	long intergenic non-protein coding RNA 597	ncRNA	NA	NA
T2_peak_1133	chr1	46219912	46220131	220	46219953	11.09	5.86499	4.02853	3.24743	exon (NM_001013615, exon 2 of 2)	NM_001243766	55624	Hs.525134	NM_017739	ENSG00000085998	POMGNT1	GNTI.2|GnT I.2|LGMD2O|MEB|MGAT1.2|RP76|gnT-I.2	protein O-linked mannose N-acetylglucosaminyltransferase 1 (beta 1,2-)	protein-coding	NA	NA
T2_peak_11330	chr15	77274360	77274781	422	77274693	15.7	13.7287	8.35229	10.2775	L1PB1|LINE|L1	NR_026813	81698	Hs.656938	NM_030944		LINC00597	C15orf5	long intergenic non-protein coding RNA 597	ncRNA	NA	NA
T2_peak_11331	chr15	77397549	77397703	155	77397599	10.16	7.99793	5.5809	5.07563	L1MA3|LINE|L1	NM_024776	79834	Hs.9587	NM_024776	ENSG00000173517	PEAK1	SGK269	pseudopodium enriched atypical kinase 1	protein-coding	NA	NA
T2_peak_11332	chr15	77414104	77414236	133	77414178	49.89	13.1186	3.39234	9.75352	(TTTC)n|Simple_repeat|Simple_repeat	NM_024776	79834	Hs.9587	NM_024776	ENSG00000173517	PEAK1	SGK269	pseudopodium enriched atypical kinase 1	protein-coding	NA	NA
T2_peak_11333	chr15	77467045	77467175	131	77467113	14.78	15.5846	9.80173	12.0019	exon (NM_001304504, exon 4 of 10)	NM_018200	10363	Hs.69594	NM_018200	ENSG00000140382	HMG20A	HMGX1|HMGXB1	high mobility group 20A	protein-coding	NA	NA
T2_peak_11334	chr15	77614323	77614611	289	77614394	70.21	20.7419	3.78528	16.7702	exon (NM_032808, exon 2 of 2)	NM_032808	84894	Hs.656765	NM_032808	ENSG00000169783	LINGO1	LERN1|LRRN6A|UNQ201	leucine rich repeat and Ig domain containing 1	protein-coding	NA	NA
T2_peak_11335	chr15	77615706	77615933	228	77615758	25.87	8.38442	3.65828	5.44602	exon (NM_032808, exon 2 of 2)	NM_032808	84894	Hs.656765	NM_032808	ENSG00000169783	LINGO1	LERN1|LRRN6A|UNQ201	leucine rich repeat and Ig domain containing 1	protein-coding	NM_001301186	NA
T2_peak_11336	chr15	77632334	77632474	141	77632417	13.86	17.1999	10.8763	13.4554	5' UTR (NM_032808, exon 1 of 2)	NM_032808	84894	Hs.656765	NM_032808	ENSG00000169783	LINGO1	LERN1|LRRN6A|UNQ201	leucine rich repeat and Ig domain containing 1	protein-coding	NA	NA
T2_peak_11337	chr15	77965635	77965756	122	77965690	6.47	7.45746	5.73497	4.56238	L1M1|LINE|L1	NR_026998	91450	Hs.406766	NR_026998		LOC91450	-	uncharacterized LOC91450	ncRNA	NA	NA
T2_peak_11338	chr15	77986493	77986813	321	77986602	13.86	11.3449	7.4285	8.1168	Intergenic	NR_026998	91450	Hs.406766	NR_026998		LOC91450	-	uncharacterized LOC91450	ncRNA	NA	NA
T2_peak_11339	chr15	78548807	78548940	134	78548901	160.74	12.0702	1.83797	8.748	exon (NM_002789, exon 9 of 9)	NM_001330676	5685	Hs.251531	NM_002789	ENSG00000041357	PSMA4	HC9|HsT17706|PSC9	proteasome subunit alpha 4	protein-coding	NA	NA
T2_peak_1134	chr1	46285789	46285954	166	46285860	55.43	10.4945	2.68705	7.30339	exon (NM_006369, exon 4 of 10)	NM_006369	10489	Hs.144941	NM_006369	ENSG00000132128	LRRC41	MUF1|PP7759	leucine rich repeat containing 41	protein-coding	NA	NA
T2_peak_11340	chr15	78698097	78698218	122	78698121	4.62	4.78844	4.31586	2.22429	L1M1|LINE|L1	NR_036495	646938	Hs.449783	NR_036495	ENSG00000238166	LOC646938	-	TBC1 domain family member 2B pseudogene	pseudo	NA	NA
T2_peak_11341	chr15	78766105	78766391	287	78766166	16.63	10.2513	5.87613	7.14435	exon (NM_014272, exon 19 of 24)	NR_036495	646938	Hs.449783	NR_036495	ENSG00000238166	LOC646938	-	TBC1 domain family member 2B pseudogene	pseudo	NA	NA
T2_peak_11342	chr15	79015083	79015204	122	79015143	8.31	10.3583	7.15408	7.17172	intron (NM_002891, intron 13 of 27)	NM_153815	5923	Hs.459035	NM_002891	ENSG00000058335	RASGRF1	CDC25|CDC25L|GNRP|GRF1|GRF55|H-GRF55|PP13187|ras-GRF1	Ras protein specific guanine nucleotide releasing factor 1	protein-coding	NA	NA
T2_peak_11343	chr15	79196416	79196539	124	79196507	8.31	10.3583	7.15408	7.17172	A-rich|Low_complexity|Low_complexity	NR_029705	406960		NR_029705	ENSG00000207695	MIR184	EDICT|MIRN184|miR-184	microRNA 184	ncRNA	NA	NA
T2_peak_11344	chr15	79306082	79306203	122	79306109	7.39	8.88249	6.44452	5.8435	Intergenic	NM_007364	23423	Hs.71608	NM_007364	ENSG00000166557	TMED3	C15orf22|P24B|p24g4|p26	transmembrane p24 trafficking protein 3	protein-coding	NA	NA
T2_peak_11345	chr15	79311148	79311283	136	79311250	85.91	7.44026	1.88942	4.56238	non-coding (NR_125394, exon 1 of 4)	NM_001301203	23423	Hs.71608	NM_007364	ENSG00000166557	TMED3	C15orf22|P24B|p24g4|p26	transmembrane p24 trafficking protein 3	protein-coding	NM_001301203	NA
T2_peak_11346	chr15	79411483	79411722	240	79411518	11.09	4.14638	3.0214	1.73235	3' UTR (NM_001330376, exon 3 of 3)	NM_015206	23251	Hs.301654	NM_015206	ENSG00000169330	KIAA1024	-	KIAA1024	protein-coding	NA	NM_001330376
T2_peak_11347	chr15	79644737	79644866	130	79644774	8.31	10.3583	7.15408	7.17172	Intergenic	NM_015206	23251	Hs.301654	NM_015206	ENSG00000169330	KIAA1024	-	KIAA1024	protein-coding	NA	NA
T2_peak_11348	chr15	79896870	79897060	191	79896947	75.75	60.296	12.7919	54.3179	promoter-TSS (NM_006441)	NR_037654	10588	Hs.194294	NM_006441	ENSG00000136371	MTHFS	HsT19268	methenyltetrahydrofolate synthetase	protein-coding	NM_006441	NR_037654
T2_peak_11349	chr15	79923480	79923786	307	79923556	91.46	23.0672	3.4243	18.9612	promoter-TSS (NM_001199760)	NR_037653	400410	Hs.729127	NM_001100879	ENSG00000180953	ST20	HCCS-1	suppressor of tumorigenicity 20	protein-coding	NR_037652	NR_037652
T2_peak_1135	chr1	46302356	46302477	122	46302392	12.93	8.23047	5.6547	5.29924	CpG	NM_006369	10489	Hs.144941	NM_006369	ENSG00000132128	LRRC41	MUF1|PP7759	leucine rich repeat containing 41	protein-coding	NA	NA
T2_peak_11350	chr15	79923866	79924050	185	79923967	31.41	11.0096	3.9533	7.80068	promoter-TSS (NM_001199760)	NR_037652	400410	Hs.729127	NM_001100879	ENSG00000180953	ST20	HCCS-1	suppressor of tumorigenicity 20	protein-coding	NA	NA
T2_peak_11351	chr15	80059657	80059785	129	80059723	16.63	18.4504	10.9493	14.6179	promoter-TSS (NM_001242913)	NM_019006	54469	Hs.596679	NM_019006	ENSG00000086666	ZFAND6	AWP1|ZA20D3|ZFAND5B	zinc finger AN1-type containing 6	protein-coding	NA	NA
T2_peak_11352	chr15	80115990	80116111	122	80116078	12.93	8.67287	5.94927	5.72359	MER106B|DNA|hAT-Charlie	NM_001242919	54469	Hs.596679	NM_019006	ENSG00000086666	ZFAND6	AWP1|ZA20D3|ZFAND5B	zinc finger AN1-type containing 6	protein-coding	NA	NA
T2_peak_11353	chr15	80284096	80284336	241	80284201	20.32	20.1225	10.6618	16.1786	(TT)n|Simple_repeat|Simple_repeat	NR_120317	100996492	Hs.20034	NR_120317	ENSG00000259417	LINC01314	-	long intergenic non-protein coding RNA 1314	ncRNA	NA	NA
T2_peak_11354	chr15	80329721	80329842	122	80329797	8.31	10.3583	7.15408	7.17172	L1M2|LINE|L1	NR_033833	283688	Hs.525933	NR_033833	ENSG00000259361	LINC00927	-	long intergenic non-protein coding RNA 927	ncRNA	NA	NA
T2_peak_11355	chr15	80491662	80491804	143	80491742	12.93	16.677	10.7019	12.9568	intron (NM_014862, intron 5 of 18)	NR_120363	101929586	Hs.569426	NR_120363	ENSG00000259175	LOC101929586	-	uncharacterized LOC101929586	ncRNA	NA	NA
T2_peak_11356	chr15	80529438	80529636	199	80529529	11.09	15.0422	9.28274	11.4815	L1M6|LINE|L1	NR_120363	101929586	Hs.569426	NR_120363	ENSG00000259175	LOC101929586	-	uncharacterized LOC101929586	ncRNA	NA	NA
T2_peak_11357	chr15	80621239	80621482	244	80621371	21.25	32.6178	17.0878	27.9608	Intergenic	NR_049837	100847042		NR_049837	ENSG00000172379	MIR5572	-	microRNA 5572	ncRNA	NA	NA
T2_peak_11358	chr15	80637335	80637501	167	80637418	11.09	15.0422	9.28274	11.4815	A-rich|Low_complexity|Low_complexity	NR_049837	100847042		NR_049837	ENSG00000172379	MIR5572	-	microRNA 5572	ncRNA	NA	NA
T2_peak_11359	chr15	80979123	80979357	235	80979198	125.64	19.4804	2.53273	15.5974	exon (NM_015154, exon 3 of 3)	NR_126328	23184	Hs.578450	NM_015154	ENSG00000117899	MESDC2	BOCA|MESD	mesoderm development candidate 2	protein-coding	NA	NM_015154
T2_peak_1136	chr1	46303645	46303817	173	46303756	100.69	25.8328	3.50669	21.5487	promoter-TSS (NM_006369)	NM_001297566	7388	Hs.481571	NM_006004	ENSG00000173660	UQCRH	QCR6|UQCR8	ubiquinol-cytochrome c reductase hinge protein	protein-coding	NM_001297566	NA
T2_peak_11360	chr15	81001082	81001377	296	81001268	56.35	38.8988	9.55863	33.9153	5' UTR (NM_022566, exon 1 of 1)	NM_022566	59274	Hs.513071	NM_022566	ENSG00000140406	MESDC1	-	mesoderm development candidate 1	protein-coding	NA	NA
T2_peak_11361	chr15	81001525	81001646	122	81001558	13.86	6.5005	4.31889	3.74503	5' UTR (NM_022566, exon 1 of 1)	NM_022566	59274	Hs.513071	NM_022566	ENSG00000140406	MESDC1	-	mesoderm development candidate 1	protein-coding	NA	NA
T2_peak_11362	chr15	81001833	81002051	219	81001974	49.89	25.2043	6.36065	20.9794	5' UTR (NM_022566, exon 1 of 1)	NM_022566	59274	Hs.513071	NM_022566	ENSG00000140406	MESDC1	-	mesoderm development candidate 1	protein-coding	NA	NA
T2_peak_11363	chr15	81002443	81002718	276	81002528	34.18	15.306	5.0258	11.7351	exon (NM_022566, exon 1 of 1)	NM_022566	59274	Hs.513071	NM_022566	ENSG00000140406	MESDC1	-	mesoderm development candidate 1	protein-coding	NA	NA
T2_peak_11364	chr15	81003118	81003251	134	81003216	24.94	6.96909	3.24282	4.18493	exon (NM_022566, exon 1 of 1)	NM_022566	59274	Hs.513071	NM_022566	ENSG00000140406	MESDC1	-	mesoderm development candidate 1	protein-coding	NA	NA
T2_peak_11365	chr15	81067619	81067785	167	81067689	15.7	21.7652	12.8305	17.7188	L1ME3Cz|LINE|L1	NM_173528	161502	Hs.130979	NM_173528	ENSG00000156206	CFAP161	C15orf26	cilia and flagella associated protein 161	protein-coding	NA	NA
T2_peak_11366	chr15	81238706	81238976	271	81238771	6.47	7.45746	5.73497	4.56238	L1ME3D|LINE|L1	NM_172217	3603	Hs.459095	NM_004513	ENSG00000172349	IL16	LCF|NIL16|PRIL16|prIL-16	interleukin 16	protein-coding	NA	NA
T2_peak_11367	chr15	81239035	81239156	122	81239068	7.39	8.88249	6.44452	5.8435	L1ME3D|LINE|L1	NM_172217	3603	Hs.459095	NM_004513	ENSG00000172349	IL16	LCF|NIL16|PRIL16|prIL-16	interleukin 16	protein-coding	NA	NA
T2_peak_11368	chr15	81246995	81247142	148	81247031	10.16	7.99793	5.5809	5.07563	L1ME3E|LINE|L1	NM_172217	3603	Hs.459095	NM_004513	ENSG00000172349	IL16	LCF|NIL16|PRIL16|prIL-16	interleukin 16	protein-coding	NA	NA
T2_peak_11369	chr15	81313049	81313180	132	81313075	23.09	9.09299	4.01583	6.04065	TTS (NM_001172128)	NM_181900	80765	Hs.513075	NM_030574	ENSG00000172345	STARD5	-	StAR related lipid transfer domain containing 5	protein-coding	NA	NA
T2_peak_1137	chr1	46338722	46338850	129	46338788	10.16	12.8683	8.31976	9.51011	L1M5|LINE|L1	NR_045789	387338	Hs.163424	NM_199044	ENSG00000117481	NSUN4	SHTAP	NOP2/Sun RNA methyltransferase family member 4	protein-coding	NA	NA
T2_peak_11370	chr15	81323974	81324152	179	81323993	13.86	5.46828	3.71425	2.86706	promoter-TSS (NR_120365)	NM_181900	80765	Hs.513075	NM_030574	ENSG00000172345	STARD5	-	StAR related lipid transfer domain containing 5	protein-coding	NM_181900	NA
T2_peak_11371	chr15	81429930	81430088	159	81430039	9.24	11.8796	7.86363	8.56438	L1M4|LINE|L1	NM_001080532	342125	Hs.253489	NM_001080532	ENSG00000188869	TMC3	-	transmembrane channel like 3	protein-coding	NA	NA
T2_peak_11372	chr15	81430284	81430436	153	81430381	11.09	15.0422	9.28274	11.4815	L1M4|LINE|L1	NM_001080532	342125	Hs.253489	NM_001080532	ENSG00000188869	TMC3	-	transmembrane channel like 3	protein-coding	NA	NA
T2_peak_11373	chr15	81431134	81431268	135	81431220	7.39	8.88249	6.44452	5.8435	L1M4|LINE|L1	NM_001080532	342125	Hs.253489	NM_001080532	ENSG00000188869	TMC3	-	transmembrane channel like 3	protein-coding	NA	NA
T2_peak_11374	chr15	81459294	81459642	349	81459446	9.24	11.8796	7.86363	8.56438	L1PB4|LINE|L1	NM_001080532	342125	Hs.253489	NM_001080532	ENSG00000188869	TMC3	-	transmembrane channel like 3	protein-coding	NA	NA
T2_peak_11375	chr15	81462677	81463120	444	81462742	14.78	20.0405	12.121	16.1038	L1M2|LINE|L1	NM_001080532	342125	Hs.253489	NM_001080532	ENSG00000188869	TMC3	-	transmembrane channel like 3	protein-coding	NA	NA
T2_peak_11376	chr15	81463609	81463829	221	81463717	11.09	9.08008	6.0428	6.02855	L1M2|LINE|L1	NM_001080532	342125	Hs.253489	NM_001080532	ENSG00000188869	TMC3	-	transmembrane channel like 3	protein-coding	NA	NA
T2_peak_11377	chr15	81463933	81464093	161	81464020	14.78	20.0405	12.121	16.1038	L1M2|LINE|L1	NM_001080532	342125	Hs.253489	NM_001080532	ENSG00000188869	TMC3	-	transmembrane channel like 3	protein-coding	NA	NA
T2_peak_11378	chr15	81464599	81464833	235	81464688	9.24	11.8796	7.86363	8.56438	L1M2|LINE|L1	NM_001080532	342125	Hs.253489	NM_001080532	ENSG00000188869	TMC3	-	transmembrane channel like 3	protein-coding	NA	NA
T2_peak_11379	chr15	81601727	81601870	144	81601817	7.39	8.88249	6.44452	5.8435	L1MEg|LINE|L1	NM_001080532	342125	Hs.253489	NM_001080532	ENSG00000188869	TMC3	-	transmembrane channel like 3	protein-coding	NA	NA
T2_peak_1138	chr1	46609386	46609700	315	46609593	25.87	14.8945	6.43969	11.3973	3' UTR (NM_145279, exon 4 of 4)	NR_024174	8569	Hs.371594	NM_003684	ENSG00000079277	MKNK1	MNK1	MAP kinase interacting serine/threonine kinase 1	protein-coding	NA	NM_145279
T2_peak_11380	chr15	81634377	81634638	262	81634491	9.24	11.8796	7.86363	8.56438	Intergenic	NM_001080532	342125	Hs.253489	NM_001080532	ENSG00000188869	TMC3	-	transmembrane channel like 3	protein-coding	NA	NA
T2_peak_11381	chr15	81717218	81717362	145	81717253	9.24	11.8796	7.86363	8.56438	L1PA15|LINE|L1	NM_032246	84206	Hs.104744	NM_032246	ENSG00000183496	MEX3B	MEX-3B|RKHD3|RNF195	mex-3 RNA binding family member B	protein-coding	NA	NA
T2_peak_11382	chr15	82151543	82151836	294	82151636	61.89	21.9793	4.49247	17.9227	exon (NM_001322845, exon 18 of 20)	NR_120367	101929690	Hs.176109	NR_120367	ENSG00000259518	LINC01583	-	long intergenic non-protein coding RNA 1583	ncRNA	NA	NA
T2_peak_11383	chr15	82275133	82275342	210	82275271	9.24	9.86787	6.88037	6.78351	L1P4|LINE|L1	NM_001008226	283726	Hs.459117	NM_001008226	ENSG00000188659	SAXO2	FAM154B	stabilizer of axonemal microtubules 2	protein-coding	NA	NA
T2_peak_11384	chr15	82275409	82275563	155	82275475	11.09	9.08008	6.0428	6.02855	L1P4|LINE|L1	NM_001008226	283726	Hs.459117	NM_001008226	ENSG00000188659	SAXO2	FAM154B	stabilizer of axonemal microtubules 2	protein-coding	NA	NA
T2_peak_11385	chr15	82339661	82339830	170	82339755	12.93	15.2619	10.021	11.6924	TTS (NM_001164465)	NM_001164465	647042	Hs.454625	NM_001164465	ENSG00000278662	GOLGA6L10	GOLGA6L18	golgin A6 family-like 10	protein-coding	NA	NA
T2_peak_11386	chr15	82344651	82344952	302	82344759	14.78	9.75571	6.10239	6.67747	exon (NM_001164465, exon 6 of 9)	NM_001164465	647042	Hs.454625	NM_001164465	ENSG00000278662	GOLGA6L10	GOLGA6L18	golgin A6 family-like 10	protein-coding	NA	NA
T2_peak_11387	chr15	82356028	82356226	199	82356159	19.4	10.0802	5.09995	6.98941	intron (NR_004847, intron 1 of 4)	NR_004847	100134869	Hs.735222	NR_004847		UBE2Q2P2	UBE2Q2P3|UBE2QP2	ubiquitin conjugating enzyme E2 Q2 pseudogene 2	pseudo	NA	NA
T2_peak_11388	chr15	82472638	82473482	845	82472728	142.27	31.5233	3.18367	26.9281	non-coding (NR_026811, exon 8 of 8)	NR_120378	102724034	Hs.694638	NR_120378		LOC102724034	-	uncharacterized LOC102724034	ncRNA	NA	NA
T2_peak_11389	chr15	82524255	82524376	122	82524341	25.87	10.5157	4.47773	7.32333	non-coding (NR_111962, exon 6 of 9)	NR_111962	642402	Hs.498322	NR_111962		GOLGA6L17P	GOLGA6L21P	golgin A6 family-like 17, pseudogene	pseudo	NA	NA
T2_peak_1139	chr1	46616680	46616869	190	46616784	12.93	12.8306	8.65416	9.47373	5' UTR (NM_201403, exon 1 of 4)	NM_201403	148932	Hs.632401	NM_145279	ENSG00000142961	MOB3C	MOB1E|MOBKL2C	MOB kinase activator 3C	protein-coding	NA	NA
T2_peak_11390	chr15	82750566	82750706	141	82750656	40.65	20.1593	5.9496	16.2134	promoter-TSS (NR_110099)	NR_110097	100505616	Hs.513091	NR_110096	ENSG00000250988	SNHG21	FSD2-AS1|SCARNA15HG	small nucleolar RNA host gene 21	ncRNA	NA	NA
T2_peak_11391	chr15	82849732	82849864	133	82849768	46.19	11.4764	3.146	8.24467	exon (NM_004839, exon 9 of 9)	NM_001080435	123720	Hs.377360	NM_001080435	ENSG00000156232	WHAMM	WHAMM1|WHDC1	WAS protein homolog associated with actin, golgi membranes and microtubules	protein-coding	NA	NA
T2_peak_11392	chr15	83036107	83036314	208	83036211	18.48	22.8138	12.8775	18.7229	L1ME3|LINE|L1	NR_027649	123207	Hs.352541	NM_144597	ENSG00000169609	C15orf40	-	chromosome 15 open reading frame 40	protein-coding	NA	NA
T2_peak_11393	chr15	83191812	83191941	130	83191881	9.24	11.8796	7.86363	8.56438	intron (NM_016073, intron 1 of 5)	NM_016073	50810	Hs.513954	NM_016073	ENSG00000166503	HDGFRP3	CGI-142|HDGF-2|HDGF2|HRP-3	hepatoma-derived growth factor, related protein 3	protein-coding	NA	NA
T2_peak_11394	chr15	83362002	83362154	153	83362092	10.16	13.4421	8.57319	10.006	Intergenic	NM_001717	646	Hs.459153	NM_001717	ENSG00000169594	BNC1	BNC|BSN1|HsT19447	basonuclin 1	protein-coding	NA	NA
T2_peak_11395	chr15	83450654	83450775	122	83450708	10.16	13.4421	8.57319	10.006	intron (NM_001324182, intron 1 of 9)	NM_001301108	6457	Hs.270055	NM_003027	ENSG00000140600	SH3GL3	CNSA3|EEN-B2|HsT19371|SH3D2C|SH3P13	SH3 domain containing GRB2 like 3, endophilin A3	protein-coding	NA	NA
T2_peak_11396	chr15	83543378	83543575	198	83543479	14.78	20.0405	12.121	16.1038	L1M1|LINE|L1	NM_001324187	6457	Hs.270055	NM_003027	ENSG00000140600	SH3GL3	CNSA3|EEN-B2|HsT19371|SH3D2C|SH3P13	SH3 domain containing GRB2 like 3, endophilin A3	protein-coding	NA	NA
T2_peak_11397	chr15	83544029	83544198	170	83544146	9.24	11.8796	7.86363	8.56438	L1M1|LINE|L1	NM_001324187	6457	Hs.270055	NM_003027	ENSG00000140600	SH3GL3	CNSA3|EEN-B2|HsT19371|SH3D2C|SH3P13	SH3 domain containing GRB2 like 3, endophilin A3	protein-coding	NA	NA
T2_peak_11398	chr15	83547646	83547767	122	83547715	7.39	8.88249	6.44452	5.8435	L1ME3A|LINE|L1	NM_001324187	6457	Hs.270055	NM_003027	ENSG00000140600	SH3GL3	CNSA3|EEN-B2|HsT19371|SH3D2C|SH3P13	SH3 domain containing GRB2 like 3, endophilin A3	protein-coding	NA	NA
T2_peak_11399	chr15	83578550	83578677	128	83578617	9.24	11.8796	7.86363	8.56438	intron (NM_001324186, intron 7 of 9)	NM_001301110	57188	Hs.459162	NM_207517	ENSG00000156218	ADAMTSL3	ADAMTSL-3	ADAMTS like 3	protein-coding	NA	NA
T2_peak_1140	chr1	46718825	46718946	122	46718839	10.16	5.71976	4.12178	3.10781	5' UTR (NM_014774, exon 1 of 11)	NM_014774	9813	Hs.707688	NM_014774	ENSG00000159658	EFCAB14	KIAA0494	EF-hand calcium binding domain 14	protein-coding	NA	NA
T2_peak_11400	chr15	83587526	83587660	135	83587610	11.09	15.0422	9.28274	11.4815	intron (NR_136714, intron 8 of 9)	NM_001301110	57188	Hs.459162	NM_207517	ENSG00000156218	ADAMTSL3	ADAMTSL-3	ADAMTS like 3	protein-coding	NA	NA
T2_peak_11401	chr15	83637674	83637797	124	83637729	9.24	11.0693	7.49487	7.85544	L1MA8|LINE|L1	NM_001301110	57188	Hs.459162	NM_207517	ENSG00000156218	ADAMTSL3	ADAMTSL-3	ADAMTS like 3	protein-coding	NA	NA
T2_peak_11402	chr15	83673907	83674101	195	83674011	14.78	20.0405	12.121	16.1038	L1MDa|LINE|L1	NM_207517	57188	Hs.459162	NM_207517	ENSG00000156218	ADAMTSL3	ADAMTSL-3	ADAMTS like 3	protein-coding	NA	NA
T2_peak_11403	chr15	83680370	83680491	122	83680431	9.24	11.8796	7.86363	8.56438	L1MDa|LINE|L1	NM_207517	57188	Hs.459162	NM_207517	ENSG00000156218	ADAMTSL3	ADAMTSL-3	ADAMTS like 3	protein-coding	NA	NA
T2_peak_11404	chr15	83726784	83727057	274	83726889	10.16	13.4421	8.57319	10.006	L1MA3|LINE|L1	NM_207517	57188	Hs.459162	NM_207517	ENSG00000156218	ADAMTSL3	ADAMTSL-3	ADAMTS like 3	protein-coding	NA	NA
T2_peak_11405	chr15	83727234	83727537	304	83727467	10.16	13.4421	8.57319	10.006	L1MA3|LINE|L1	NM_207517	57188	Hs.459162	NM_207517	ENSG00000156218	ADAMTSL3	ADAMTSL-3	ADAMTS like 3	protein-coding	NA	NA
T2_peak_11406	chr15	83950845	83951033	189	83950939	10.16	13.4421	8.57319	10.006	L1MA2|LINE|L1	NR_036652	648809	Hs.585157	NR_036652		EFTUD1P1	FAM42B|HsT19321	elongation factor Tu GTP binding domain containing 1 pseudogene 1	pseudo	NA	NA
T2_peak_11407	chr15	84124147	84124308	162	84124231	11.09	15.0422	9.28274	11.4815	L1ME3E|LINE|L1	NR_036652	648809	Hs.585157	NR_036652		EFTUD1P1	FAM42B|HsT19321	elongation factor Tu GTP binding domain containing 1 pseudogene 1	pseudo	NA	NA
T2_peak_11408	chr15	84160329	84160583	255	84160532	12.93	10.1966	6.9666	7.09415	HERVK-int|LTR|ERVK	NR_033787	440299	Hs.454641	NR_033787		DNM1P41	DNM1DN11-6|DNM1DN11.6|DNM1DN11@	dynamin 1 pseudogene 41	pseudo	NA	NA
T2_peak_11409	chr15	84160957	84161279	323	84161199	12.01	15.2619	9.35658	11.6924	HERVK-int|LTR|ERVK	NR_033787	440299	Hs.454641	NR_033787		DNM1P41	DNM1DN11-6|DNM1DN11.6|DNM1DN11@	dynamin 1 pseudogene 41	pseudo	NA	NA
T2_peak_1141	chr1	46782015	46782182	168	46782118	7.39	8.88249	6.44452	5.8435	L1PB1|LINE|L1	NM_001319161	1580	Hs.436317	NM_000779	ENSG00000142973	CYP4B1	CYPIVB1|P-450HP	cytochrome P450 family 4 subfamily B member 1	protein-coding	NA	NA
T2_peak_11410	chr15	84161633	84162094	462	84161977	12.01	15.0931	9.2752	11.531	HERVK-int|LTR|ERVK	NR_033787	440299	Hs.454641	NR_033787		DNM1P41	DNM1DN11-6|DNM1DN11.6|DNM1DN11@	dynamin 1 pseudogene 41	pseudo	NA	NA
T2_peak_11411	chr15	84162353	84163122	770	84162791	41.57	51.5718	21.2855	45.9789	HERVK-int|LTR|ERVK	NR_033787	440299	Hs.454641	NR_033787		DNM1P41	DNM1DN11-6|DNM1DN11.6|DNM1DN11@	dynamin 1 pseudogene 41	pseudo	NA	NA
T2_peak_11412	chr15	84199344	84199622	279	84199511	105.31	32.6198	4.08897	27.9624	TTS (NR_049748)	NR_049748	642423	Hs.681665	NR_049748		LOC642423	-	golgin A2 pseudogene	pseudo	NA	NA
T2_peak_11413	chr15	84200820	84200949	130	84200868	42.49	21.863	6.21354	17.8129	promoter-TSS (NR_049748)	NR_049748	642423	Hs.681665	NR_049748		LOC642423	-	golgin A2 pseudogene	pseudo	NA	NA
T2_peak_11414	chr15	84354343	84354488	146	84354423	13.86	11.3449	7.4285	8.1168	Intergenic	NR_120379	103171574	Hs.694638	NR_120379	ENSG00000259774	LOC103171574	-	uncharacterized LOC103171574	ncRNA	NA	NA
T2_peak_11415	chr15	84428005	84428161	157	84428100	23.09	16.5075	7.53911	12.8842	TTS (NM_001267536).2	NR_120378	102724034	Hs.694638	NR_120378		LOC102724034	-	uncharacterized LOC102724034	ncRNA	NA	NA
T2_peak_11416	chr15	84470577	84470750	174	84470670	36.95	10.3504	3.45018	7.17172	intron (NM_001267536, intron 9 of 10)	NR_049748	642423	Hs.681665	NR_049748		LOC642423	-	golgin A2 pseudogene	pseudo	NA	NA
T2_peak_11417	chr15	84512371	84512598	228	84512404	12.93	11.8503	8.04457	8.56438	exon (NM_001267536, exon 7 of 11)	NR_003246	374650	Hs.454625	NM_198079		GOLGA6L5P	GOLGA6L5|GOLGA6L8	golgin A6 family-like 5, pseudogene	pseudo	NA	NA
T2_peak_11418	chr15	84601014	84601140	127	84601105	23.09	11.0053	4.819	7.79696	promoter-TSS (NM_017894)	NM_001007072	54993	Hs.594023	NM_017894	ENSG00000176371	ZSCAN2	ZFP29|ZNF854	zinc finger and SCAN domain containing 2	protein-coding	NA	NA
T2_peak_11419	chr15	84603798	84604318	521	84604115	72.06	24.5929	4.29743	20.391	exon (NM_017894, exon 2 of 3)	NM_001007072	54993	Hs.594023	NM_017894	ENSG00000176371	ZSCAN2	ZFP29|ZNF854	zinc finger and SCAN domain containing 2	protein-coding	NM_001007072	NA
T2_peak_1142	chr1	46785963	46786107	145	46786049	11.09	15.0422	9.28274	11.4815	MER4-int|LTR|ERV1	NM_001319161	1580	Hs.436317	NM_000779	ENSG00000142973	CYP4B1	CYPIVB1|P-450HP	cytochrome P450 family 4 subfamily B member 1	protein-coding	NA	NA
T2_peak_11420	chr15	84620583	84620857	275	84620659	15.7	6.9063	4.17615	4.13116	exon (NM_181877, exon 3 of 3)	NR_004859	54581	Hs.658114	NM_022050		SCAND2P	SCAND2	SCAN domain containing 2 pseudogene	pseudo	NA	NA
T2_peak_11421	chr15	84621074	84621231	158	84621160	17.55	8.60769	4.72306	5.66097	exon (NM_181877, exon 3 of 3)	NR_004859	54581	Hs.658114	NM_022050		SCAND2P	SCAND2	SCAN domain containing 2 pseudogene	pseudo	NA	NA
T2_peak_11422	chr15	84621999	84622142	144	84622069	25.87	14.1593	6.08387	10.6898	3' UTR (NM_181877, exon 3 of 3)	NR_004859	54581	Hs.658114	NM_022050		SCAND2P	SCAND2	SCAN domain containing 2 pseudogene	pseudo	NA	NM_181877
T2_peak_11423	chr15	84658012	84658200	189	84658109	37.88	36.2719	14.1645	31.4366	exon (NM_205858, exon 1 of 3)	NM_205858	4828	Hs.386470	NM_021077	ENSG00000197696	NMB	-	neuromedin B	protein-coding	NM_021077	NA
T2_peak_11424	chr15	84716154	84716435	282	84716231	45.27	13.1828	3.55894	9.81475	non-coding (NR_073518, exon 1 of 7)	NR_073518	23478	Hs.9534	NM_014300	ENSG00000140612	SEC11A	1810012E07Rik|SEC11L1|SPC18|SPCS4A|sid2895	SEC11 homolog A, signal peptidase complex subunit	protein-coding	NA	NA
T2_peak_11425	chr15	84783961	84784179	219	84784101	56.35	21.5309	4.69173	17.524	exon (NM_014630, exon 4 of 11)	NM_020778	57538	Hs.459183	NM_020778	ENSG00000136383	ALPK3	MAK|MIDORI	alpha kinase 3	protein-coding	NA	NA
T2_peak_11426	chr15	84784567	84784716	150	84784663	33.26	8.53652	3.07898	5.59269	exon (NM_014630, exon 4 of 11)	NM_020778	57538	Hs.459183	NM_020778	ENSG00000136383	ALPK3	MAK|MIDORI	alpha kinase 3	protein-coding	NA	NA
T2_peak_11427	chr15	84802006	84802439	434	84802276	114.55	31.4965	3.72746	26.902	exon (NM_014630, exon 11 of 11)	NM_020778	57538	Hs.459183	NM_020778	ENSG00000136383	ALPK3	MAK|MIDORI	alpha kinase 3	protein-coding	NA	NM_014630
T2_peak_11428	chr15	84849857	84850127	271	84849950	8.31	10.3583	7.15408	7.17172	L1MEf|LINE|L1	NM_020778	57538	Hs.459183	NM_020778	ENSG00000136383	ALPK3	MAK|MIDORI	alpha kinase 3	protein-coding	NA	NA
T2_peak_11429	chr15	85137918	85138197	280	85138143	58.2	18.4858	3.94662	14.6517	3' UTR (NM_001243137, exon 22 of 22)	NR_049748	642423	Hs.681665	NR_049748		LOC642423	-	golgin A2 pseudogene	pseudo	NA	NA
T2_peak_1143	chr1	46974277	46974513	237	46974360	13.86	11.3449	7.4285	8.1168	L1PA15|LINE|L1	NM_001320289	260293	Hs.439760	NM_178033	ENSG00000186377	CYP4X1	CYPIVX1	cytochrome P450 family 4 subfamily X member 1	protein-coding	NA	NA
T2_peak_11430	chr15	85161176	85161368	193	85161282	7.39	8.88249	6.44452	5.8435	L1MB4|LINE|L1	NR_049748	642423	Hs.681665	NR_049748		LOC642423	-	golgin A2 pseudogene	pseudo	NA	NA
T2_peak_11431	chr15	85161479	85161600	122	85161530	8.31	10.3583	7.15408	7.17172	L1MB4|LINE|L1	NR_049748	642423	Hs.681665	NR_049748		LOC642423	-	golgin A2 pseudogene	pseudo	NA	NA
T2_peak_11432	chr15	85192639	85192775	137	85192715	7.39	4.98931	4.1952	2.4055	MamGypLTR3|LTR|Gypsy	NR_049748	642423	Hs.681665	NR_049748		LOC642423	-	golgin A2 pseudogene	pseudo	NA	NA
T2_peak_11433	chr15	85204024	85204269	246	85204109	107.16	9.74794	1.93144	6.67	TTS (NR_049748).3	NR_049748	642423	Hs.681665	NR_049748		LOC642423	-	golgin A2 pseudogene	pseudo	NA	NA
T2_peak_11434	chr15	85204595	85204918	324	85204714	121.94	35.6935	3.96586	30.8878	TTS (NR_049748).3	NR_049748	642423	Hs.681665	NR_049748		LOC642423	-	golgin A2 pseudogene	pseudo	NA	NA
T2_peak_11435	chr15	85205066	85205206	141	85205158	74.83	10.5611	2.34369	7.36785	non-coding (NR_049748, exon 1 of 1).3	NR_049748	642423	Hs.681665	NR_049748		LOC642423	-	golgin A2 pseudogene	pseudo	NA	NA
T2_peak_11436	chr15	85205268	85205441	174	85205333	97	14.3688	2.44997	10.8896	promoter-TSS (NR_049748).3	NR_049748	642423	Hs.681665	NR_049748		LOC642423	-	golgin A2 pseudogene	pseudo	NR_049748-HOMER3	NR_049748-HOMER3
T2_peak_11437	chr15	85246668	85246797	130	85246718	12.93	15.6165	10.2	12.027	exon (NM_001310153, exon 10 of 11)	NM_001310153	100133220	Hs.454625	NM_001310153		GOLGA6L3	-	golgin A6 family-like 3	protein-coding	NA	NA
T2_peak_11438	chr15	85579356	85579522	167	85579465	13.86	6.76348	4.47769	3.99603	exon (NM_006738, exon 7 of 37)	NM_001270546	11214	Hs.459211	NM_006738	ENSG00000170776	AKAP13	AKAP-13|AKAP-Lbc|ARHGEF13|BRX|HA-3|Ht31|LBC|PRKA13|PROTO-LB|PROTO-LBC|c-lbc|p47	A-kinase anchoring protein 13	protein-coding	NA	NA
T2_peak_11439	chr15	85655603	85655741	139	85655646	25.87	8.87152	3.83805	5.8435	exon (NM_006738, exon 11 of 37)	NM_001270546	11214	Hs.459211	NM_006738	ENSG00000170776	AKAP13	AKAP-13|AKAP-Lbc|ARHGEF13|BRX|HA-3|Ht31|LBC|PRKA13|PROTO-LB|PROTO-LBC|c-lbc|p47	A-kinase anchoring protein 13	protein-coding	NA	NA
T2_peak_1144	chr1	46999580	46999754	175	46999682	7.39	8.88249	6.44452	5.8435	L1PA17|LINE|L1	NM_001320290	260293	Hs.439760	NM_178033	ENSG00000186377	CYP4X1	CYPIVX1	cytochrome P450 family 4 subfamily X member 1	protein-coding	NA	NA
T2_peak_11440	chr15	85727101	85727230	130	85727188	16.63	10.2513	5.87613	7.14435	exon (NM_006738, exon 28 of 37)	NR_120366	101929679	Hs.513112	NR_120366		LOC101929679	-	uncharacterized LOC101929679	ncRNA	NA	NA
T2_peak_11441	chr15	85741228	85741351	124	85741311	31.41	8.65647	3.24092	5.70815	exon (NM_006738, exon 35 of 37)	NR_120366	101929679	Hs.513112	NR_120366		LOC101929679	-	uncharacterized LOC101929679	ncRNA	NA	NA
T2_peak_11442	chr15	85744711	85744875	165	85744814	28.64	7.63035	3.14693	4.7271	3' UTR (NM_006738, exon 37 of 37)	NR_120366	101929679	Hs.513112	NR_120366		LOC101929679	-	uncharacterized LOC101929679	ncRNA	NA	NA
T2_peak_11443	chr15	85760619	85760834	216	85760707	51.73	24.3495	5.8592	20.1599	3' UTR (NM_022480, exon 3 of 3)	NR_120366	101929679	Hs.513112	NR_120366		LOC101929679	-	uncharacterized LOC101929679	ncRNA	NA	NA
T2_peak_11444	chr15	85768161	85768331	171	85768235	27.71	7.53378	3.19044	4.63504	exon (NM_022480, exon 2 of 3)	NR_031682	100302121		NR_031682	ENSG00000221634	MIR1276	MIRN1276|hsa-mir-1276|mir-1276	microRNA 1276	ncRNA	NA	NA
T2_peak_11445	chr15	85769424	85769559	136	85769496	14.78	4.70046	3.15616	2.22429	exon (NM_022480, exon 2 of 3)	NR_031682	100302121		NR_031682	ENSG00000221634	MIR1276	MIRN1276|hsa-mir-1276|mir-1276	microRNA 1276	ncRNA	NA	NA
T2_peak_11446	chr15	85769695	85769849	155	85769769	24.02	19.3925	8.84056	15.5123	TTS (NR_031682)	NR_031682	100302121		NR_031682	ENSG00000221634	MIR1276	MIRN1276|hsa-mir-1276|mir-1276	microRNA 1276	ncRNA	NM_022480	NA
T2_peak_11447	chr15	85794782	85794906	125	85794833	10.16	13.4421	8.57319	10.006	5' UTR (NM_022480, exon 1 of 3)	NM_022480	64410	Hs.498371	NM_022480	ENSG00000183655	KLHL25	ENC-2|ENC2	kelch like family member 25	protein-coding	NA	NA
T2_peak_11448	chr15	86097380	86097540	161	86097448	15.7	21.7652	12.8305	17.7188	L1MA4A|LINE|L1	NM_152336	123624	Hs.31795	NM_152336	ENSG00000166748	AGBL1	CCP4|FECD8	ATP/GTP binding protein like 1	protein-coding	NA	NA
T2_peak_11449	chr15	86099998	86100141	144	86100069	8.31	10.3583	7.15408	7.17172	L1MA4A|LINE|L1	NR_120368	101929701	Hs.132570	NR_120368	ENSG00000260477	LINC01584	-	long intergenic non-protein coding RNA 1584	ncRNA	NA	NA
T2_peak_1145	chr1	47433393	47433551	159	47433481	15.7	9.31879	5.5682	6.25676	non-coding (NR_026878, exon 1 of 1)	NR_026878	84793	Hs.127762	NM_032707	ENSG00000237424	FOXD2-AS1	-	FOXD2 antisense RNA 1 (head to head)	ncRNA	NA	NA
T2_peak_11450	chr15	86101373	86101670	298	86101595	12.01	16.677	9.9923	12.9568	L1MA4A|LINE|L1	NR_120368	101929701	Hs.132570	NR_120368	ENSG00000260477	LINC01584	-	long intergenic non-protein coding RNA 1584	ncRNA	NA	NA
T2_peak_11451	chr15	86174893	86175076	184	86174976	12.93	16.677	10.7019	12.9568	L1MA4A|LINE|L1	NR_120368	101929701	Hs.132570	NR_120368	ENSG00000260477	LINC01584	-	long intergenic non-protein coding RNA 1584	ncRNA	NA	NA
T2_peak_11452	chr15	86318598	86318743	146	86318678	12.01	16.677	9.9923	12.9568	MER90|LTR|ERV1	NR_046012	727915	Hs.451281	NR_046012	ENSG00000260125	AGBL1-AS1	-	AGBL1 antisense RNA 1	ncRNA	NA	NA
T2_peak_11453	chr15	86359199	86359408	210	86359303	14.78	8.41215	5.26026	5.47148	L1MA9|LINE|L1	NR_046012	727915	Hs.451281	NR_046012	ENSG00000260125	AGBL1-AS1	-	AGBL1 antisense RNA 1	ncRNA	NA	NA
T2_peak_11454	chr15	86616346	86616468	123	86616411	9.24	11.8796	7.86363	8.56438	intron (NM_152336, intron 22 of 24)	NR_046012	727915	Hs.451281	NR_046012	ENSG00000260125	AGBL1-AS1	-	AGBL1 antisense RNA 1	ncRNA	NA	NA
T2_peak_11455	chr15	86895142	86895326	185	86895206	7.39	8.88249	6.44452	5.8435	intron (NM_152336, intron 23 of 24)	NR_135682	105370954	Hs.668501	NR_135682	ENSG00000259636	LOC105370954	-	uncharacterized LOC105370954	ncRNA	NA	NA
T2_peak_11456	chr15	87031500	87031669	170	87031601	10.16	13.4421	8.57319	10.006	Intergenic	NR_135683	102724452	Hs.128062	NR_135683	ENSG00000259620	LOC102724452	-	uncharacterized LOC102724452	ncRNA	NA	NA
T2_peak_11457	chr15	87106187	87106376	190	87106271	11.09	15.0422	9.28274	11.4815	L1MA4A|LINE|L1	NR_135683	102724452	Hs.128062	NR_135683	ENSG00000259620	LOC102724452	-	uncharacterized LOC102724452	ncRNA	NA	NA
T2_peak_11458	chr15	87107551	87108060	510	87107757	19.4	27.2678	14.934	22.8957	L1MA4A|LINE|L1	NR_135683	102724452	Hs.128062	NR_135683	ENSG00000259620	LOC102724452	-	uncharacterized LOC102724452	ncRNA	NA	NA
T2_peak_11459	chr15	87108164	87108302	139	87108225	11.09	15.0422	9.28274	11.4815	L1MA4A|LINE|L1	NR_135683	102724452	Hs.128062	NR_135683	ENSG00000259620	LOC102724452	-	uncharacterized LOC102724452	ncRNA	NA	NA
T2_peak_1146	chr1	47748929	47749059	131	47748943	7.39	4.98931	4.1952	2.4055	Intergenic	NM_001194986	388630	Hs.61504	NM_001194986	ENSG00000269113	TRABD2B	TIKI2	TraB domain containing 2B	protein-coding	NA	NA
T2_peak_11460	chr15	87176723	87176888	166	87176832	12.01	16.677	9.9923	12.9568	L1MA9|LINE|L1	NR_135683	102724452	Hs.128062	NR_135683	ENSG00000259620	LOC102724452	-	uncharacterized LOC102724452	ncRNA	NA	NA
T2_peak_11461	chr15	87186679	87186852	174	87186769	11.09	15.0422	9.28274	11.4815	MLT1B|LTR|ERVL-MaLR	NR_135683	102724452	Hs.128062	NR_135683	ENSG00000259620	LOC102724452	-	uncharacterized LOC102724452	ncRNA	NA	NA
T2_peak_11462	chr15	87259565	87259698	134	87259620	6.47	7.45746	5.73497	4.56238	L1PA6|LINE|L1	NR_135683	102724452	Hs.128062	NR_135683	ENSG00000259620	LOC102724452	-	uncharacterized LOC102724452	ncRNA	NA	NA
T2_peak_11463	chr15	87260481	87260602	122	87260579	8.31	10.3583	7.15408	7.17172	L1PA6|LINE|L1	NR_135683	102724452	Hs.128062	NR_135683	ENSG00000259620	LOC102724452	-	uncharacterized LOC102724452	ncRNA	NA	NA
T2_peak_11464	chr15	87364727	87364924	198	87364818	11.09	15.0422	9.28274	11.4815	A-rich|Low_complexity|Low_complexity	NR_026869	145978	Hs.350808	NM_152454	ENSG00000259527	LINC00052	NCRNA00052|TMEM83	long intergenic non-protein coding RNA 52	ncRNA	NA	NA
T2_peak_11465	chr15	87539344	87539465	122	87539439	6.47	7.45746	5.73497	4.56238	L1PB3|LINE|L1	NR_026869	145978	Hs.350808	NM_152454	ENSG00000259527	LINC00052	NCRNA00052|TMEM83	long intergenic non-protein coding RNA 52	ncRNA	NA	NA
T2_peak_11466	chr15	87676925	87677198	274	87677086	6.47	7.45746	5.73497	4.56238	L1MEc|LINE|L1	NR_026869	145978	Hs.350808	NM_152454	ENSG00000259527	LINC00052	NCRNA00052|TMEM83	long intergenic non-protein coding RNA 52	ncRNA	NA	NA
T2_peak_11467	chr15	87749150	87749368	219	87749259	11.09	15.0422	9.28274	11.4815	L1MD|LINE|L1	NR_026869	145978	Hs.350808	NM_152454	ENSG00000259527	LINC00052	NCRNA00052|TMEM83	long intergenic non-protein coding RNA 52	ncRNA	NA	NA
T2_peak_11468	chr15	87772499	87772723	225	87772619	12.93	10.1966	6.9666	7.09415	L1PA8|LINE|L1	NR_026869	145978	Hs.350808	NM_152454	ENSG00000259527	LINC00052	NCRNA00052|TMEM83	long intergenic non-protein coding RNA 52	ncRNA	NA	NA
T2_peak_11469	chr15	87807087	87807300	214	87807200	12.93	16.677	10.7019	12.9568	L1PB1|LINE|L1	NR_026869	145978	Hs.350808	NM_152454	ENSG00000259527	LINC00052	NCRNA00052|TMEM83	long intergenic non-protein coding RNA 52	ncRNA	NA	NA
T2_peak_1147	chr1	47936999	47937143	145	47937039	5.54	6.08988	5.02541	3.34668	(CATCAT)n|Simple_repeat|Simple_repeat	NM_001194986	388630	Hs.61504	NM_001194986	ENSG00000269113	TRABD2B	TIKI2	TraB domain containing 2B	protein-coding	NA	NA
T2_peak_11470	chr15	88002120	88002241	122	88002139	5.54	6.08988	5.02541	3.34668	(T)n|Simple_repeat|Simple_repeat	NM_001320135	4916	Hs.185701	NM_002530	ENSG00000140538	NTRK3	GP145-TrkC|TRKC|gp145(trkC)	neurotrophic receptor tyrosine kinase 3	protein-coding	NA	NA
T2_peak_11471	chr15	88236638	88236789	152	88236722	8.31	8.55429	6.25954	5.60852	L1PB3|LINE|L1	NR_038229	283738	Hs.578429	NR_038229	ENSG00000260305	NTRK3-AS1	-	NTRK3 antisense RNA 1	ncRNA	NA	NA
T2_peak_11472	chr15	88467246	88467372	127	88467271	60.05	18.3587	3.81543	14.5307	promoter-TSS (NM_001321972)	NM_022163	26589	Hs.534261	NM_022163	ENSG00000259494	MRPL46	C15orf4|LIECG2|P2ECSL	mitochondrial ribosomal protein L46	protein-coding	NA	NA
T2_peak_11473	chr15	88467731	88467931	201	88467915	63.74	6.38252	1.96188	3.63104	promoter-TSS (NM_022163)	NM_022839	64963	Hs.111286	NM_022839	ENSG00000181991	MRPS11	HCC-2|MRP-S11|S11mt	mitochondrial ribosomal protein S11	protein-coding	NA	NA
T2_peak_11474	chr15	88472324	88472464	141	88472424	41.57	8.08262	2.66069	5.15813	exon (NM_001321976, exon 3 of 3)	NM_022839	64963	Hs.111286	NM_022839	ENSG00000181991	MRPS11	HCC-2|MRP-S11|S11mt	mitochondrial ribosomal protein S11	protein-coding	NA	NM_001321974
T2_peak_11475	chr15	88477802	88477950	149	88477913	101.62	10.1176	2.01212	7.0265	exon (NM_001321972, exon 6 of 6)	NM_022839	64963	Hs.111286	NM_022839	ENSG00000181991	MRPS11	HCC-2|MRP-S11|S11mt	mitochondrial ribosomal protein S11	protein-coding	NA	NA
T2_peak_11476	chr15	88595595	88595721	127	88595648	7.39	8.88249	6.44452	5.8435	(TTTTTTG)n|Simple_repeat|Simple_repeat	NR_120369	101929743	Hs.558810	NR_120369	ENSG00000249487	LINC01586	-	long intergenic non-protein coding RNA 1586	ncRNA	NA	NA
T2_peak_11477	chr15	88596701	88596836	136	88596765	9.24	11.8796	7.86363	8.56438	L1ME3Cz|LINE|L1	NR_120369	101929743	Hs.558810	NR_120369	ENSG00000249487	LINC01586	-	long intergenic non-protein coding RNA 1586	ncRNA	NA	NA
T2_peak_11478	chr15	88630081	88630382	302	88630262	66.51	29.4895	5.62613	25.0003	exon (NM_022767, exon 4 of 4)	NR_130134	3669	Hs.459265	NM_002201	ENSG00000172183	ISG20	CD25|HEM45	interferon stimulated exonuclease gene 20	protein-coding	NA	NM_022767
T2_peak_11479	chr15	88639319	88639478	160	88639432	55.43	15.3735	3.52675	11.7998	exon (NM_002201, exon 2 of 4)	NM_002201	3669	Hs.459265	NM_002201	ENSG00000172183	ISG20	CD25|HEM45	interferon stimulated exonuclease gene 20	protein-coding	NM_001303233	NA
T2_peak_1148	chr1	48093496	48093669	174	48093565	12.93	16.677	10.7019	12.9568	Intergenic	NR_026749	391037	Hs.585393	NR_026749		SKINT1L	BTN12|SKINT1|SKINTL|SKINTP	Skint1 like (pseudogene)	pseudo	NA	NA
T2_peak_11480	chr15	88909896	88910150	255	88909912	63.74	6.84301	2.02319	4.07356	intron (NM_001114614, intron 1 of 6)	NM_001310321	4240	Hs.3745	NM_005928	ENSG00000140545	MFGE8	BA46|EDIL1|HMFG|HsT19888|MFG-E8|MFGM|OAcGD3S|SED1|SPAG10|hP47	milk fat globule-EGF factor 8 protein	protein-coding	NA	NA
T2_peak_11481	chr15	88913255	88913431	177	88913334	64.67	35.6338	7.29622	30.8297	promoter-TSS (NM_001310321)	NM_001310319	4240	Hs.3745	NM_005928	ENSG00000140545	MFGE8	BA46|EDIL1|HMFG|HsT19888|MFG-E8|MFGM|OAcGD3S|SED1|SPAG10|hP47	milk fat globule-EGF factor 8 protein	protein-coding	NM_001114614	NA
T2_peak_11482	chr15	88940607	88940764	158	88940647	13.86	18.3438	11.4114	14.5169	Intergenic	NM_001114614	4240	Hs.3745	NM_005928	ENSG00000140545	MFGE8	BA46|EDIL1|HMFG|HsT19888|MFG-E8|MFGM|OAcGD3S|SED1|SPAG10|hP47	milk fat globule-EGF factor 8 protein	protein-coding	NA	NA
T2_peak_11483	chr15	88966059	88966180	122	88966143	7.39	4.98931	4.1952	2.4055	L1MA5A|LINE|L1	NM_001114614	4240	Hs.3745	NM_005928	ENSG00000140545	MFGE8	BA46|EDIL1|HMFG|HsT19888|MFG-E8|MFGM|OAcGD3S|SED1|SPAG10|hP47	milk fat globule-EGF factor 8 protein	protein-coding	NA	NA
T2_peak_11484	chr15	89195363	89195498	136	89195442	43.42	13.2598	3.70155	9.88865	3' UTR (NM_007011, exon 15 of 15)	NM_000326	6017	Hs.1933	NM_000326	ENSG00000140522	RLBP1	CRALBP	retinaldehyde binding protein 1	protein-coding	NA	NM_007011
T2_peak_11485	chr15	89333219	89333492	274	89333249	27.71	6.51537	2.8714	3.75872	exon (NM_001126131, exon 2 of 23)	NM_002693	5428	Hs.706868	NM_002693	ENSG00000140521	POLG	MDP1|MIRAS|MTDPS4A|MTDPS4B|PEO|POLG1|POLGA|SANDO|SCAE	DNA polymerase gamma, catalytic subunit	protein-coding	NA	NA
T2_peak_11486	chr15	89334689	89334824	136	89334723	24.94	9.79599	4.32376	6.71531	promoter-TSS (NM_001126131)	NM_002693	5428	Hs.706868	NM_002693	ENSG00000140521	POLG	MDP1|MIRAS|MTDPS4A|MTDPS4B|PEO|POLG1|POLGA|SANDO|SCAE	DNA polymerase gamma, catalytic subunit	protein-coding	NA	NA
T2_peak_11487	chr15	89613548	89613730	183	89613657	11.09	9.08008	6.0428	6.02855	L1M4|LINE|L1	NM_001308025	90381	Hs.441708	NM_152259	ENSG00000140534	TICRR	C15orf42|SLD3|Treslin	TOPBP1 interacting checkpoint and replication regulator	protein-coding	NA	NA
T2_peak_11488	chr15	89625431	89625693	263	89625585	31.41	18.4833	6.76008	14.6497	exon (NM_001308025, exon 20 of 22)	NM_198525	374654	Hs.513134	NM_198525	ENSG00000166813	KIF7	ACLS|AGBK|HLS2|JBTS12|UNQ340	kinesin family member 7	protein-coding	NA	NA
T2_peak_11489	chr15	89628392	89628598	207	89628519	57.28	14.2417	3.23753	10.7677	TTS (NM_001308025)	NM_198525	374654	Hs.513134	NM_198525	ENSG00000166813	KIF7	ACLS|AGBK|HLS2|JBTS12|UNQ340	kinesin family member 7	protein-coding	NA	NM_198525
T2_peak_1149	chr1	48145337	48145458	122	48145417	9.24	11.8796	7.86363	8.56438	L1PA14|LINE|L1	NR_026749	391037	Hs.585393	NR_026749		SKINT1L	BTN12|SKINT1|SKINTL|SKINTP	Skint1 like (pseudogene)	pseudo	NA	NA
T2_peak_11490	chr15	89631556	89631713	158	89631610	25.87	12.6162	5.37156	9.26908	exon (NM_198525, exon 15 of 19)	NM_198525	374654	Hs.513134	NM_198525	ENSG00000166813	KIF7	ACLS|AGBK|HLS2|JBTS12|UNQ340	kinesin family member 7	protein-coding	NA	NA
T2_peak_11491	chr15	89632861	89633016	156	89632936	25.87	5.53144	2.68664	2.92779	exon (NM_198525, exon 14 of 19)	NM_198525	374654	Hs.513134	NM_198525	ENSG00000166813	KIF7	ACLS|AGBK|HLS2|JBTS12|UNQ340	kinesin family member 7	protein-coding	NA	NA
T2_peak_11492	chr15	89633726	89633954	229	89633814	27.71	10.202	4.102	7.09893	exon (NM_198525, exon 12 of 19)	NM_198525	374654	Hs.513134	NM_198525	ENSG00000166813	KIF7	ACLS|AGBK|HLS2|JBTS12|UNQ340	kinesin family member 7	protein-coding	NA	NA
T2_peak_11493	chr15	89652843	89652967	125	89652885	12.01	10.1966	6.5047	7.09415	exon (NM_198525, exon 2 of 19)	NM_198525	374654	Hs.513134	NM_198525	ENSG00000166813	KIF7	ACLS|AGBK|HLS2|JBTS12|UNQ340	kinesin family member 7	protein-coding	NM_198525	NA
T2_peak_11494	chr15	89750591	89750804	214	89750702	34.18	11.7722	3.90895	8.53144	exon (NM_018670, exon 1 of 2)	NM_018670	55897	Hs.447531	NM_018670	ENSG00000166823	MESP1	bHLHc5	mesoderm posterior bHLH transcription factor 1	protein-coding	NA	NA
T2_peak_11495	chr15	89785044	89785240	197	89785154	146.88	6.58133	1.55667	3.8224	3' UTR (NM_001150, exon 21 of 21)	NM_001039958	145873	Hs.37311	NM_001039958	ENSG00000188095	MESP2	SCDO2|bHLHc6	mesoderm posterior bHLH transcription factor 2	protein-coding	NA	NA
T2_peak_11496	chr15	89806018	89806150	133	89806101	115.47	17.4128	2.47819	13.6593	exon (NM_001150, exon 2 of 21)	NM_001150	290	Hs.1239	NM_001150	ENSG00000166825	ANPEP	APN|CD13|GP150|LAP1|P150|PEPN	alanyl aminopeptidase, membrane	protein-coding	NA	NA
T2_peak_11497	chr15	89835262	89835401	140	89835337	46.19	11.3201	3.11444	8.09664	non-coding (NR_023361, exon 7 of 7)	NR_049817	100847059		NR_049817	ENSG00000264966	MIR5094	-	microRNA 5094	ncRNA	NA	NA
T2_peak_11498	chr15	89859132	89859374	243	89859283	125.64	47.8008	5.06547	42.3866	(TTTC)n|Simple_repeat|Simple_repeat	NR_049817	100847059		NR_049817	ENSG00000264966	MIR5094	-	microRNA 5094	ncRNA	NA	NA
T2_peak_11499	chr15	89912803	89912942	140	89912831	20.32	14.2141	7.10786	10.7414	promoter-TSS (NM_001282380)	NM_001199058	100526783	Hs.744890	NM_001199058	ENSG00000250021	C15orf38-AP3S2	-	C15orf38-AP3S2 readthrough	protein-coding	NM_001199058	NA
T2_peak_1150	chr1	48148237	48148380	144	48148340	12.01	16.677	9.9923	12.9568	L1PA14|LINE|L1	NR_026749	391037	Hs.585393	NR_026749		SKINT1L	BTN12|SKINT1|SKINTL|SKINTP	Skint1 like (pseudogene)	pseudo	NA	NA
T2_peak_11500	chr15	89953849	89953970	122	89953901	7.39	8.88249	6.44452	5.8435	L1M5|LINE|L1	NM_182616	348110	Hs.6734	NM_182616	ENSG00000242498	ARPIN	C15orf38	actin-related protein 2/3 complex inhibitor	protein-coding	NA	NA
T2_peak_11501	chr15	90067247	90067458	212	90067381	14.78	10.7452	6.73817	7.54632	exon (NM_198526, exon 2 of 5)	NM_001289910	3418	Hs.596461	NM_002168	ENSG00000182054	IDH2	D2HGA2|ICD-M|IDH|IDHM|IDP|IDPM|mNADP-IDH	isocitrate dehydrogenase (NADP(+)) 2, mitochondrial	protein-coding	NA	NA
T2_peak_11502	chr15	90119493	90119620	128	90119543	10.16	13.4421	8.57319	10.006	GA-rich|Low_complexity|Low_complexity	NM_001290114	3418	Hs.596461	NM_002168	ENSG00000182054	IDH2	D2HGA2|ICD-M|IDH|IDHM|IDP|IDPM|mNADP-IDH	isocitrate dehydrogenase (NADP(+)) 2, mitochondrial	protein-coding	NA	NA
T2_peak_11503	chr15	90121293	90121414	122	90121344	7.39	8.88249	6.44452	5.8435	L1ME3A|LINE|L1	NM_001290114	3418	Hs.596461	NM_002168	ENSG00000182054	IDH2	D2HGA2|ICD-M|IDH|IDHM|IDP|IDPM|mNADP-IDH	isocitrate dehydrogenase (NADP(+)) 2, mitochondrial	protein-coding	NA	NA
T2_peak_11504	chr15	90157771	90157992	222	90157869	28.64	28.9539	13.3504	24.4896	(GAAA)n|Simple_repeat|Simple_repeat	NM_001324029	10509	Hs.474935	NM_020210	ENSG00000185033	SEMA4B	SEMAC|SemC	semaphorin 4B	protein-coding	NA	NA
T2_peak_11505	chr15	90184904	90185060	157	90184989	41.57	46.3511	18.1772	40.999	promoter-TSS (NM_001324030)	NM_001324030	10509	Hs.474935	NM_020210	ENSG00000185033	SEMA4B	SEMAC|SemC	semaphorin 4B	protein-coding	NA	NA
T2_peak_11506	chr15	90189115	90189244	130	90189189	16.63	11.5411	6.65976	8.30648	GA-rich|Low_complexity|Low_complexity	NM_001324031	10509	Hs.474935	NM_020210	ENSG00000185033	SEMA4B	SEMAC|SemC	semaphorin 4B	protein-coding	NA	NA
T2_peak_11507	chr15	90229223	90229422	200	90229319	152.43	17.1415	2.16094	13.4016	TTS (NR_102428)	NM_006384	10519	Hs.715556	NM_006384	ENSG00000185043	CIB1	CIB|CIBP|KIP1|PRKDCIP|SIP2-28	calcium and integrin binding 1	protein-coding	NA	NA
T2_peak_11508	chr15	90241475	90241634	160	90241552	24.02	5.931	2.77986	3.31134	exon (NM_001013657, exon 4 of 4)	NM_001322811	390637	Hs.304673	NM_001013657	ENSG00000183208	GDPGP1	C15orf58|VTC2	GDP-D-glucose phosphorylase 1	protein-coding	NA	NA
T2_peak_11509	chr15	90241814	90241941	128	90241915	22.17	4.17504	2.31712	1.76006	exon (NM_001013657, exon 4 of 4)	NM_001322811	390637	Hs.304673	NM_001013657	ENSG00000183208	GDPGP1	C15orf58|VTC2	GDP-D-glucose phosphorylase 1	protein-coding	NA	NA
T2_peak_1151	chr1	48194238	48194531	294	48194428	12.01	16.677	9.9923	12.9568	L1PREC2|LINE|L1	NR_026749	391037	Hs.585393	NR_026749		SKINT1L	BTN12|SKINT1|SKINTL|SKINTP	Skint1 like (pseudogene)	pseudo	NA	NA
T2_peak_11510	chr15	90271451	90271958	508	90271635	146.88	20.0564	2.38523	16.1181	exon (NM_001033088, exon 3 of 3)	NR_102428	10519	Hs.715556	NM_006384	ENSG00000185043	CIB1	CIB|CIBP|KIP1|PRKDCIP|SIP2-28	calcium and integrin binding 1	protein-coding	NA	NM_001033088
T2_peak_11511	chr15	90388275	90388396	122	90388343	10.16	7.78794	5.4469	4.87839	promoter-TSS (NM_003870)	NM_003870	8826	Hs.430551	NM_003870	ENSG00000140575	IQGAP1	HUMORFA01|SAR1|p195	IQ motif containing GTPase activating protein 1	protein-coding	NM_003870	NA
T2_peak_11512	chr15	90450821	90450957	137	90450903	15.7	7.8258	4.68967	4.91539	L1MA4|LINE|L1	NM_003870	8826	Hs.430551	NM_003870	ENSG00000140575	IQGAP1	HUMORFA01|SAR1|p195	IQ motif containing GTPase activating protein 1	protein-coding	NA	NA
T2_peak_11513	chr15	90642016	90642162	147	90642110	29.56	16.0348	6.11036	12.432	exon (NM_001042574, exon 15 of 15)	NR_120371	101929765	Hs.615348	NR_120371	ENSG00000245479	LINC01585	-	long intergenic non-protein coding RNA 1585	ncRNA	NA	NM_001042574
T2_peak_11514	chr15	90642833	90643018	186	90642932	55.43	27.6877	6.26977	23.2984	3' UTR (NM_001042574, exon 15 of 15)	NR_120371	101929765	Hs.615348	NR_120371	ENSG00000245479	LINC01585	-	long intergenic non-protein coding RNA 1585	ncRNA	NA	NA
T2_peak_11515	chr15	90881413	90881634	222	90881552	101.62	25.2699	3.4206	21.0379	exon (NM_002569, exon 16 of 16)	NM_001143785	2242	Hs.7636	NM_002005	ENSG00000182511	FES	FPS	FES proto-oncogene, tyrosine kinase	protein-coding	NA	NA
T2_peak_11516	chr15	90881729	90881906	178	90881823	93.3	17.9947	2.8294	14.2173	exon (NM_002569, exon 16 of 16)	NM_001143785	2242	Hs.7636	NM_002005	ENSG00000182511	FES	FPS	FES proto-oncogene, tyrosine kinase	protein-coding	NA	NM_001289823
T2_peak_11517	chr15	90931289	90931412	124	90931291	46.19	4.25657	1.815	1.83927	exon (NM_001286451, exon 4 of 4)	NM_001039675	55898	Hs.389461	NM_017979	ENSG00000140553	UNC45A	GC-UNC45|GCUNC-45|GCUNC45|IRO039700|SMAP-1|SMAP1|UNC-45A	unc-45 myosin chaperone A	protein-coding	NA	NA
T2_peak_11518	chr15	90931771	90931997	227	90931824	47.11	5.95855	2.0919	3.33105	exon (NM_001286451, exon 3 of 4)	NR_104447	374659	Hs.349979	NM_198527	ENSG00000184508	HDDC3	(ppGpp)ase|MESH1	HD domain containing 3	protein-coding	NA	NA
T2_peak_11519	chr15	90935477	90935625	149	90935583	48.96	24.3491	6.24517	20.1599	exon (NM_001039675, exon 5 of 23)	NM_001323620	55898	Hs.389461	NM_017979	ENSG00000140553	UNC45A	GC-UNC45|GCUNC-45|GCUNC45|IRO039700|SMAP-1|SMAP1|UNC-45A	unc-45 myosin chaperone A	protein-coding	NA	NA
T2_peak_1152	chr1	48243618	48243742	125	48243652	8.31	10.3583	7.15408	7.17172	L1PA15|LINE|L1	NM_001135181	200010	Hs.37890	NM_001011547	ENSG00000117834	SLC5A9	SGLT4	solute carrier family 5 member 9	protein-coding	NA	NA
T2_peak_11520	chr15	91130998	91131119	122	91131071	10.16	12.5484	8.17115	9.20528	intron (NM_001323040, intron 2 of 12)	NM_001323040	9899	Hs.21754	NM_014848	ENSG00000185518	SV2B	HsT19680	synaptic vesicle glycoprotein 2B	protein-coding	NA	NA
T2_peak_11521	chr15	91246016	91246160	145	91246097	7.39	8.88249	6.44452	5.8435	intron (NM_001323033, intron 2 of 10)	NM_001323040	9899	Hs.21754	NM_014848	ENSG00000185518	SV2B	HsT19680	synaptic vesicle glycoprotein 2B	protein-coding	NA	NA
T2_peak_11522	chr15	91322534	91322691	158	91322616	12.93	16.677	10.7019	12.9568	L1ME3B|LINE|L1	NR_110106	101926928	Hs.638788	NR_110106	ENSG00000258551	CRAT37	-	cervical cancer-associated transcript 37	ncRNA	NA	NA
T2_peak_11523	chr15	91327978	91328099	122	91328064	6.47	7.45746	5.73497	4.56238	L1M1|LINE|L1	NR_110106	101926928	Hs.638788	NR_110106	ENSG00000258551	CRAT37	-	cervical cancer-associated transcript 37	ncRNA	NA	NA
T2_peak_11524	chr15	91362046	91362202	157	91362143	9.24	11.8796	7.86363	8.56438	Intergenic	NR_110106	101926928	Hs.638788	NR_110106	ENSG00000258551	CRAT37	-	cervical cancer-associated transcript 37	ncRNA	NA	NA
T2_peak_11525	chr15	91363987	91364130	144	91364017	8.31	10.3583	7.15408	7.17172	L1ME2z|LINE|L1	NR_110106	101926928	Hs.638788	NR_110106	ENSG00000258551	CRAT37	-	cervical cancer-associated transcript 37	ncRNA	NA	NA
T2_peak_11526	chr15	91382934	91383074	141	91382985	7.39	8.88249	6.44452	5.8435	L1MC1|LINE|L1	NR_110106	101926928	Hs.638788	NR_110106	ENSG00000258551	CRAT37	-	cervical cancer-associated transcript 37	ncRNA	NA	NA
T2_peak_11527	chr15	91398117	91398263	147	91398201	8.31	10.3583	7.15408	7.17172	L1MA9|LINE|L1	NR_110106	101926928	Hs.638788	NR_110106	ENSG00000258551	CRAT37	-	cervical cancer-associated transcript 37	ncRNA	NA	NA
T2_peak_11528	chr15	91418106	91418286	181	91418184	18.48	25.5299	14.2577	21.2623	L1MA3|LINE|L1	NR_110106	101926928	Hs.638788	NR_110106	ENSG00000258551	CRAT37	-	cervical cancer-associated transcript 37	ncRNA	NA	NA
T2_peak_11529	chr15	91418375	91418558	184	91418454	10.16	7.99793	5.5809	5.07563	L1MA3|LINE|L1	NR_110106	101926928	Hs.638788	NR_110106	ENSG00000258551	CRAT37	-	cervical cancer-associated transcript 37	ncRNA	NA	NA
T2_peak_1153	chr1	48326556	48326716	161	48326631	11.09	5.86499	4.02853	3.24743	L1PA17|LINE|L1	NM_001135181	200010	Hs.37890	NM_001011547	ENSG00000117834	SLC5A9	SGLT4	solute carrier family 5 member 9	protein-coding	NA	NA
T2_peak_11530	chr15	91452919	91453118	200	91453020	7.39	8.88249	6.44452	5.8435	L1PB1|LINE|L1	NR_110106	101926928	Hs.638788	NR_110106	ENSG00000258551	CRAT37	-	cervical cancer-associated transcript 37	ncRNA	NA	NA
T2_peak_11531	chr15	91573395	91573540	146	91573459	23.09	24.2093	12.0475	20.0277	GA-rich|Low_complexity|Low_complexity	NR_110106	101926928	Hs.638788	NR_110106	ENSG00000258551	CRAT37	-	cervical cancer-associated transcript 37	ncRNA	NA	NA
T2_peak_11532	chr15	91651318	91651440	123	91651405	8.31	10.3583	7.15408	7.17172	AluJb|SINE|Alu	NR_110106	101926928	Hs.638788	NR_110106	ENSG00000258551	CRAT37	-	cervical cancer-associated transcript 37	ncRNA	NA	NA
T2_peak_11533	chr15	91691563	91691729	167	91691649	12.93	16.677	10.7019	12.9568	L1MA9|LINE|L1	NM_001145044	28232	Hs.311187	NM_013272	ENSG00000176463	SLCO3A1	OATP-D|OATP-RP3|OATP3A1|OATPD|OATPRP3|SLC21A11	solute carrier organic anion transporter family member 3A1	protein-coding	NA	NA
T2_peak_11534	chr15	91829971	91830099	129	91830022	7.39	8.88249	6.44452	5.8435	Intergenic	NM_001145044	28232	Hs.311187	NM_013272	ENSG00000176463	SLCO3A1	OATP-D|OATP-RP3|OATP3A1|OATPD|OATPRP3|SLC21A11	solute carrier organic anion transporter family member 3A1	protein-coding	NA	NA
T2_peak_11535	chr15	91871683	91871975	293	91871877	8.31	10.3583	7.15408	7.17172	intron (NR_135775, intron 1 of 10)	NR_135775	28232	Hs.311187	NM_013272	ENSG00000176463	SLCO3A1	OATP-D|OATP-RP3|OATP3A1|OATPD|OATPRP3|SLC21A11	solute carrier organic anion transporter family member 3A1	protein-coding	NA	NA
T2_peak_11536	chr15	92573656	92573835	180	92573753	12.93	16.677	10.7019	12.9568	Intergenic	NR_021493	100144604	Hs.245476	NR_021493	ENSG00000258647	LINC00930	-	long intergenic non-protein coding RNA 930	ncRNA	NA	NA
T2_peak_11537	chr15	92619341	92619482	142	92619405	14.78	11.3167	7.10846	8.09336	3' UTR (NM_207446, exon 3 of 3)	NM_207446	400451	Hs.27373	NM_207446	ENSG00000185442	FAM174B	-	family with sequence similarity 174 member B	protein-coding	NA	NM_207446
T2_peak_11538	chr15	92685816	92685956	141	92685896	10.16	13.4421	8.57319	10.006	L1MC5|LINE|L1	NM_207446	400451	Hs.27373	NM_207446	ENSG00000185442	FAM174B	-	family with sequence similarity 174 member B	protein-coding	NA	NA
T2_peak_11539	chr15	92882747	92883161	415	92882858	19.4	7.99138	4.07996	5.07563	promoter-TSS (NR_037602)	NR_037600	100507217	Hs.622504	NR_037600		LINC01578	-	long intergenic non-protein coding RNA 1578	ncRNA	NA	NA
T2_peak_1154	chr1	48326988	48327240	253	48327141	8.31	10.3583	7.15408	7.17172	L1PA17|LINE|L1	NM_001135181	200010	Hs.37890	NM_001011547	ENSG00000117834	SLC5A9	SGLT4	solute carrier family 5 member 9	protein-coding	NA	NA
T2_peak_11540	chr15	93296267	93296418	152	93296354	13.86	11.3449	7.4285	8.1168	Intergenic	NM_020211	56963	Hs.271277	NM_020211	ENSG00000182175	RGMA	RGM	repulsive guidance molecule family member a	protein-coding	NA	NA
T2_peak_11541	chr15	93848340	93848461	122	93848358	9.24	6.95301	5.119	4.1697	Intergenic	NR_120321	101927153	Hs.371900	NR_120321		LOC101927153	-	uncharacterized LOC101927153	ncRNA	NA	NA
T2_peak_11542	chr15	94041370	94041553	184	94041522	5.54	6.08988	5.02541	3.34668	HAL1ME|LINE|L1	NR_120320	101927112	Hs.134687	NR_120320	ENSG00000259724	LINC01581	-	long intergenic non-protein coding RNA 1581	ncRNA	NA	NA
T2_peak_11543	chr15	94051601	94051750	150	94051657	6.47	7.45746	5.73497	4.56238	(AC)n|Simple_repeat|Simple_repeat	NR_120320	101927112	Hs.134687	NR_120320	ENSG00000259724	LINC01581	-	long intergenic non-protein coding RNA 1581	ncRNA	NA	NA
T2_peak_11544	chr15	94051831	94051952	122	94051855	6.47	7.45746	5.73497	4.56238	(AC)n|Simple_repeat|Simple_repeat	NR_120320	101927112	Hs.134687	NR_120320	ENSG00000259724	LINC01581	-	long intergenic non-protein coding RNA 1581	ncRNA	NA	NA
T2_peak_11545	chr15	94113105	94113226	122	94113164	7.39	8.88249	6.44452	5.8435	L1M2|LINE|L1	NR_120320	101927112	Hs.134687	NR_120320	ENSG00000259724	LINC01581	-	long intergenic non-protein coding RNA 1581	ncRNA	NA	NA
T2_peak_11546	chr15	94114611	94114790	180	94114698	7.39	8.88249	6.44452	5.8435	L1PB4|LINE|L1	NR_120320	101927112	Hs.134687	NR_120320	ENSG00000259724	LINC01581	-	long intergenic non-protein coding RNA 1581	ncRNA	NA	NA
T2_peak_11547	chr15	94130419	94130540	122	94130513	7.39	8.88249	6.44452	5.8435	L1PB4|LINE|L1	NR_120320	101927112	Hs.134687	NR_120320	ENSG00000259724	LINC01581	-	long intergenic non-protein coding RNA 1581	ncRNA	NA	NA
T2_peak_11548	chr15	94182405	94182554	150	94182455	9.24	11.8796	7.86363	8.56438	A-rich|Low_complexity|Low_complexity	NR_120320	101927112	Hs.134687	NR_120320	ENSG00000259724	LINC01581	-	long intergenic non-protein coding RNA 1581	ncRNA	NA	NA
T2_peak_11549	chr15	94192481	94192628	148	94192579	7.39	8.88249	6.44452	5.8435	L1MD1|LINE|L1	NR_120320	101927112	Hs.134687	NR_120320	ENSG00000259724	LINC01581	-	long intergenic non-protein coding RNA 1581	ncRNA	NA	NA
T2_peak_1155	chr1	48340193	48340352	160	48340270	8.31	10.3583	7.15408	7.17172	L1ME3A|LINE|L1	NM_001135181	200010	Hs.37890	NM_001011547	ENSG00000117834	SLC5A9	SGLT4	solute carrier family 5 member 9	protein-coding	NA	NA
T2_peak_11550	chr15	94276846	94276971	126	94276896	7.39	8.23867	6.14231	5.30368	L1M5|LINE|L1	NM_018349	55784	Hs.33368	NM_018349	ENSG00000140563	MCTP2	-	multiple C2 and transmembrane domain containing 2	protein-coding	NA	NA
T2_peak_11551	chr15	94280265	94280554	290	94280461	13.86	11.3449	7.4285	8.1168	L1PA15|LINE|L1	NM_018349	55784	Hs.33368	NM_018349	ENSG00000140563	MCTP2	-	multiple C2 and transmembrane domain containing 2	protein-coding	NA	NA
T2_peak_11552	chr15	94280885	94281107	223	94281016	12.93	16.677	10.7019	12.9568	L1PA15|LINE|L1	NM_018349	55784	Hs.33368	NM_018349	ENSG00000140563	MCTP2	-	multiple C2 and transmembrane domain containing 2	protein-coding	NA	NA
T2_peak_11553	chr15	94437050	94437303	254	94437165	6.47	4.07966	3.7333	1.66949	(A)n|Simple_repeat|Simple_repeat	NM_001159644	55784	Hs.33368	NM_018349	ENSG00000140563	MCTP2	-	multiple C2 and transmembrane domain containing 2	protein-coding	NA	NA
T2_peak_11554	chr15	94443968	94444100	133	94444028	9.24	6.95301	5.119	4.1697	intron (NM_018349, intron 18 of 21)	NM_001159644	55784	Hs.33368	NM_018349	ENSG00000140563	MCTP2	-	multiple C2 and transmembrane domain containing 2	protein-coding	NA	NA
T2_peak_11555	chr15	94485775	94485896	122	94485826	8.31	10.3583	7.15408	7.17172	L1MA4A|LINE|L1	NM_001159644	55784	Hs.33368	NM_018349	ENSG00000140563	MCTP2	-	multiple C2 and transmembrane domain containing 2	protein-coding	NA	NA
T2_peak_11556	chr15	94486020	94486152	133	94486067	7.39	8.88249	6.44452	5.8435	L1MA4A|LINE|L1	NM_001159644	55784	Hs.33368	NM_018349	ENSG00000140563	MCTP2	-	multiple C2 and transmembrane domain containing 2	protein-coding	NA	NA
T2_peak_11557	chr15	94486899	94487054	156	94486962	9.24	11.0693	7.49487	7.85544	L1MA4A|LINE|L1	NM_001159644	55784	Hs.33368	NM_018349	ENSG00000140563	MCTP2	-	multiple C2 and transmembrane domain containing 2	protein-coding	NA	NA
T2_peak_11558	chr15	94508426	94508599	174	94508495	9.24	11.8796	7.86363	8.56438	L1MA5|LINE|L1	NM_001159644	55784	Hs.33368	NM_018349	ENSG00000140563	MCTP2	-	multiple C2 and transmembrane domain containing 2	protein-coding	NA	NA
T2_peak_11559	chr15	94547967	94548270	304	94548200	11.09	9.08008	6.0428	6.02855	Intergenic	NM_001159644	55784	Hs.33368	NM_018349	ENSG00000140563	MCTP2	-	multiple C2 and transmembrane domain containing 2	protein-coding	NA	NA
T2_peak_1156	chr1	48340416	48340537	122	48340519	5.54	6.08988	5.02541	3.34668	L1ME3A|LINE|L1	NM_001135181	200010	Hs.37890	NM_001011547	ENSG00000117834	SLC5A9	SGLT4	solute carrier family 5 member 9	protein-coding	NA	NA
T2_peak_11560	chr15	94563655	94563790	136	94563685	7.39	8.88249	6.44452	5.8435	L1M5|LINE|L1	NM_001159644	55784	Hs.33368	NM_018349	ENSG00000140563	MCTP2	-	multiple C2 and transmembrane domain containing 2	protein-coding	NA	NA
T2_peak_11561	chr15	94849387	94849553	167	94849485	15.7	21.7652	12.8305	17.7188	L1PA16|LINE|L1	NR_077061	440311	Hs.745156	NR_077061	ENSG00000260521	LOC440311	-	glioma tumor suppressor candidate region gene 2 pseudogene	pseudo	NA	NA
T2_peak_11562	chr15	94849919	94850164	246	94850082	9.24	11.8796	7.86363	8.56438	L1PA16|LINE|L1	NR_077061	440311	Hs.745156	NR_077061	ENSG00000260521	LOC440311	-	glioma tumor suppressor candidate region gene 2 pseudogene	pseudo	NA	NA
T2_peak_11563	chr15	94939494	94939735	242	94939628	8.31	10.3583	7.15408	7.17172	L1MEc|LINE|L1	NR_077061	440311	Hs.745156	NR_077061	ENSG00000260521	LOC440311	-	glioma tumor suppressor candidate region gene 2 pseudogene	pseudo	NA	NA
T2_peak_11564	chr15	94947227	94947348	122	94947290	6.47	7.45746	5.73497	4.56238	L1ME1|LINE|L1	NR_077061	440311	Hs.745156	NR_077061	ENSG00000260521	LOC440311	-	glioma tumor suppressor candidate region gene 2 pseudogene	pseudo	NA	NA
T2_peak_11565	chr15	94961005	94961133	129	94961094	7.39	8.88249	6.44452	5.8435	L1MA6|LINE|L1	NR_077061	440311	Hs.745156	NR_077061	ENSG00000260521	LOC440311	-	glioma tumor suppressor candidate region gene 2 pseudogene	pseudo	NA	NA
T2_peak_11566	chr15	94987606	94987778	173	94987709	11.09	15.0422	9.28274	11.4815	L1MD1|LINE|L1	NR_077061	440311	Hs.745156	NR_077061	ENSG00000260521	LOC440311	-	glioma tumor suppressor candidate region gene 2 pseudogene	pseudo	NA	NA
T2_peak_11567	chr15	95054524	95054700	177	95054619	8.31	10.3583	7.15408	7.17172	L1PA14|LINE|L1	NR_077061	440311	Hs.745156	NR_077061	ENSG00000260521	LOC440311	-	glioma tumor suppressor candidate region gene 2 pseudogene	pseudo	NA	NA
T2_peak_11568	chr15	95180542	95180684	143	95180594	7.39	8.88249	6.44452	5.8435	L1M8|LINE|L1	NR_034095	400456	Hs.536404	NR_034095	ENSG00000248441	LINC01197	-	long intergenic non-protein coding RNA 1197	ncRNA	NA	NA
T2_peak_11569	chr15	95310868	95311013	146	95310912	8.31	10.3583	7.15408	7.17172	MLT1D|LTR|ERVL-MaLR	NR_034095	400456	Hs.536404	NR_034095	ENSG00000248441	LINC01197	-	long intergenic non-protein coding RNA 1197	ncRNA	NA	NA
T2_peak_1157	chr1	48350168	48350365	198	48350247	20.32	20.1225	10.6618	16.1786	L1MC4a|LINE|L1	NM_001286238	54558	Hs.538103	NM_019073	ENSG00000132122	SPATA6	HASH|SRF-1|SRF1	spermatogenesis associated 6	protein-coding	NA	NA
T2_peak_11570	chr15	95341549	95341670	122	95341631	7.39	8.88249	6.44452	5.8435	Intergenic	NR_034095	400456	Hs.536404	NR_034095	ENSG00000248441	LINC01197	-	long intergenic non-protein coding RNA 1197	ncRNA	NA	NA
T2_peak_11571	chr15	95425405	95425526	122	95425470	7.39	8.88249	6.44452	5.8435	L1MEf|LINE|L1	NR_027132	145820	Hs.652702	NR_027132	ENSG00000259134	LINC00924	-	long intergenic non-protein coding RNA 924	ncRNA	NA	NA
T2_peak_11572	chr15	95847173	95847369	197	95847280	12.01	16.677	9.9923	12.9568	(TTTC)n|Simple_repeat|Simple_repeat	NR_027133	145820	Hs.652702	NR_027132	ENSG00000259134	LINC00924	-	long intergenic non-protein coding RNA 924	ncRNA	NA	NA
T2_peak_11573	chr15	96194720	96194860	141	96194778	9.24	11.0693	7.49487	7.85544	L1MB7|LINE|L1	NM_001145155	7026	Hs.347991	NM_021005	ENSG00000185551	NR2F2	ARP1|CHTD4|COUPTFB|COUPTFII|NF-E3|NR2F1|SVP40|TFCOUP2	nuclear receptor subfamily 2 group F member 2	protein-coding	NA	NA
T2_peak_11574	chr15	96332312	96332565	254	96332426	43.42	29.6308	8.88371	25.1365	promoter-TSS (NR_031715)	NM_001145156	7026	Hs.347991	NM_021005	ENSG00000185551	NR2F2	ARP1|CHTD4|COUPTFB|COUPTFII|NF-E3|NR2F1|SVP40|TFCOUP2	nuclear receptor subfamily 2 group F member 2	protein-coding	NA	NA
T2_peak_11575	chr15	96334242	96334387	146	96334316	33.26	8.66881	3.11425	5.71998	exon (NM_001145155, exon 2 of 3)	NM_001145157	7026	Hs.347991	NM_021005	ENSG00000185551	NR2F2	ARP1|CHTD4|COUPTFB|COUPTFII|NF-E3|NR2F1|SVP40|TFCOUP2	nuclear receptor subfamily 2 group F member 2	protein-coding	NA	NA
T2_peak_11576	chr15	96412052	96412285	234	96412165	12.01	16.677	9.9923	12.9568	A-rich|Low_complexity|Low_complexity	NM_001145157	7026	Hs.347991	NM_021005	ENSG00000185551	NR2F2	ARP1|CHTD4|COUPTFB|COUPTFII|NF-E3|NR2F1|SVP40|TFCOUP2	nuclear receptor subfamily 2 group F member 2	protein-coding	NA	NA
[truncated: 36,504 more rows]

## Sheet: S
peak_id	chr	start	end	length	abs_summit	pileup	-log10(pvalue)	fold_enrichment	-log10(qvalue)	Detailed Annotation	Nearest PromoterID	Entrez ID	Nearest Unigene	Nearest Refseq	Nearest Ensembl	Gene Name	Gene Alias	Gene Description	Gene Type	start_codon	stop_codon
[truncated: 47,972 more rows]

[truncated: 1 more sheets: N]
