# Supplementary material for: Upregulation of METTL14 mediates the elevation of PERP mRNA N6 adenosine methylation promoting the growth and metastasis of pancreatic cancer
Source: Mol Cancer. 2020 Aug 25;19:130. doi: 10.1186/s12943-020-01249-8 (PMC7446161; doi:10.1186/s12943-020-01249-8)
Supplement: Supplementary file 8 — Additional file 8: Table S3. shMETTL14 vs shCtrl differential expression. [file 12943_2020_1249_MOESM8_ESM.xlsx]

## Sheet: M14-sh VS shControl
geneID	log2 Ratio(shMETTL14/shCtrl)	Up-Down-Regulation(shMETTL14/shCtrl)	P-value	FDR
2016-03-01	-0.232906	Down	0.0327672	0.362843
2016-03-02	2.82782	Up	0.0365386	0.393516
2016-03-03	-2.10852	Down	0.00566908	0.109621
2016-09-09	2.46949	Up	7.06942e-05	0.00278265
AAMDC	7.96	Up	0.0131742	0.197547
AARS2	0.847997	Up	0.0182923	0.252769
AASS	-1.47573	Down	0.00429696	0.0882194
ABCE1	-1.66297	Down	0.00166199	0.0415052
ABHD16B	0.654067	Up	0.00243408	0.0559391
ABHD2	0.26127	Up	1.31664e-08	1.04866e-06
ABI1	-1.19592	Down	0.0431722	0.435375
ACAT2	-0.492291	Down	2.54856e-10	2.55119e-08
ACER3	0.554762	Up	0.0230908	0.290615
ACIN1	0.783013	Up	0.0390538	0.408215
ACO2	0.404705	Up	0.00994594	0.163527
ACOT13	-0.270019	Down	0.0166086	0.235457
ACSBG1	-2.92057	Down	0.0235396	0.29393
ACSM3	0.983436	Up	0.00568828	0.109859
ACTA2	-3.22607	Down	0.012087	0.18862
ACTN4	0.671442	Up	0.000258194	0.00867623
ACTR1A	-1.19855	Down	0.0385572	0.407684
ACTR2	-1.15565	Down	0.0081229	0.142892
ADA	3.11548	Up	0.0122775	0.189847
ADAM10	-2.22882	Down	0.001558	0.039447
ADAM22	-3.27302	Down	0.00156313	0.0394717
ADAM9	-1.75489	Down	0.0115577	0.182942
ADAMTS15	1.47393	Up	0.0151402	0.219081
ADORA2B	0.747613	Up	0.0267298	0.311743
AFF4	-1.41504	Down	0.0384028	0.406323
AFMID	-1.12234	Down	0.0385572	0.407594
AGAP2	0.309483	Up	0.0432644	0.435566
AGGF1	-1.11974	Down	0.0244908	0.300519
AGO1	-4.16993	Down	0.0095801	0.162862
AHNAK	-0.613391	Down	0.0199768	0.270774
AHR	1.1177	Up	0.000290778	0.0096417
AKAP5	-0.77444	Down	0.0300108	0.341792
ALAS1	-2.73697	Down	0.0453736	0.43158
ALDH3B1	0.784271	Up	0.0237866	0.294769
ALG1	0.244431	Up	0.00244406	0.0561142
ALG3	-5.83289	Down	0.0440686	0.433027
ALK	-2.41504	Down	0.0213686	0.27328
ALKBH8	-2.96347	Down	0.0235396	0.293775
AMMECR1L	5.12928	Up	0.00703172	0.128894
AMN1	1.31703	Up	0.0076486	0.135906
ANGPT2	-1.26748	Down	0.0450706	0.431895
ANGPTL2	-1.9542	Down	0.0313128	0.353404
ANGPTL6	-0.729911	Down	0.0431366	0.435386
ANKRD16	-5.42626	Down	0.0440686	0.440029
ANKRD23	-1.67807	Down	0.0413232	0.423009
ANKRD6	-0.515293	Down	0.000964446	0.0267865
ANKRD62	1.62803	Up	0.0171088	0.239831
ANTXR2	-5.88264	Down	0.00446674	0.0909589
ANXA1	2.48543	Up	0.00924602	0.158428
ANXA5	-0.804103	Down	0.00311818	0.0687054
ANXA8	-2.7997	Down	4.09264e-19	8.00827e-17
AP1G2	1.39883	Up	3.46908e-05	0.00147015
AP3B1	1.19878	Up	0.0034151	0.0737441
AP3D1	1.70782	Up	0.0416394	0.422066
AP3M1	-0.493263	Down	0.0148081	0.21572
APOL4	0.827054	Up	0.00422904	0.0873151
APP	1.6017	Up	4.67606e-08	3.47953e-06
APPL1	-6.08746	Down	1.01114e-06	5.97993e-05
ARFRP1	-3.12928	Down	0.0440686	0.439752
ARG1	6.33985	Up	0.0246824	0.297647
ARHGAP12	-2.83289	Down	0.0033329	0.0722975
ARHGEF39	0.567411	Up	1.69543e-12	2.16129e-10
ARL17A	0.376088	Up	0.0260272	0.307165
ARL4A	-5.20945	Down	0.0440686	0.440769
ARL4C	0.762031	Up	0.0125575	0.192736
ARL6IP4	-0.51567	Down	0.024446	0.30028
ARSB	0.746243	Up	0.021064	0.272462
ARSI	-4.80735	Down	0.0440686	0.429741
ASB16	0.688292	Up	0.013422	0.199938
ASB6	0.520643	Up	2.78968e-08	2.11557e-06
ASF1B	1.71741	Up	0.0263732	0.309329
ASPHD1	2.848	Up	0.0365386	0.394768
ASPHD2	-0.947533	Down	0.0216116	0.275204
ASS1	1.05153	Up	4.63448e-05	0.0018883
ATF4	-2.15325	Down	0.0179376	0.248735
ATF7IP2	-2.32193	Down	0.0440686	0.441048
ATG5	-4.9542	Down	0.0440686	0.433565
ATG7	0.430492	Up	4.484e-17	7.89666e-15
ATL1	1.26127	Up	0.0291396	0.33395
ATN1	-3.52356	Down	0.00615386	0.11742
ATP1A1	4.9542	Up	0.0246824	0.295549
ATP5J2-PTCD1	9.16491	Up	2.04932e-45	1.203e-42
ATP6V1C2	-0.250601	Down	3.3956e-14	4.98325e-12
ATP7A	-3.16993	Down	0.0235396	0.292853
AUNIP	0.680909	Up	0.0166701	0.236118
AZI2	-1.04975	Down	0.0385572	0.407503
B3GALNT2	0.280781	Up	0.0101251	0.16607
B3GALT6	1.2651	Up	2.0586e-05	0.000939389
B3GAT2	0.431005	Up	0.00762254	0.135645
BAP1	-4.58496	Down	0.0440686	0.424862
BCAN	-1.21818	Down	0.0338074	0.371678
BDP1	-1.48543	Down	0.0384028	0.407047
BIRC3	-1.04731	Down	0.0170942	0.23998
BIRC6	-3.80735	Down	0.000452742	0.0140702
BMP2K	0.991176	Up	0.0281184	0.325067
BMP6	-0.689127	Down	1.31462e-07	9.08559e-06
BOLA2	-0.302182	Down	0.0100889	0.165535
BOLA2B	-0.302182	Down	0.0100889	0.165592
BOP1	1.48767	Up	0.037877	0.403182
BORCS6	1.38904	Up	0.000434614	0.0136226
BRD3	-2.74416	Down	0.000128652	0.00474207
BTBD10	-1.69773	Down	0.0192277	0.262341
BTN3A2	-4.64386	Down	0.0440686	0.439475
C10orf55	-1.16711	Down	2.58802e-27	7.83807e-25
C11orf52	-7.66534	Down	0.000971024	0.0268281
C11orf57	0.276874	Up	0.00646358	0.121237
C11orf68	-1.73081	Down	0.000244518	0.00835844
C11orf71	-1.52001	Down	0.0450706	0.432156
C11orf80	1.10604	Up	0.0237088	0.294265
C14orf93	1.98138	Up	0.00701566	0.129398
C15orf40	0.352224	Up	0.0170104	0.239015
C15orf59	2.14684	Up	0.0212524	0.272674
C19orf33	1.10762	Up	0.0096321	0.159803
C19orf66	2.18057	Up	0.00174411	0.0432156
C19orf71	1.3103	Up	1.48837e-16	2.53658e-14
C1orf122	-1.16816	Down	0.00050231	0.0152909
C1orf167	0.682428	Up	0.0483488	0.439147
C1orf195	-2.82443	Down	0.0453736	0.433227
C1orf43	-1.08866	Down	0.0075768	0.134983
C1orf52	-4.75489	Down	0.0440686	0.430271
C21orf2	0.746325	Up	0.00772068	0.136982
C21orf33	0.558346	Up	2.4475e-44	1.35321e-41
C22orf23	-0.672296	Down	0.00616536	0.116749
C2CD4D	-5.72792	Down	0.0440686	0.436364
C2orf47	1.33039	Up	0.0129818	0.197591
C2orf88	-1.14376	Down	1.08984e-06	6.37401e-05
C3orf17	-0.665775	Down	4.75474e-07	2.96308e-05
C4orf26	-1.90182	Down	0.00403196	0.0839018
C6orf1	-2.04601	Down	0.0179376	0.249755
C6orf120	-0.498587	Down	0.0030364	0.0675926
C6orf226	-2.99537	Down	0.0235396	0.293083
C9orf114	0.428042	Up	7.4429e-06	0.000367119
CABP7	0.641546	Up	1.16887e-07	8.11365e-06
CABYR	-2.20945	Down	0.0453736	0.429775
CACFD1	-1.36728	Down	0.00108964	0.0289773
CACNB2	-0.589624	Down	0.047236	0.431016
CACNG8	-0.890376	Down	0.0392958	0.409574
CALM2	-0.780369	Down	5.64398e-05	0.00226087
CAMTA2	5.39232	Up	0.00200326	0.0481562
CANX	-0.389261	Down	0.00927798	0.158747
CAPN12	-0.83778	Down	3.78928e-63	3.05384e-60
CARM1	0.540413	Up	0.000186074	0.00655867
CASC5	-1.45066	Down	0.0384028	0.40732
CASKIN1	0.444151	Up	5.32968e-08	3.92292e-06
CASKIN2	2.47805	Up	0.0212524	0.273486
CAST	-4.79008	Down	8.99638e-10	8.4041e-08
CBX1	-0.964035	Down	0.00327276	0.0714821
CBX5	-1.28011	Down	0.0125341	0.192501
CC2D2A	0.943966	Up	0.0164004	0.233061
CCBE1	1.47393	Up	0.037877	0.403001
CCDC152	2.4185	Up	0.000251426	0.00849684
CCDC6	4.08746	Up	0.0462436	0.433525
CCDC64	-2.87447	Down	0.0453736	0.431149
CCDC66	1.23047	Up	1.7347e-06	9.79611e-05
CCDC73	-0.210887	Down	0.0056229	0.108861
CCDC81	-5.75489	Down	0.0095801	0.161305
CCDC84	6.72792	Up	0.0246824	0.299853
CCDC85B	-1.4872	Down	5.66154e-06	0.000288532
CCDC88A	5.24793	Up	7.04316e-06	0.000350676
CCNC	-1.19388	Down	0.0338074	0.371421
CCND1	-0.505358	Down	0.046062	0.432504
CCNF	1.28141	Up	0.00346572	0.0744316
CCNH	6.33985	Up	0.0246824	0.299776
CCNI2	-2.88264	Down	0.0235396	0.29556
CCNK	1.01999	Up	0.00240998	0.0554389
CCNYL1	2.5518	Up	6.86376e-05	0.00271744
CCP110	0.896377	Up	0.00969556	0.160576
CCT3	-1.01707	Down	0.0186134	0.25572
CCT5	-0.710173	Down	0.0105764	0.171112
CCZ1	7.02237	Up	0.000570702	0.0169814
CCZ1B	-6.62936	Down	0.00208262	0.0491935
CD302	-6.97728	Down	1.02487e-07	7.17699e-06
CD3EAP	-0.274745	Down	0.0371656	0.397031
CD68	1.54314	Up	0.00299886	0.0667882
CDC27	-2.63227	Down	0.000934932	0.0260581
CDC37	-6.24793	Down	0.020547	0.272218
CDC42SE1	5.67243	Up	0.00703172	0.129043
CDCA3	-2.68182	Down	0.00625384	0.118002
CDH12	1.67557	Up	0.000112502	0.004189
CDHR3	1.92057	Up	0.0110005	0.176056
CDK4	2.24427	Up	8.87412e-22	2.02863e-19
CDKN2C	2.44294	Up	0.0040079	0.0836942
CELSR3	-2	Down	0.0145332	0.212955
CEMP1	-0.192583	Down	0.0241516	0.297124
CENPB	-1.14032	Down	0.0125341	0.192625
CENPF	-1.9419	Down	3.94146e-05	0.00164976
CEP290	0.387363	Up	0.0466122	0.42606
CEP295	-0.614449	Down	0.025547	0.302098
CEP63	0.539404	Up	0.0230908	0.290538
CEP68	-0.631355	Down	0.00820038	0.144041
CEP85	5.04439	Up	0.0462436	0.42424
CFL1	-6.67243	Down	0.020547	0.267595
CFLAR	0.259975	Up	1.99099e-06	0.000110984
CHCHD2	2.12399	Up	0.0065033	0.121742
CHD3	3.70044	Up	0.0462436	0.425472
CHP1	0.597035	Up	0.0155004	0.222331
CHRNA3	-0.841634	Down	0.0423918	0.429144
CHST11	-3.90689	Down	0.0440686	0.435457
CHUK	-1.07455	Down	0.0358688	0.388945
CIDEB	-0.275389	Down	0.00467464	0.0933534
CISD3	-9.16616	Down	1.71141e-45	1.03007e-42
CIT	-3.32193	Down	0.0440686	0.441233
CKS1B	-7.85798	Down	0.00208262	0.0490473
CLCC1	0.352992	Up	2.59686e-06	0.000139998
CLK3	0.804744	Up	0.0451686	0.432137
CLMP	-2.54749	Down	0.0116236	0.183192
CLN5	-0.565732	Down	0.0075252	0.134315
CLOCK	-0.825971	Down	0.008425	0.14728
CLTCL1	4.64386	Up	0.0131742	0.198801
CLVS1	0.256071	Up	2.90482e-05	0.00126253
CMPK1	-2.19265	Down	0.038786	0.408831
CNP	0.624961	Up	0.00687914	0.127922
CNPY4	6.08746	Up	0.0462436	0.425966
CNST	-5	Down	0.020547	0.271235
CNTD1	0.858511	Up	2.20098e-35	9.42832e-33
COG5	0.313031	Up	0.00138875	0.0356168
COL3A1	4.39232	Up	0.0246824	0.299012
COL5A2	1.33758	Up	0.000575528	0.017061
COL6A1	-2.67807	Down	0.0453736	0.428835
COL6A6	-1.23266	Down	0.0385572	0.407322
COMMD7	-5.55459	Down	0.0440686	0.441699
COMMD9	1.77529	Up	0.0416394	0.422516
COPB2	-0.807355	Down	0.037024	0.395964
COPS6	-3	Down	0.0235396	0.294007
COQ10B	-1.7318	Down	0.038786	0.407566
COX11	-2.94111	Down	0.0235396	0.295248
COX20	-0.311147	Down	0.0161963	0.230782
COX7A1	-2.79201	Down	0.0453736	0.429946
CPNE3	-4.70044	Down	0.020547	0.268995
CPSF6	-3.16993	Down	0.012087	0.189054
CRABP2	0.862496	Up	0.00538104	0.10512
CRIM1	-1.0288	Down	0.00050231	0.0152811
CS	-2.29278	Down	0.00566908	0.109577
CSDE1	-1.59637	Down	4.87168e-05	0.00197648
CSF1R	-1.76553	Down	0.0246806	0.30083
CSPP1	-1.50589	Down	0.0240742	0.296863
CSRNP2	1.09622	Up	0.0052481	0.102904
CTAGE15	-5.35755	Down	0.0440686	0.435095
CTCFL	-5.72792	Down	0.0440686	0.426678
CTNND1	-1.14975	Down	0.0036137	0.077226
CTSA	0.561116	Up	0.0287142	0.330429
CTSB	-0.917538	Down	0.0177118	0.247191
CTSZ	-1.926	Down	0.0313128	0.351818
CUL1	-5.12928	Down	0.020547	0.267888
CUL5	0.747613	Up	0.00264338	0.0599953
CUTC	2.58496	Up	0.00554102	0.107407
CWC25	0.672425	Up	0.0151471	0.219048
CXADR	-2.53605	Down	0.0235396	0.294859
CXCR6	-2.08179	Down	0.0179376	0.249317
CXorf56	-0.950247	Down	0.0117591	0.184959
CXXC5	2.14136	Up	0.0410196	0.422539
CYB561	-1.60407	Down	0.0313128	0.352651
CYB5D2	-0.771559	Down	0.0273316	0.317205
CYC1	-6.80735	Down	0.0095801	0.161076
CYP19A1	-1.7885	Down	0.0115577	0.183064
CYP20A1	0.512112	Up	0.00870798	0.151281
DAG1	4.08746	Up	0.0462436	0.428707
DBNL	5.97728	Up	0.0131742	0.197174
DCAF17	-5.2854	Down	0.000452742	0.0140979
DCAF8	-1.58496	Down	0.00553416	0.107493
DCLRE1C	-0.431573	Down	0.000942288	0.0261864
DCUN1D2	0.492015	Up	0.000596714	0.0175903
DCUN1D5	2	Up	0.0365386	0.393338
DDAH1	-0.668486	Down	0.04844	0.439808
DDIT4	2.11974	Up	0.0410196	0.422173
DDX21	-1.10497	Down	0.0165331	0.234807
DDX46	-0.805184	Down	0.0189699	0.259793
DDX56	-1.52135	Down	0.00127268	0.0331587
DENND1B	-0.27773	Down	1.60007e-05	0.000742259
DENND4C	-0.698919	Down	0.00385718	0.0808664
DFFB	0.746243	Up	0.0128154	0.195684
DHRS1	6.06609	Up	0.0462436	0.430554
DHRS7	-2.58496	Down	0.012087	0.189303
DHX36	-2.926	Down	0.0453736	0.431235
DIMT1	-0.512633	Down	0.0275614	0.319405
DIS3	-0.49317	Down	0.006751	0.125785
DLG4	1.00492	Up	5.69662e-06	0.000289699
DMTF1	-0.887973	Down	0.002894	0.0649089
DMXL2	-2.08746	Down	0.038786	0.40874
DNAH11	0.261492	Up	0.00201264	0.0481868
DNAJA1	-0.90061	Down	0.00111576	0.0296056
DNAJB11	-1.29708	Down	0.00425508	0.0876244
DNAJC10	-4.52356	Down	0.0095801	0.159945
DNAJC24	-0.529171	Down	0.0317334	0.354866
DNAJC3	-1.6545	Down	0.00263656	0.0599836
DND1	0.247847	Up	0.0139583	0.206697
DNHD1	-1.01061	Down	7.20258e-08	5.21272e-06
DNM1L	-0.582484	Down	3.95526e-06	0.000204868
DNMBP	-2.85798	Down	0.012087	0.188558
DOK3	-6.58496	Down	0.000971024	0.0267659
DOPEY1	0.28999	Up	0.0079023	0.139683
DOT1L	-0.775568	Down	0.0477782	0.43438
DPH3P1	0.522441	Up	0.0176822	0.246922
DRAP1	0.719535	Up	0.00199876	0.0484647
DSG2	0.4346	Up	0.0340334	0.373042
DSG3	1.03562	Up	0.0370378	0.396022
DST	-1.12029	Down	0.00339658	0.0734109
DTX3L	0.731804	Up	0.0263382	0.309529
DUS4L	6.02237	Up	0.0131742	0.19736
DUSP12	1.74496	Up	0.0046965	0.0937112
DUSP28	-0.483978	Down	0.0238898	0.294972
DYNC1H1	-1.078	Down	0.00579246	0.111463
E2F5	-0.945995	Down	0.0126271	0.193118
ECT2	0.758992	Up	0.034775	0.379857
EDIL3	-4.45943	Down	0.0440686	0.441419
EDN1	1.39102	Up	5.955e-05	0.00237745
EEF1A1	-0.645335	Down	1.39785e-05	0.000652271
EEF1B2	-1.06669	Down	0.0301032	0.342517
EFHC1	-0.886991	Down	0.0245264	0.300879
EGLN2	6.18982	Up	0.00703172	0.129293
EHD4	-2.14684	Down	0.038786	0.407026
EID2	0.71309	Up	0.00155594	0.0394157
EIF1AX	-3.25873	Down	0.000388796	0.0123741
EIF2AK1	-1.77633	Down	0.000110853	0.00413408
EIF2S1	-1.21906	Down	7.1936e-06	0.000357417
EIF2S2	-0.726676	Down	0.0431366	0.435478
EIF3C	-0.815392	Down	0.0154591	0.221873
EIF3F	-1.34483	Down	0.0165911	0.235279
EIF3G	-2.06529	Down	0.0179376	0.249828
EIF4B	-0.356071	Down	0.0428658	0.433112
EIF4E	-0.753644	Down	0.0301032	0.342435
EIF5A2	-2.58496	Down	0.0453736	0.429689
ELL3	-0.5959	Down	0.0322654	0.358623
ELMOD3	-0.758294	Down	0.00987184	0.162533
ELN	-4.45943	Down	0.0440686	0.437092
ELOVL1	-2.3599	Down	0.0213686	0.27284
EMILIN3	-0.855865	Down	1.03801e-05	0.000495547
EML6	-0.670538	Down	0.012907	0.196955
ENO1	-0.708469	Down	0.0253422	0.300498
ENOSF1	-0.582209	Down	3.45978e-24	9.40052e-22
EPHA2	-2.16993	Down	0.038786	0.407746
EPN3	0.776035	Up	0.0210008	0.271719
EPPIN	5.78136	Up	0.0462436	0.430385
EPS15	-4.08746	Down	0.0440686	0.427898
ERAP1	-0.303967	Down	0.00352536	0.0754738
ERC1	1.80735	Up	0.00279196	0.0629767
ERF	2.08246	Up	0.0410196	0.420716
ERVV-1	0.874469	Up	0.000661872	0.0193076
EVI2B	-1.49985	Down	0.0148883	0.216823
EXOC2	-2.58496	Down	0.0453736	0.430719
EXOSC4	2.13245	Up	0.0410196	0.420535
EXOSC9	-1.49778	Down	2.87442e-06	0.000153052
EXPH5	2.41504	Up	0.0365386	0.391918
F12	-6.04439	Down	0.0095801	0.162224
FAAP20	0.332818	Up	0.00820474	0.144065
FAAP24	-0.784966	Down	0.0109229	0.175345
FAM127B	6.58496	Up	0.0246824	0.298404
FAM135A	-4.9542	Down	0.00208262	0.0491691
FAM136A	-1.42968	Down	0.0106895	0.172589
FAM149B1	6.18982	Up	0.00106923	0.0286913
FAM168B	-2.4021	Down	0.0213686	0.273427
FAM169A	-0.601082	Down	0.0185375	0.255119
FAM188A	-6.06609	Down	0.00446674	0.0898431
FAM193B	5.88264	Up	0.00375318	0.0791397
FAM208B	-2.5502	Down	0.000934932	0.0260276
FAM25C	-8.21917	Down	0.0440686	0.425898
FAM45A	-4.15987	Down	9.51696e-05	0.00363471
FAM50A	-1.19569	Down	0.0289846	0.332655
FAM57A	-1.21429	Down	0.0090165	0.155561
FAM72A	0.106877	Up	0.0462334	0.434028
FAM72B	-6.65821	Down	0.000452742	0.0141256
FAM72C	6.97728	Up	8.678e-05	0.00335472
FANCD2OS	-6.53916	Down	0.0440686	0.441605
FANCF	1.75673	Up	0.0171088	0.239972
FANCL	-0.213131	Down	0.0112358	0.178799
FASTK	-5.97728	Down	0.0440686	0.440214
FBLIM1	0.254055	Up	0.0155854	0.223348
FBLN1	0.827163	Up	0.0306294	0.347009
FBXL18	0.480805	Up	0.0077724	0.137745
FBXL20	0.392876	Up	0.022737	0.287227
FBXL5	-4.70044	Down	0.0440686	0.430801
FBXO10	-1.45391	Down	2.72012e-06	0.000145816
FBXO36	5.9542	Up	0.00375318	0.0793155
FBXO41	-0.988126	Down	0.00972722	0.16082
FDXACB1	3.30117	Up	0.0122775	0.189971
FGF14	-8.54689	Down	1.1417e-15	1.87195e-13
FGFR2	1.16506	Up	0.0291396	0.334031
FIGNL2	2.72247	Up	0.0365386	0.395037
FKBP1A	6.70044	Up	0.0131742	0.198046
FKBP6	1.31976	Up	0.0185645	0.25527
FLG	0.557741	Up	0.000564362	0.0168455
FLNA	-0.785875	Down	0.0300108	0.341711
FLNB	-0.495527	Down	0.0145981	0.213183
FLYWCH1	5.24793	Up	0.0246824	0.299394
FMNL3	0.471473	Up	0.0021403	0.0501079
FN1	-4.85798	Down	2.22798e-08	1.71421e-06
FNDC3A	1.95217	Up	0.000335178	0.0108418
FOXP4	-4.45943	Down	0.020547	0.26944
FRA10AC1	6.12928	Up	0.00106923	0.0285303
FRMD4A	-0.578536	Down	0.049708	0.449262
FSCN2	3.26534	Up	0.0070516	0.127199
FSD2	0.364382	Up	0.0021315	0.0499511
FSIP2	2.62449	Up	1.73458e-06	9.80707e-05
FUNDC2	-1.91754	Down	0.0213686	0.272547
FXN	-0.55849	Down	0.025207	0.299118
FXR1	-0.768925	Down	0.00187551	0.0459684
FZD4	0.238212	Up	3.58262e-07	2.28046e-05
FZR1	-4.80735	Down	0.0440686	0.441792
GAB2	1.0163	Up	0.0358872	0.389056
GABPA	1.04275	Up	0.00051937	0.0157296
GABPB1	0.839043	Up	0.0113109	0.179753
GAL3ST2	6.10852	Up	0.0462436	0.432672
GALNT4	-4.58496	Down	0.020547	0.275286
GAPDH	-1.32193	Down	0.00958184	0.159192
GATAD1	0.819428	Up	0.0185159	0.255045
GATC	0.264624	Up	7.8369e-06	0.000385353
GBA2	-0.695808	Down	0.000129846	0.00478238
GCAT	5.97728	Up	0.0462436	0.423179
GCC2	1.49476	Up	0.0151402	0.21975
GCFC2	-0.640544	Down	3.24848e-05	0.0013903
GDF11	0.392207	Up	0.0205276	0.276037
GEMIN4	-1.11974	Down	0.0431722	0.435468
GEMIN8	2.90689	Up	0.00129967	0.0337142
GFM1	5.80735	Up	0.00200326	0.0483027
GGA3	-1.76553	Down	0.0115577	0.182882
GGCX	0.386387	Up	1.40712e-24	3.86747e-22
GIMAP1	2.6845	Up	0.0122775	0.190591
GINS1	-3	Down	0.0235396	0.293006
GJD3	1.42951	Up	2.78844e-35	1.18382e-32
GK5	3.80735	Up	0.0131742	0.196802
GLO1	-1.79189	Down	0.00263656	0.0599549
GLT8D1	-0.601106	Down	0.00240036	0.0553783
GLYR1	-3.07039	Down	0.0235396	0.293544
GNAL	0.248319	Up	0.00317222	0.0696059
GNAS	5.75489	Up	0.0462436	0.431229
GNB1	3.5325	Up	0.00229296	0.0533927
GNG3	7.01123	Up	0.0246824	0.295325
GNPDA2	-0.782795	Down	0.00915378	0.157245
GNPNAT1	0.697562	Up	0.0223488	0.282999
GNRH1	-1.94166	Down	0.000134267	0.00491096
GNRHR	-1.12928	Down	0.0001324	0.00486139
GOLGA6L22	5.32193	Up	0.0462436	0.430638
GOLGA8J	0.30813	Up	4.88676e-12	5.95796e-10
GOLGA8K	-4.24793	Down	0.0440686	0.435276
GOLGA8O	-5.55459	Down	0.000452742	0.0141628
GOLGA8R	4.24793	Up	0.0462436	0.429376
GOLPH3	1.02491	Up	0.0026971	0.0610688
GON4L	-1.14543	Down	0.011042	0.176127
GPANK1	0.532874	Up	0.046288	0.423504
GPBAR1	-0.95109	Down	0.0476268	0.434082
GPBP1	-1.77052	Down	0.0116236	0.183374
GPER1	-1.76553	Down	0.0246806	0.301526
GPM6B	1.21988	Up	0.00160217	0.0403078
GPR137	-1.10593	Down	0.0431722	0.435283
GPR151	-1.77479	Down	0.0246806	0.301062
GPR22	-1.46411	Down	0.000232602	0.00797979
GPR55	-4.52356	Down	0.0440686	0.437639
GPR89A	0.159828	Up	7.20942e-06	0.00035783
GPX3	6.30378	Up	0.0131742	0.197734
GPX4	-3.14568	Down	0.0235396	0.295716
GRIN1	-4.52356	Down	0.0440686	0.435638
GRSF1	-2.32193	Down	0.038786	0.407476
GSDMA	1.66558	Up	0.00719288	0.129013
GTF2A2	-5.85798	Down	0.0440686	0.425466
GTPBP10	1.22239	Up	0.0129818	0.197528
GTPBP6	6.40939	Up	0.0462436	0.429796
GTPBP8	-2.78136	Down	0.0453736	0.429006
GUCY2C	1.98423	Up	0.00701566	0.129549
GUF1	-0.669355	Down	0.032837	0.363362
GZF1	-0.545326	Down	0.020322	0.274047
H1FX	0.800268	Up	0.021064	0.272388
H2AFX	5.9542	Up	0.0462436	0.427207
HABP4	1.7829	Up	0.0171088	0.240043
HAGH	0.840454	Up	0.0259478	0.306456
HARS	0.491679	Up	0.0154785	0.222084
HDGFRP2	1.61891	Up	0.00465238	0.0931044
HEATR1	0.102495	Up	0.0331702	0.366367
HEATR5B	-4	Down	0.020547	0.275053
HELZ	-2.80735	Down	0.0440686	0.442071
HEXDC	0.927021	Up	0.0106359	0.171841
HEXIM1	4.90689	Up	0.0131742	0.19705
HEXIM2	0.564171	Up	0.0105587	0.170883
HGS	5.52356	Up	0.0131742	0.198675
HHLA2	-6.14975	Down	0.00446674	0.0905324
HIF1A	4.70044	Up	0.0462436	0.430217
HIGD2A	-1.52629	Down	0.00885124	0.153433
HIST1H1E	-0.575052	Down	2.26424e-05	0.00101568
HIST1H3D	-0.940804	Down	0.0282566	0.325873
HIST2H2AC	-1.41718	Down	0.0240742	0.296402
HIVEP1	1.24257	Up	3.1134e-05	0.00134337
HK2	-0.661159	Down	7.15214e-07	4.32118e-05
HMGB1	-0.776389	Down	0.00197497	0.0480348
HMGB2	-1.27934	Down	0.0338074	0.371592
HNRNPA2B1	-1.4549	Down	2.32184e-05	0.0010376
HNRNPH1	-8.46352	Down	2.35154e-12	2.94246e-10
HNRNPH3	3.05889	Up	0.0212524	0.273338
HNRNPR	-3.93074	Down	2.68362e-06	0.000144022
HNRNPU	0.419903	Up	0.0165292	0.234821
HOMEZ	5	Up	0.0246824	0.295029
HOTS	1.57781	Up	7.5771e-16	1.25534e-13
HOXA3	-4.75489	Down	0.0440686	0.431333
HOXB9	-5.04439	Down	0.0440686	0.441141
HOXC11	1.63865	Up	1.9827e-06	0.000110782
HP1BP3	-5.88264	Down	0.000452742	0.0141442
HPS3	1.98832	Up	0.00120947	0.0317029
HSD17B1	0.302757	Up	0.0404574	0.417653
HSF4	-5.16993	Down	0.0440686	0.427287
HSP90AA1	-7.33092	Down	4.9092e-10	4.73484e-08
HSP90B1	-0.650823	Down	0.019678	0.267334
HSPA1B	1.20645	Up	0.0460442	0.432936
HSPA8	-0.71977	Down	0.00523936	0.102902
HYAL1	-7.42626	Down	9.97586e-06	0.000479618
HYAL3	-1.73306	Down	0.00549144	0.106882
IER5L	5.42626	Up	0.0246824	0.295847
IFIT3	5.35755	Up	0.0462436	0.423586
IFNAR1	-4.08746	Down	0.0440686	0.429037
IFNLR1	0.223168	Up	0.0196451	0.266963
IGF1R	3.45943	Up	0.0131742	0.196617
IGSF22	-2.9542	Down	0.0453736	0.429518
IGSF6	-6.47573	Down	0.0440686	0.43258
IL16	-3.52356	Down	3.3709e-05	0.00143366
IL18BP	-5.88264	Down	0.0440686	0.437548
IL6ST	-0.922832	Down	0.0136018	0.20211
INHBE	1.27225	Up	0.0029374	0.0657892
INSIG1	1.75132	Up	0.0402588	0.416961
INTS2	4.52356	Up	0.0131742	0.199688
IRF5	-1.43558	Down	0.00885124	0.153377
IRF7	-2.62936	Down	0.000270488	0.00903825
IRS1	0.303482	Up	0.0171838	0.24074
ISCU	-1.58496	Down	0.0315656	0.353405
ISLR	-5.72792	Down	0.020547	0.274204
ITGA10	-1.09066	Down	4.95032e-12	6.02002e-10
ITGBL1	-6.65821	Down	0.000452742	0.0141071
ITPKA	5.72792	Up	0.0462436	0.42465
ITPRIPL2	0.970375	Up	0.000116956	0.00434464
JAM3	-0.753508	Down	9.7983e-06	0.000473475
JARID2	-4.32193	Down	0.020547	0.26701
JAZF1	-0.586073	Down	0.0097927	0.16151
JMJD8	0.136402	Up	0.00187651	0.0459692
KANK2	1.41908	Up	3.69364e-05	0.00155424
KANSL1	-4.16993	Down	0.0440686	0.43828
KARS	2.6386	Up	0.00554102	0.107495
KAT2B	-1.14048	Down	0.0324644	0.360077
KATNAL1	4	Up	0.0246824	0.29637
KAZALD1	-1.54956	Down	0.0114899	0.182416
KBTBD4	0.266522	Up	0.0306264	0.347223
KCNA7	0.814133	Up	0.044994	0.431944
KCNAB1	-0.498225	Down	0.0125873	0.193007
KCNG2	2.87447	Up	0.00115124	0.0303774
KCNIP4	-0.690316	Down	0.00233402	0.0541632
KCTD1	0.955606	Up	0.0317676	0.354831
KCTD9	-1.02895	Down	0.0391816	0.408742
KDM1B	-1.54956	Down	0.00163512	0.0409418
KHNYN	0.527677	Up	2.6576e-07	1.72396e-05
KIAA0196	3.07039	Up	0.0212524	0.272748
KIAA0825	1.54749	Up	0.0402588	0.416416
KIAA1147	-1.14202	Down	0.0324644	0.359993
KIAA1324	1.28688	Up	0.00135117	0.0347281
KIF11	-2.28293	Down	0.00276392	0.0624925
KIF18B	-6.04439	Down	9.84216e-05	0.00372599
KIF3A	-1.44876	Down	0.00310142	0.0685904
KIF5B	-1.32193	Down	0.0106895	0.172413
KLB	-0.523219	Down	0.0368164	0.394364
KLHL12	0.949374	Up	0.04286	0.433422
KLHL25	-4.90689	Down	0.020547	0.271915
KMO	1.5437	Up	3.21946e-37	1.43067e-34
KMT5B	-3.42146	Down	0.0031109	0.0685768
KRAS	0.603727	Up	0.00164197	0.0410916
KRR1	1.07039	Up	0.026262	0.309169
KY	-3	Down	0.0453736	0.433575
LAIR1	-3.49107	Down	6.76304e-26	1.9372e-23
LAMB4	0.546165	Up	0.0336296	0.370494
LAMC2	-1.71049	Down	0.00403196	0.0838285
LARP4	-4.72792	Down	2.13958e-05	0.000967062
LCMT2	1	Up	0.0281184	0.324988
LDB3	-1.79518	Down	0.038786	0.406398
LDHB	-1.16993	Down	0.000736174	0.0212148
LDLR	0.732304	Up	0.023802	0.29473
LGALS8	-0.438792	Down	0.0049154	0.0972627
LHFP	-5.97728	Down	0.0095801	0.161935
LIMK2	-2.39232	Down	0.00313648	0.0689489
LIN28B	-4.58496	Down	0.0095801	0.161419
LIPT1	-6.16993	Down	0.020547	0.274976
LOC100129940	-0.534871	Down	1.54485e-05	0.000718047
LOC101927322	0.661952	Up	0.0110255	0.176337
LOC401052	-1.1232	Down	0.0244908	0.300597
LOX	-0.588165	Down	0.0114808	0.182332
LPAR6	-2.54844	Down	2.31772e-05	0.00103771
LPP	0.836501	Up	0.013987	0.206993
LRP6	-3.45943	Down	0.020547	0.270036
LRP8	2.48543	Up	0.0122775	0.190716
LRPPRC	-1.96963	Down	0.0084502	0.147341
LRRC14	0.476206	Up	0.00183789	0.0451393
LRRC25	-3.22882	Down	0.012087	0.189116
LRRC37A2	0.441402	Up	0.0277502	0.321201
LRRC71	-5.52356	Down	0.0440686	0.426852
LRRC75A	-0.524421	Down	4.46576e-05	0.00184646
LRRN4CL	-1.53766	Down	0.00885124	0.153322
LRRTM2	-0.757023	Down	0.026424	0.309238
LRTOMT	0.167046	Up	0.0330992	0.365838
LSM8	2.70044	Up	0.00703172	0.127859
LXN	7.35755	Up	0.00375318	0.0789995
LYPD1	-0.783615	Down	4.46864e-12	5.46219e-10
LYSMD3	-1.68806	Down	0.0413232	0.422191
LYZ	0.998135	Up	0.00240998	0.0554657
M6PR	-0.703295	Down	0.000160835	0.00578047
MAB21L2	-0.887832	Down	0.0392958	0.409215
MAF1	1.26421	Up	0.0291396	0.333709
MAGEA12	0.178592	Up	7.86442e-12	9.44306e-10
MAGI2	1	Up	0.0281184	0.324751
MAGOH	-3.02647	Down	0.0235396	0.295092
MAMDC4	0.970129	Up	0.0102012	0.166629
MAN1A2	-1.6865	Down	0.00166199	0.041527
MAP3K10	2.88452	Up	0.00115124	0.0303943
MAP3K13	-0.481623	Down	0.0109236	0.175298
MAP4K4	1.02106	Up	0.040532	0.418241
MAP7D1	-7.04439	Down	2.19812e-07	1.44762e-05
MARCKS	2.0533	Up	6.66944e-10	6.32984e-08
MASP2	-0.673685	Down	0.04844	0.439892
MAST2	1.58496	Up	0.00691374	0.128415
MASTL	0.846766	Up	5.99886e-06	0.00030377
MATN2	-5.04439	Down	0.0095801	0.162745
MBNL1	0.951906	Up	0.0220316	0.279504
MBNL3	-1.65711	Down	0.00435094	0.0892506
MC1R	-2.26303	Down	0.000265912	0.00891668
MCAM	-2.94753	Down	0.012087	0.189678
MCC	-0.671272	Down	3.174e-05	0.0013658
MCTP1	-1.07039	Down	0.0021973	0.0513665
MDN1	-1.90689	Down	0.000325848	0.0105687
MED1	0.935294	Up	0.0120026	0.188541
MED11	-6.58496	Down	0.0440686	0.426505
MED14OS	-8.94544	Down	4.71444e-07	2.94956e-05
MED16	5.32193	Up	0.0246824	0.298177
MED31	-0.383855	Down	0.0125819	0.192986
MEGF11	-0.659226	Down	0.009336	0.15951
MEIS2	1.48829	Up	0.037877	0.403092
METTL21A	0.443585	Up	1.65606e-06	9.4079e-05
METTL8	1.45943	Up	0.00299886	0.0668195
MFF	5.85798	Up	0.0462436	0.427623
MGAT4A	1.19931	Up	0.016855	0.237392
MGEA5	-1.1375	Down	0.0450706	0.43146
MIB2	2.12102	Up	0.0167471	0.237066
MICA	0.943857	Up	0.00634466	0.119384
MIER1	-1.19931	Down	0.00724704	0.129789
MIF4GD	0.754175	Up	0.0143616	0.211287
MIOS	-1.73697	Down	0.0453736	0.431839
MKL1	-5.67243	Down	0.000452742	0.0140244
MLLT11	-1.3837	Down	0.0289608	0.332703
MLPH	1	Up	0.00763832	0.135774
MMP24	0.592186	Up	8.63828e-07	5.17307e-05
MMP25	1.04122	Up	0.040532	0.417969
MOB1B	-5.97728	Down	0.0095801	0.161476
MOCS2	-3.01381	Down	8.62376e-08	6.16618e-06
MON1B	4.85798	Up	0.0462436	0.424404
MPDZ	3.70044	Up	0.0462436	0.42326
MPP6	1.62803	Up	0.0402588	0.417051
MPZL3	-4.85798	Down	0.020547	0.275208
MRFAP1	1.01381	Up	0.00857862	0.149306
MRFAP1L1	5.9542	Up	0.0462436	0.430301
MRO	0.474296	Up	0.0245556	0.301082
MRPL3	2.62059	Up	0.0122775	0.190903
MRPL35	-5.08746	Down	0.020547	0.270709
MRPL57	-1.05166	Down	0.0024018	0.0553847
MRPS12	-2.64111	Down	0.0453736	0.430289
MRPS25	-0.329107	Down	0.0177256	0.247239
MTDH	-1.64386	Down	0.00909376	0.156327
MTG2	-0.835116	Down	0.0392958	0.409484
MTMR10	0.416895	Up	0.00962816	0.15985
MTMR7	-0.547292	Down	0.00352812	0.0754989
MTRF1L	0.364546	Up	0.0268612	0.312815
MTRR	-5.08746	Down	0.020547	0.274358
MTSS1	-0.365476	Down	0.036935	0.395546
MUTYH	-1.19114	Down	0.0218602	0.277923
MVP	-5.70044	Down	0.0095801	0.159721
MXRA8	1.29458	Up	8.1124e-09	6.65063e-07
MYEOV	-1.90296	Down	4.59416e-10	4.47639e-08
MYO5B	-1.29278	Down	0.0192196	0.262607
MYO9A	-3.70044	Down	0.020547	0.268035
MZF1	0.469733	Up	0.00840328	0.146954
N4BP2L1	-5.20945	Down	0.020547	0.275986
NAA25	-3.90689	Down	0.0440686	0.426939
NAIF1	0.969943	Up	0.020773	0.269505
NANOS1	-0.69773	Down	0.0311296	0.351921
NANS	-6.20945	Down	0.0440686	0.439937
NAPB	-3.07039	Down	0.0235396	0.295326
NAT9	-5.9542	Down	0.020547	0.267083
NAV2	-3.80735	Down	0.00446674	0.0904938
NBPF10	-0.168191	Down	1.16931e-09	1.06717e-07
NBPF14	-0.112953	Down	0.000610052	0.0179501
NBPF15	-0.090041	Down	3.71208e-08	2.79281e-06
NBR1	4.85798	Up	0.0131742	0.196493
NCAPH2	0.216231	Up	0.000611666	0.0179865
NCOA4	0.253377	Up	4.73632e-55	3.51886e-52
NCOR1	-0.553484	Down	0.0142895	0.210422
NDFIP2	-4.24793	Down	0.0440686	0.439383
NDOR1	-2.75489	Down	4.2755e-05	0.00177862
NDUFA4	-5.78136	Down	0.020547	0.272066
NDUFB8	-2.07251	Down	0.0179376	0.249682
NDUFB9	1.80145	Up	0.0416394	0.423058
NDUFS1	1.37851	Up	0.035046	0.382027
NELFE	0.957621	Up	0.04286	0.433238
NEXN	-0.867297	Down	0.013345	0.198915
NFATC3	1.32193	Up	0.00832648	0.145772
NFE2L3	-0.810906	Down	2.99938e-25	8.48914e-23
NFX1	-3	Down	0.00615386	0.117232
NICN1	1	Up	0.0281184	0.32483
NID2	-1.15673	Down	0.0081229	0.142839
NIPA2	-0.041373	Down	0.040008	0.415177
NIT1	0.320355	Up	0.0337946	0.371881
NKAIN4	-0.695521	Down	0.009777	0.161363
NLRP12	0.612184	Up	0.00189961	0.0464393
NME6	-0.853611	Down	0.0369872	0.395926
NMNAT2	-3.04439	Down	0.012087	0.189178
NMT1	0.691555	Up	0.00720818	0.129142
NOA1	5.42626	Up	0.0462436	0.433183
NODAL	-1.89162	Down	0.0145332	0.212758
NOLC1	5.12928	Up	0.0131742	0.198109
NOMO2	0.148614	Up	5.62482e-09	4.69219e-07
NOP58	-1.442	Down	0.00403134	0.0839624
NOSTRIN	-2.57936	Down	0.000145458	0.00527564
NOTCH2NL	-0.242346	Down	9.93042e-11	1.02648e-08
NOXO1	0.570125	Up	0.0350754	0.381735
NPRL3	-1.05377	Down	0.0324644	0.360245
NPTN	-5.75489	Down	0.020547	0.269961
NR2E3	-3.16993	Down	0.012087	0.188372
NR2F6	3.26903	Up	7.68138e-05	0.00300117
NRM	2.0174	Up	0.000231582	0.00795054
NSD1	-0.975752	Down	0.014194	0.209209
NUDCD2	-6.62936	Down	0.0440686	0.425638
NUDT19	0.932886	Up	0.0018848	0.0461248
NUDT6	-0.448953	Down	0.0065002	0.12178
NUFIP2	-1.63743	Down	0.0192277	0.262041
NUMA1	-7.98868	Down	1.36061e-28	4.40105e-26
NUMB	-1.87915	Down	0.00686406	0.127841
NUP153	-4.16993	Down	0.0440686	0.431422
NUP88	0.461865	Up	1.44936e-13	2.04497e-11
OCLN	-1.51785	Down	0.0148883	0.21669
OGFR	1.6817	Up	6.6566e-06	0.000332823
OGFRL1	1.24709	Up	0.0460442	0.433278
ORC2	2.76553	Up	0.0070516	0.127927
ORC3	5.52356	Up	0.0246824	0.29712
ORC4	-0.432357	Down	0.00147065	0.0375149
OSGIN2	1.35484	Up	0.00832648	0.145825
OTUB2	-0.610274	Down	0.0311644	0.352147
P2RY12	-2.80735	Down	0.0033329	0.0722316
PAF1	0.306578	Up	0.0244114	0.299932
PAFAH1B1	2.26303	Up	9.2826e-05	0.00355091
PAFAH1B2	1.12801	Up	0.00470442	0.093712
PAGR1	-0.979536	Down	0.0423918	0.429235
PAPSS2	-0.847997	Down	0.0484762	0.439717
PARD3	1.31647	Up	0.020342	0.274161
PARK7	-2.77961	Down	0.0033329	0.0721987
PARP9	-2.52356	Down	0.0116236	0.183253
PASK	2.32193	Up	0.025182	0.30002
PAX8	-4.58496	Down	0.0440686	0.431956
PCDH11Y	0.817005	Up	6.08168e-05	0.00242192
PCDHA12	2.04064	Up	0.00444102	0.0908241
PCDHGC3	-4.32193	Down	0.0440686	0.437457
PCGF2	-0.518338	Down	0.0449134	0.431519
PCGF3	0.628031	Up	0.000620846	0.0182226
PCP2	7.53916	Up	0.0131742	0.200007
PCSK5	3.58496	Up	0.0246824	0.300159
PDCD6IP	1.76198	Up	5.6878e-06	0.00028956
PDDC1	1.69642	Up	4.45664e-06	0.000229587
PDE4DIP	0.22234	Up	0.000473618	0.0145478
PDE5A	0.492313	Up	0.0316234	0.353886
PDE7A	-0.825971	Down	0.0259438	0.306561
PDE8B	0.728431	Up	0.00054533	0.0164113
PDXK	1.86129	Up	2.90976e-05	0.00126353
PDZK1	1.527	Up	2.02388e-09	1.81231e-07
PEG10	1.1481	Up	0.0212854	0.272583
PELI3	0.550376	Up	0.0350754	0.381822
PERP	1.24598	Up	0.00268832	0.060928
PEX11B	-0.555373	Down	8.86196e-34	3.45391e-31
PFDN1	-6.44294	Down	0.020547	0.272369
PFDN6	-8.36632	Down	0.00208262	0.0489261
PFKM	-2.39855	Down	0.038786	0.408921
PGAM1	-0.990662	Down	0.0296534	0.338289
PHAX	0.640597	Up	0.0403144	0.416357
PHC1	-0.11221	Down	0.00146237	0.0373439
PHF10	0.856781	Up	1.18752e-05	0.000563529
PHF21A	-3.58496	Down	0.0440686	0.424776
PHKG1	0.746857	Up	3.81596e-20	7.88892e-18
PHKG2	0.485427	Up	0.038872	0.406583
PHLPP1	3.90689	Up	0.0462436	0.424486
PIAS3	-0.413012	Down	3.43012e-11	3.79299e-09
PIH1D2	-0.90729	Down	0.00621138	0.117293
PIK3R4	-4.45943	Down	0.020547	0.275674
PIP5K1A	-3.56478	Down	0.000781342	0.0223135
PISD	-5.39232	Down	0.020547	0.267742
PITPNA	0.655138	Up	0.0305748	0.346804
PIWIL2	2.30117	Up	0.0153198	0.22094
PKD2L2	0.448302	Up	0.00517128	0.101733
PKM	-0.868369	Down	3.18562e-06	0.000168117
PLAC4	-1.6037	Down	1.95822e-07	1.30408e-05
PLCD4	-1.361	Down	0.000839692	0.0237658
PLEKHM3	1.77761	Up	0.0416394	0.422697
PLOD2	-0.783867	Down	0.000315782	0.0102773
PLP1	-2.74723	Down	0.0453736	0.429262
PLP2	-1.86312	Down	0.00328148	0.0716067
PLPP6	-2.92057	Down	0.0235396	0.294704
PLPPR3	3.08746	Up	0.0122775	0.190965
PLXNB2	3.90689	Up	0.0462436	0.425719
PLXNC1	0.67611	Up	0.0026269	0.0598785
POFUT1	2.13245	Up	0.0104773	0.169797
POFUT2	0.432077	Up	2.46484e-05	0.00109533
POGZ	-1.49185	Down	0.0315656	0.353572
POLD4	-6	Down	0.0440686	0.425552
POLDIP2	-0.378895	Down	0.0373312	0.398353
POLE3	6.94251	Up	0.000162586	0.0058039
POLE4	-7.69349	Down	0.0095801	0.161878
POLR1E	-5.61471	Down	0.0440686	0.430182
POLR2A	-2.73697	Down	0.0453736	0.432099
POLR2H	-1.29672	Down	0.0450706	0.431808
POLR2I	-11.446	Down	6.8788e-35	2.84417e-32
POLR3B	4.75489	Up	0.0246824	0.298632
POLR3GL	0.85175	Up	1.52673e-28	4.83964e-26
POLR3H	1.03893	Up	4.46878e-26	1.3036e-23
POM121	-0.154131	Down	0.00636474	0.119714
PON2	-1.51658	Down	0.0240742	0.296479
PPIL6	0.407486	Up	0.000226758	0.00779618
PPP1R12A	-4.90689	Down	0.00446674	0.0898051
PPP1R12B	1.17834	Up	0.0460442	0.432508
PPP1R12C	-4.78136	Down	0.00446674	0.0901099
PPP1R15A	-3.04439	Down	0.0235396	0.294471
PPP1R3B	0.979	Up	3.92976e-08	2.94726e-06
PPP3R1	-1.41603	Down	6.34654e-06	0.000319335
PPWD1	-1.1224	Down	0.0431722	0.435191
PRAME	-5.2854	Down	0.0440686	0.436727
PRICKLE3	-0.271156	Down	0.00079786	0.022717
PRICKLE4	-1.18057	Down	0.0431722	0.435006
PRKAG1	2.09761	Up	0.0410196	0.421535
PRKDC	-3.45943	Down	0.00446674	0.0908422
PRMT9	5.12928	Up	0.0246824	0.297874
PROCR	-3.24207	Down	0.012087	0.188681
PROS1	-1.78427	Down	0.0115577	0.18337
PROX2	-1.90182	Down	0.00113895	0.030137
PROZ	-1.9087	Down	0.0145332	0.213218
PRPF8	4	Up	0.0246824	0.2997
PRPH2	-3.11548	Down	0.0235396	0.29316
PRPSAP2	-6.08746	Down	0.020547	0.27405
PRSS23	6.08746	Up	0.000304612	0.0099752
PRSS8	-5.97728	Down	0.020547	0.271688
PSMA1	6.08746	Up	0.0462436	0.431568
PSMC3	2.38042	Up	0.0153198	0.220806
PSMC3IP	-0.529769	Down	0.00122724	0.0321332
PSMC4	1.08881	Up	0.0089142	0.154075
PSMD3	0.855474	Up	0.00987696	0.162561
PSMD7	1.13637	Up	0.0042656	0.0877271
PTCD1	-0.512092	Down	3.35808e-09	2.90315e-07
PTGES3	-1.09516	Down	0.0476268	0.43375
PTK2	-2.9542	Down	0.0453736	0.42858
PTMA	1.33442	Up	1.3148e-07	9.07362e-06
PTMS	7.61471	Up	0.00106923	0.0285784
PTP4A1	1.92892	Up	0.00128773	0.0334592
PTPMT1	0.266938	Up	7.41162e-06	0.000366336
PTPN21	-3.80735	Down	0.0440686	0.432045
PTPRJ	-3.23704	Down	0.0101424	0.165896
PTRF	1.27365	Up	0.00346572	0.074398
PUS7L	-5.20945	Down	0.020547	0.271839
PUSL1	6.82018	Up	0.0131742	0.198234
PWP2	-0.078211	Down	0.0491968	0.445488
PXMP4	0.729352	Up	0.00295678	0.0661298
PYGB	0.70044	Up	0.013422	0.199876
PYROXD1	-0.242232	Down	1.58836e-06	9.0449e-05
RAB23	-1.18799	Down	0.00199921	0.0484508
RAB28	-5.67243	Down	0.0440686	0.432402
RAB32	6.64386	Up	0.0246824	0.299623
RAB3GAP1	-1.6845	Down	0.0313128	0.353069
RAB40A	-1.73891	Down	0.000498368	0.0152098
RAD1	-0.939246	Down	0.010453	0.170041
RAD17	1.16273	Up	0.0370378	0.395933
RAD23B	1.73697	Up	0.0263732	0.308948
RALY	-5.45943	Down	0.000971024	0.0265352
RAN	-0.913585	Down	0.0188649	0.258876
RANBP2	-0.973033	Down	0.024446	0.300202
RAP1B	-0.986579	Down	0.0476268	0.434165
RAP2C	1.68589	Up	0.0263732	0.308796
RASA1	-0.620196	Down	0.00444732	0.0908748
RASIP1	-2.96963	Down	0.0235396	0.294626
RAVER2	-0.697325	Down	0.009777	0.161419
RBBP4	0.761061	Up	0.0141931	0.209327
RBM27	-1.03747	Down	0.0391816	0.408832
RBM8A	-0.197146	Down	1.14695e-15	1.86769e-13
RCC2	1.68226	Up	0.00200332	0.048012
RCCD1	-1.50635	Down	0.0240742	0.296632
RDH14	2.14684	Up	0.0410196	0.420626
RELL2	-0.526834	Down	0.00957436	0.163231
RER1	0.308741	Up	0.000254896	0.00857753
REV1	-0.549916	Down	0.025207	0.299044
RFC4	2.48382	Up	0.00924602	0.158486
RFC5	-1.30485	Down	0.00057885	0.0171168
RFTN1	-3.09954	Down	0.012087	0.188311
RFX7	-4.9542	Down	0.000452742	0.0141349
RGL4	0.411356	Up	0.00825358	0.144869
RHCE	-6.22882	Down	0.0440686	0.436545
RHD	-1.55394	Down	0.0240742	0.296325
RHEB	-1.06774	Down	0.0476268	0.433916
RHOB	3.33787	Up	0.0070516	0.127344
RHOQ	0.496442	Up	2.07206e-09	1.84849e-07
RHOT1	-4.80735	Down	0.0440686	0.431867
RIF1	-1.54057	Down	0.0192277	0.262417
RIMKLA	3.45943	Up	0.0246824	0.300544
RNF115	-0.190702	Down	8.63894e-05	0.00335599
RNF125	-1.49185	Down	0.0413232	0.4231
RNF149	-5.35755	Down	0.020547	0.268183
RNF169	-0.26093	Down	0.0308798	0.34943
RNF213	-0.724366	Down	0.0386292	0.40772
RNF40	0.822291	Up	2.4762e-05	0.00109323
RNF41	0.956696	Up	0.000212132	0.00731979
RNF43	-1.08314	Down	0.020516	0.276037
RNF44	4.52356	Up	0.0462436	0.426959
RPA3	-1.26303	Down	0.0192196	0.262758
RPL10	0.392062	Up	1.54184e-05	0.000717349
RPL11	-0.45737	Down	0.0139211	0.20621
RPL22	-1.3101	Down	0.000385172	0.0122834
RPL23	-3.36419	Down	0.00615386	0.117138
RPL3	-1.03747	Down	0.0296534	0.338208
RPL31	-0.61559	Down	0.000286486	0.00951266
RPL36	3.10035	Up	0.0122775	0.190529
RPL7	-0.788302	Down	0.0033812	0.0731117
RPL9	-1.54125	Down	1.92529e-08	1.49584e-06
RPP38	-1.48745	Down	0.0125971	0.192909
RPS14	-1.20589	Down	2.38248e-08	1.82129e-06
RPS18	-0.799303	Down	0.0198231	0.268921
RPS5	0.904588	Up	0.00657156	0.12273
RPS6	-0.886841	Down	0.0200034	0.270981
RPS6KL1	-1.39759	Down	0.00183703	0.0451417
RPTOR	-3.22239	Down	0.012087	0.189428
RRBP1	1.67516	Up	0.0110373	0.176288
RRNAD1	5.67243	Up	0.0462436	0.426131
RRP9	-6.16993	Down	0.020547	0.27011
RSPH3	6.16993	Up	0.00703172	0.128547
RTL1	-1.10494	Down	5.4936e-10	5.25584e-08
RUBCN	1.55325	Up	5.17402e-08	3.82612e-06
RUSC1-AS1	-7.41785	Down	0.000971024	0.026581
RXRB	1.08539	Up	0.0089142	0.154131
RYR3	1.02554	Up	0.00763832	0.135824
S100A1	3.25347	Up	0.0070516	0.127441
S1PR3	-4.85798	Down	0.020547	0.268625
SAMD11	0.185115	Up	0.005796	0.111486
SAP18	1.60942	Up	0.0402588	0.41687
SAP30BP	-0.778368	Down	0.0477782	0.434712
SART1	1.62071	Up	3.28028e-05	0.00140013
SASS6	-1.51706	Down	0.0240742	0.296555
SATB2	0.932886	Up	0.0377812	0.402523
SBF2	1	Up	0.0317676	0.355082
SBSPON	-1.79442	Down	0.00549144	0.106838
SCAP	5	Up	0.0131742	0.199624
SCARB2	-3.08746	Down	6.59968e-05	0.00261725
SCD	0.463711	Up	0.0261772	0.308705
SCIN	1.6845	Up	0.0263732	0.309024
SCMH1	-1.72489	Down	0.000498368	0.0152001
SCO2	-1.86918	Down	4.34344e-07	2.74636e-05
SCP2	-0.52138	Down	4.37022e-14	6.37422e-12
SDC2	5.08746	Up	0.0246824	0.297346
SDCBP	-2.35279	Down	0.000870792	0.0245292
SDHC	5.42626	Up	0.0246824	0.297421
SDR39U1	0.724824	Up	3.44276e-06	0.000180884
SEC14L4	0.839327	Up	0.0306294	0.347092
SEMA4F	0.915608	Up	0.0109517	0.175571
SENP2	1.37126	Up	0.0238518	0.294962
SENP3	-2.16993	Down	0.038786	0.408197
SEPN1	1.02203	Up	0.026262	0.309245
SERAC1	-1.11905	Down	0.00525332	0.102964
SERBP1	-0.70044	Down	0.00801446	0.141402
SERINC4	3.27784	Up	3.05388e-21	6.7539e-19
SERPINB9	-2.07635	Down	0.000870792	0.0245147
SERPIND1	-5.67243	Down	0.020547	0.275752
SERPINH1	-2.08017	Down	0.0048577	0.0963214
SETD2	-3.70044	Down	0.020547	0.271311
SETD6	-0.563609	Down	0.00203292	0.0484285
SETX	-2.80735	Down	0.0235396	0.294394
SEZ6	-7.41785	Down	4.9759e-11	5.31683e-09
SF3B1	-0.926937	Down	0.0282566	0.325952
SFMBT2	1.18442	Up	0.0320754	0.357179
SFN	-3.22239	Down	0.012087	0.189365
SFT2D3	-0.589027	Down	0.000800484	0.0227373
SFTPB	-1.18442	Down	0.0289608	0.332622
SGMS1	4.70044	Up	0.0462436	0.43361
SGSM1	0.486157	Up	0.0189199	0.259257
SHCBP1	-4.80735	Down	0.0440686	0.424948
SHF	5.20945	Up	0.00200326	0.0481806
SHISA5	-1.57258	Down	0.0413232	0.422463
SHPRH	-4.45943	Down	0.0095801	0.160792
SHQ1	1.15659	Up	0.00166207	0.0414854
SHTN1	4.32193	Up	0.0462436	0.431652
SIAE	1.27486	Up	0.000194466	0.00682411
SIK1	0.353365	Up	3.44788e-19	6.83097e-17
SIK2	0.696165	Up	0.00390346	0.0816926
SIRT5	0.674759	Up	0.034792	0.379868
SKA1	0.4822	Up	0.00197809	0.0480861
SKIV2L2	0.69603	Up	6.70928e-24	1.80237e-21
SLAIN2	1.58496	Up	0.0402588	0.416235
SLC15A2	-1.90689	Down	0.0179376	0.248953
SLC16A4	-1.15783	Down	0.00188989	0.0462256
SLC18A2	0.262567	Up	0.00045625	0.0140689
SLC22A5	4.90689	Up	0.0462436	0.432927
SLC24A5	0.87074	Up	1.83791e-05	0.000845989
SLC25A22	1.18587	Up	0.016855	0.237182
SLC25A25	-1.12738	Down	0.0324644	0.360413
SLC25A38	2.11894	Up	0.0104773	0.169681
SLC25A46	-2.11548	Down	0.038786	0.408017
SLC25A5	-2.98793	Down	0.0235396	0.295014
SLC26A10	-1.29052	Down	0.0338074	0.37185
SLC29A2	0.861294	Up	0.04286	0.43333
SLC2A1	1.17971	Up	0.0413688	0.422385
SLC31A1	0.271302	Up	0.044841	0.430998
SLC35A5	-2.77259	Down	0.0453736	0.430977
SLC35B2	-0.81567	Down	0.0154591	0.22194
SLC35F3	-5.16993	Down	0.020547	0.269143
SLC35G2	-2.12711	Down	0.0145332	0.213152
SLC38A1	-0.370838	Down	0.0163574	0.232589
SLC39A7	2.17688	Up	0.00924602	0.158714
SLC46A1	0.634878	Up	4.0399e-10	3.98534e-08
SLC4A5	-0.452383	Down	1.81158e-11	2.07564e-09
SLC5A2	0.371785	Up	0.00136639	0.0350812
SLC5A3	-1.30256	Down	0.000977262	0.0266139
SLC7A14	0.688056	Up	0.0495048	0.448021
SLC9A3	0.90866	Up	0.0178885	0.249291
SLC9A3R2	1.30485	Up	0.0140811	0.207932
SLF2	0.992557	Up	0.000834778	0.0236408
SLFN12	-5.78136	Down	0.0095801	0.162166
SLFNL1	-1.5758	Down	1.27126e-08	1.01592e-06
SLK	-1.03171	Down	0.014194	0.209274
SLTM	-1.42146	Down	0.0384028	0.406413
SMARCAD1	-3.32193	Down	0.00615386	0.116764
SMC1A	3.08746	Up	0.0365386	0.39316
SMC3	0.97673	Up	0.00538632	0.10518
SMIM14	0.513122	Up	0.0465122	0.425391
SMIM17	-0.617328	Down	0.0209564	0.271514
SMN1	-6.18982	Down	0.0440686	0.435547
SMS	-1.78526	Down	0.0145332	0.212824
SNAI3	1.42444	Up	3.68892e-08	2.77979e-06
SNAP29	1.60486	Up	0.00130997	0.0339073
SNAP47	0.549604	Up	3.64872e-05	0.00153806
SNAPC5	0.552226	Up	0.0498422	0.450218
SNRNP200	-0.796908	Down	0.00879054	0.152548
SNU13	-6.24793	Down	0.020547	0.275908
SNX12	-5.55459	Down	0.0440686	0.427636
SNX2	1.09433	Up	0.0294926	0.337102
SNX27	2.14684	Up	0.025182	0.29912
SOS2	-4.08746	Down	0.0440686	0.430359
SOWAHA	4.80735	Up	0.0462436	0.428456
SOWAHD	3	Up	0.0212524	0.272454
SPAG8	-1.85798	Down	0.0313128	0.351984
SPATA5L1	-5.12928	Down	0.0440686	0.428511
SPDL1	-2.19878	Down	0.0101424	0.165782
SPDYE6	-0.685414	Down	0.0212538	0.272325
SPON1	-0.795461	Down	0.037024	0.396053
SPON2	6.20945	Up	0.0246824	0.294732
SPRN	0.687712	Up	5.0672e-07	3.14955e-05
SPSB3	0.402843	Up	0.00209576	0.0491862
SQSTM1	0.276404	Up	0.00230352	0.0535338
SRP68	-5.2854	Down	0.020547	0.273284
SRRM2	3.70044	Up	2.137e-06	0.000117471
SRRM5	1.34955	Up	2.7045e-10	2.7016e-08
SRRT	-0.99035	Down	0.0074675	0.133436
SRSF1	-0.527629	Down	0.0325788	0.361009
SRSF10	-0.749556	Down	0.00240716	0.0554814
SRSF5	-1.82482	Down	0.00030403	0.0100252
SRSF7	-5.97728	Down	0.0095801	0.161648
SS18L2	-1.27881	Down	0.0254514	0.301192
SSB	-0.850461	Down	0.0198231	0.268998
ST6GALNAC2	0.717936	Up	0.0338404	0.371097
ST6GALNAC6	2.62803	Up	0.0365386	0.391742
STAG3	-5.42626	Down	0.00208262	0.049023
STARD7	0.734228	Up	0.018152	0.251196
STK17A	-0.623437	Down	7.36246e-10	6.97366e-08
STK4	-2	Down	0.0213686	0.27262
STUB1	0.851477	Up	0.000119483	0.00442468
STX16	2.35364	Up	0.025182	0.299345
STX19	-2.81943	Down	0.0453736	0.431063
STX3	1.36257	Up	0.0416394	0.422336
STXBP1	1.48187	Up	0.037877	0.402731
SUN2	1.11396	Up	0.0170569	0.239598
SUPT6H	-1.72792	Down	0.0192277	0.262116
SUV39H2	-0.555923	Down	0.025547	0.302173
SVIL	-1.1481	Down	0.011042	0.176305
SYAP1	4.85798	Up	0.0462436	0.423668
SYNC	0.231135	Up	4.39478e-07	2.77513e-05
SYNGR2	-1.70695	Down	0.00909376	0.156383
SYNPO	1.71621	Up	0.0416394	0.422787
SYP	2.83007	Up	0.0365386	0.394141
SZRD1	-4.58496	Down	0.0440686	0.433475
SZT2	-0.308652	Down	0.00265524	0.0602357
TACC3	5.08746	Up	0.0462436	0.42988
TAF6	1.16864	Up	0.00890168	0.154027
TAF9	-6.37504	Down	0.020547	0.269738
TAF9B	-0.61471	Down	0.000790764	0.0225555
TAPBP	-1.70671	Down	0.000189553	0.00667141
TBC1D1	-4.70044	Down	0.020547	0.273207
TBC1D8	-0.702734	Down	0.0372178	0.397321
TBCD	-1.0156	Down	0.00900432	0.155407
TBPL1	1.5642	Up	0.0253458	0.300091
TCEAL3	-1.7828	Down	0.00263656	0.0600123
TCEB2	-2.37037	Down	0.0213686	0.272474
TCEB3	0.619314	Up	0.0364424	0.394356
TCF25	-5.64386	Down	0.020547	0.270409
TCF7L2	5.52356	Up	0.00375318	0.0795276
TCFL5	5.24793	Up	0.0462436	0.431822
TCP1	0.182811	Up	0.000984806	0.0267886
TCTA	-2.48543	Down	0.012087	0.18893
TEAD1	-3.80735	Down	0.0095801	0.159889
TFAP2A	2.71621	Up	0.0212524	0.273412
TFIP11	-0.807355	Down	0.0126137	0.1931
TFPI	0.86022	Up	0.0108358	0.174242
TGFBI	-1.24327	Down	0.0063941	0.120171
THAP9	0.903492	Up	0.0442786	0.426454
THBS2	1.54749	Up	0.0102708	0.167651
THOC3	-2.16398	Down	0.038786	0.406577
THSD7A	2.90689	Up	0.0365386	0.393873
THUMPD3	0.453758	Up	0.0167784	0.236946
TIAL1	-4.85798	Down	0.020547	0.269812
TIAM2	-0.956057	Down	0.0165468	0.234861
TIGD1	0.722466	Up	0.0298466	0.340085
TIGD5	-1.44524	Down	0.014003	0.207101
TIGD6	0.378611	Up	0.00376794	0.0792401
TIMM17A	-8.02791	Down	4.71444e-07	2.94569e-05
TIMM23	0.251717	Up	3.15706e-21	6.94977e-19
TINF2	1.04703	Up	0.0121292	0.188783
TIRAP	-1.02564	Down	0.00282778	0.0636639
TLCD1	0.908907	Up	0.00453034	0.0908916
TLCD2	0.401137	Up	0.0362008	0.39192
TLDC1	-0.932886	Down	0.0369872	0.395837
TM4SF20	-1.79518	Down	0.0246806	0.301371
TM6SF1	-0.579979	Down	0.0282226	0.325718
TM7SF3	0.632629	Up	0.0116832	0.183888
TM9SF2	-5.83289	Down	0.000971024	0.026704
TMBIM4	-1.66742	Down	0.0315656	0.354156
TMED10	0.708834	Up	0.00314704	0.0691171
TMED5	-0.758992	Down	0.0386292	0.407449
TMED6	-1.88536	Down	0.00686406	0.127791
TMEM108	0.7795	Up	0.0269834	0.314084
TMEM110	-4.24793	Down	0.0440686	0.437274
TMEM115	-0.728656	Down	0.00196692	0.0479125
TMEM120B	-0.20874	Down	0.00696424	0.12905
TMEM138	0.59773	Up	0.00183549	0.0451738
TMEM140	-1.04064	Down	0.00312362	0.0687934
TMEM14B	-1.27143	Down	0.0450706	0.431547
TMEM179B	-1.20769	Down	0.00325458	0.0711504
TMEM183B	-1.03454	Down	0.0108386	0.174169
TMEM184A	-0.17986	Down	0.000110127	0.00412641
TMEM204	2.79256	Up	0.0212524	0.273782
TMEM212	-0.389056	Down	0.00799828	0.141169
TMEM33	3.80735	Up	0.0462436	0.423831
TMF1	-1.82597	Down	0.0246806	0.301448
TNFSF13	-6.72792	Down	0.0095801	0.160283
TNS3	1.14886	Up	0.0320754	0.357597
TOMM34	-2.79647	Down	0.0033329	0.0723305
TOMM40	-0.477675	Down	1.96857e-08	1.52697e-06
TOR1A	-2.63472	Down	0.00625384	0.117955
TPPP	0.90458	Up	0.00194809	0.0475511
TPT1	-0.681367	Down	8.39708e-05	0.00326737
TPTE	2.2854	Up	0.025182	0.299195
TRAF3IP3	-1.22239	Down	0.0101424	0.165953
TRAF7	-2.18982	Down	0.0101424	0.16601
TRIM16	-1.14244	Down	0.0450706	0.432418
TRIM16L	6.04439	Up	0.0246824	0.299241
TRIM41	-0.685707	Down	0.0218364	0.277769
TRIM52	0.626854	Up	0.00772376	0.136985
TRIM59	-0.508806	Down	0.0235308	0.295683
TRIM67	-2.07039	Down	0.038786	0.408107
TRMT1L	-5.2854	Down	0.00446674	0.0898811
TRMT61A	-2.1964	Down	0.038786	0.408378
TRPV6	-1.82312	Down	0.00234468	0.054331
TRRAP	-2.80735	Down	0.0440686	0.427026
TSPYL6	5	Up	0.0462436	0.426545
TSR1	0.258512	Up	0.0385234	0.407508
TSSK2	-1.4892	Down	4.60218e-05	0.00188809
TSSK4	-1.27707	Down	0.0125341	0.192563
TTC19	-0.702703	Down	0.0246056	0.301617
TTC28	1.48543	Up	0.00659102	0.123045
TTN	0.117458	Up	0.0131566	0.199867
TTPAL	1.19502	Up	0.0118902	0.186898
TUBA1A	0.942207	Up	0.020719	0.269098
TUBA1B	-0.588854	Down	0.0228922	0.28888
TUBB3	7.05528	Up	0.000570702	0.0169602
TUBD1	1.09878	Up	0.016855	0.237111
TUBGCP5	0.466386	Up	1.30865e-28	4.26199e-26
TUT1	0.724106	Up	0.0123707	0.190607
TXNDC5	-0.477171	Down	0.00963282	0.15976
TXNIP	0.714199	Up	5.10586e-17	8.92568e-15
TYMP	0.919698	Up	0.0486426	0.440974
TYMSOS	-1.42304	Down	0.00310142	0.0686223
U2AF2	0.606496	Up	0.0446336	0.429264
UBA5	0.514573	Up	0.00230626	0.0535713
UBAP2L	1.62936	Up	0.0167994	0.23703
UBE2D2	1.64636	Up	0.0410196	0.422448
UBE2D4	1.974	Up	0.000147898	0.00535192
UBE2L3	-1.28157	Down	0.0254514	0.301267
UBE2R2	-1.06037	Down	0.00118048	0.0309942
UBE3A	-5.12928	Down	0.00446674	0.0904168
UBP1	3.36923	Up	0.00402988	0.0840056
UCK2	4.64386	Up	0.0246824	0.296594
UFM1	7.18982	Up	2.0065e-06	0.000111068
UNC5C	-1.09954	Down	0.020516	0.275959
UQCC2	-2	Down	0.0084502	0.147557
UQCRH	-1.5748	Down	0.0192277	0.262643
USO1	-2.72247	Down	0.0453736	0.430891
USP34	-1.14439	Down	0.0324644	0.360497
USP6	1.2076	Up	0.00472908	0.0940456
USP8	5.88264	Up	4.63188e-05	0.00189536
VDAC3	-5.88264	Down	0.0440686	0.426418
VGLL4	-1.03409	Down	0.000151581	0.00547268
VIM	0.916391	Up	0.00045356	0.0140132
VPRBP	0.310684	Up	0.0455764	0.429471
VPS53	3.04439	Up	1.28734e-11	1.50029e-09
VPS54	-4.70044	Down	0.0440686	0.427724
VRK2	0.231998	Up	0.00576432	0.111147
VSIG8	-6.22882	Down	0.0095801	0.160679
VTI1A	3	Up	0.0212524	0.272895
VWA1	2.42626	Up	0.00090416	0.0253191
WAPL	-1.22239	Down	0.0384028	0.406866
WBP5	-6.89482	Down	0.020547	0.271763
WDPCP	-2.77259	Down	0.0453736	0.432792
WDR26	-1.51457	Down	0.0246806	0.301293
WDR3	-1.90689	Down	0.0145332	0.213086
WDR45B	-3.44294	Down	0.0031109	0.0686723
WDR6	-0.87591	Down	1.01916e-05	0.000487037
WIPF3	-2.25634	Down	0.038786	0.407656
WNT16	-2.74723	Down	0.0453736	0.430375
WRN	-4.52356	Down	0.0095801	0.162803
WRNIP1	-6.42626	Down	0.000971024	0.0266424
WTAP	0.670362	Up	0.0128306	0.195853
XRRA1	-0.32104	Down	7.30566e-08	5.27127e-06
YAP1	0.971241	Up	0.0129367	0.19703
YBX3	2.24207	Up	0.025182	0.299719
YDJC	1.78338	Up	0.0416394	0.423148
YIF1B	0.346054	Up	1.04891e-07	7.32372e-06
YIPF6	4.45943	Up	0.0131742	0.19937
YPEL1	-2.05658	Down	4.02846e-06	0.000208206
YPEL4	-1.20263	Down	0.0218602	0.277997
YWHAB	6.10852	Up	0.00106923	0.0286266
YWHAZ	-1.84212	Down	0.00328148	0.0715739
ZACN	0.328658	Up	0.000180912	0.00639092
ZBTB32	1.20568	Up	0.00160217	0.0403291
ZBTB46	-0.488961	Down	0.0473792	0.43224
ZBTB8A	1.17688	Up	0.000522974	0.0158287
ZC3H11A	-4.16993	Down	0.0440686	0.438005
ZC3H13	-3.90689	Down	0.0440686	0.427113
ZCCHC14	-1.03395	Down	0.0224924	0.284591
ZCCHC3	1.12801	Up	0.0190695	0.260931
ZCCHC6	-3.16993	Down	0.00615386	0.116997
ZDHHC16	-5.80735	Down	0.0440686	0.438464
ZDHHC20	-2.44057	Down	0.0213686	0.272913
ZDHHC5	-1.26303	Down	0.0125971	0.192971
ZFP36	1.88452	Up	0.0110005	0.176174
ZFPM2	-1.16281	Down	0.00056627	0.0168918
ZNF101	-0.69589	Down	0.0218364	0.277843
ZNF142	2.83007	Up	1.78425e-07	1.19829e-05
ZNF154	-0.454032	Down	0.0422246	0.427724
ZNF24	-1.71823	Down	0.000498368	0.0152196
ZNF253	-5.2854	Down	0.0440686	0.437914
ZNF286B	2.77259	Up	0.0070516	0.127829
ZNF322	4.52356	Up	0.0462436	0.429628
ZNF329	-1.72247	Down	0.0313128	0.352317
ZNF337	0.829381	Up	0.0163491	0.23261
ZNF33B	2	Up	0.025182	0.29927
ZNF34	0.884092	Up	1.34687e-08	1.06915e-06
ZNF461	5.12928	Up	0.0462436	0.429125
ZNF488	-0.531176	Down	6.45628e-05	0.0025668
ZNF492	0.543335	Up	0.020995	0.271792
ZNF546	-0.454097	Down	0.000133645	0.00489574
ZNF550	1.19794	Up	0.0129818	0.197654
ZNF552	2.922	Up	0.00115124	0.0303437
ZNF557	1.41504	Up	0.0402588	0.416507
ZNF562	0.557218	Up	0.0263548	0.309495
ZNF566	1.41504	Up	0.0160846	0.229465
ZNF584	1.99072	Up	0.00701566	0.129599
ZNF609	-1.24793	Down	0.0450706	0.43233
ZNF628	0.940761	Up	0.033319	0.367669
ZNF644	-1.05658	Down	0.0224924	0.284439
ZNF655	0.443453	Up	0.00655716	0.122558
ZNF658	0.694972	Up	9.4946e-23	2.36366e-20
ZNF671	2.16993	Up	0.0410196	0.421899
ZNF771	2.10852	Up	0.0104773	0.170086
ZNF780B	-1.31366	Down	0.00141455	0.0362394
ZNF805	-0.520154	Down	0.0268492	0.312752
ZNF865	-7	Down	4.9092e-10	4.74446e-08
ZNHIT2	1.28987	Up	1.0217e-10	1.05381e-08
ZRANB1	-0.827977	Down	0.00984972	0.162225
ZSCAN16	-1.12953	Down	0.0324644	0.360161
ZSWIM1	0.993602	Up	0.0281184	0.324909
ZZEF1	-3.32193	Down	0.020547	0.274281
