# Supplementary material for: Upregulation of METTL14 mediates the elevation of PERP mRNA N6 adenosine methylation promoting the growth and metastasis of pancreatic cancer
Source: Mol Cancer. 2020 Aug 25;19:130. doi: 10.1186/s12943-020-01249-8 (PMC7446161; doi:10.1186/s12943-020-01249-8)
Supplement: Supplementary file 9 — Additional file 9: Table S4. shMETTL14 m6A experiment peak annotation. [file 12943_2020_1249_MOESM9_ESM.xlsx]

## Sheet: shCtrl
peak_id	chr	start	end	length	abs_summit	pileup	-log10(pvalue)	fold_enrichment	-log10(qvalue)	Detailed Annotation	Nearest PromoterID	Entrez ID	Nearest Unigene	Nearest Refseq	Nearest Ensembl	Gene Name	Gene Alias	Gene Description	Gene Type	start_codon	stop_codon
siC-2_peak_722	chr10	10006	10680	675	10325	191	610.753	183.304	603.412	(CTAACC)n|Simple_repeat|Simple_repeat	NR_110795	102723376	Hs.606852	NR_110795		LOC102723376	-	uncharacterized LOC102723376	ncRNA	NA	NA
siC-2_peak_5392	chr5	10004	12035	2032	11313	202	535.289	172.689	528.395	(TAACCC)n|Simple_repeat|Simple_repeat	NM_052909	153478	Hs.535800	NM_052909	ENSG00000153404	PLEKHG4B	-	pleckstrin homology and RhoGEF domain containing G4B	protein-coding	NA	NA
siC-2_peak_5184	chr4	118709752	118710518	767	118710034	112	280.092	98.9219	273.903	exon (NM_020961, exon 11 of 11)	NM_020961	57721	Hs.596872	NM_020961	ENSG00000145388	METTL14	hMETTL14	methyltransferase like 14	protein-coding	NA	NM_020961
siC-2_peak_4080	chr21	8258799	8260958	2160	8259799	225	242.385	26.9491	236.235	non-coding (NR_003287, exon 2 of 3)	NR_003285	100008587	Hs.426704	NR_003285		RNA5-8S5	RN5-8S1	RNA, 5.8S ribosomal 5	rRNA	NA	NA
siC-2_peak_4075	chr21	8214570	8216826	2257	8215570	225	241.837	26.8126	235.689	LSU-rRNA_Hsa|rRNA|rRNA	NR_003287	100008589		NR_003287		RNA28S5	RN28S1	RNA, 28S ribosomal 5	rRNA	NA	NA
siC-2_peak_4085	chr21	8397778	8399846	2069	8398604	225	241.837	26.8126	235.689	LSU-rRNA_Hsa|rRNA|rRNA	NR_003285	100008587	Hs.426704	NR_003285		RNA5-8S5	RN5-8S1	RNA, 5.8S ribosomal 5	rRNA	NA	NA
siC-2_peak_4090	chr21	8441834	8444081	2248	8442833	225	240.394	26.4553	234.256	non-coding (NR_046235, exon 1 of 1)	NR_003287	100008589		NR_003287		RNA28S5	RN28S1	RNA, 28S ribosomal 5	rRNA	NA	NA
siC-2_peak_3353	chr2	32915995	32916558	564	32916282	112	196.541	63.291	190.723	(G)n|Simple_repeat|Simple_repeat	NR_027097	100271832	Hs.743603	NR_027097		LOC100271832	-	uncharacterized LOC100271832	ncRNA	NA	NA
siC-2_peak_8000	chrX	109053904	109054578	675	109054156	148	175.29	30.8311	169.571	promoter-TSS (NR_106735)	NR_106735	102464835		NR_106735	ENSG00000275110	MIR6087	hsa-mir-6087	microRNA 6087	ncRNA	NA	NA
siC-2_peak_252	chr1	91387240	91387817	578	91387530	153	175.257	28.8636	169.538	LSU-rRNA_Hsa|rRNA|rRNA	NM_001017975	164045	Hs.454818	NM_001017975	ENSG00000162669	HFM1	MER3|POF9|SEC63D1|Si-11|Si-11-6|helicase	HFM1, ATP dependent DNA helicase homolog	protein-coding	NA	NA
siC-2_peak_7043	chr8	69690067	69690551	485	69690348	134	171.352	35.5633	165.642	LSU-rRNA_Hsa|rRNA|rRNA	NR_132437	23213	Hs.409602	NM_015170	ENSG00000137573	SULF1	SULF-1	sulfatase 1	protein-coding	NA	NA
siC-2_peak_4076	chr21	8217291	8218912	1622	8217568	168	164.614	21.0683	158.928	LSU-rRNA_Hsa|rRNA|rRNA	NR_003287	100008589		NR_003287		RNA28S5	RN28S1	RNA, 28S ribosomal 5	rRNA	NA	NA
siC-2_peak_4086	chr21	8400329	8401951	1623	8400606	168	164.614	21.0683	158.928	non-coding (NR_003287, exon 3 of 3)	NR_003285	100008587	Hs.426704	NR_003285		RNA5-8S5	RN5-8S1	RNA, 5.8S ribosomal 5	rRNA	NA	NA
siC-2_peak_4091	chr21	8444561	8446182	1622	8444838	168	164.614	21.0683	158.928	non-coding (NR_046235, exon 1 of 1)	NR_003287	100008589		NR_003287		RNA28S5	RN28S1	RNA, 28S ribosomal 5	rRNA	NA	NA
siC-2_peak_4072	chr21	8209427	8211458	2032	8210034	173	163.164	19.5825	157.485	non-coding (NR_003286, exon 1 of 1)	NR_003286	100008588		NR_003286		RNA18S5	RN18S1	RNA, 18S ribosomal 5	rRNA	NA	NA
siC-2_peak_4082	chr21	8392462	8394493	2032	8393069	173	163.164	19.5825	157.485	non-coding (NR_003286, exon 1 of 1).2	NR_003286	100008588		NR_003286		RNA18S5	RN18S1	RNA, 18S ribosomal 5	rRNA	NA	NA
siC-2_peak_4087	chr21	8436682	8438703	2022	8437279	173	163.164	19.5825	157.485	non-coding (NR_046235, exon 1 of 1)	NR_003286	100008588		NR_003286		RNA18S5	RN18S1	RNA, 18S ribosomal 5	rRNA	NA	NA
siC-2_peak_4077	chr21	8253678	8255593	1916	8254759	167	161.839	20.5809	156.166	CpG-18247	NR_003285	100008587	Hs.426704	NR_003285		RNA5-8S5	RN5-8S1	RNA, 5.8S ribosomal 5	rRNA	NA	NA
siC-2_peak_2017	chr14	21500252	21500929	678	21500640	84	157.671	58.3978	152.057	exon (NM_019852, exon 6 of 11)	NM_019852	56339	Hs.168799	NM_019852	ENSG00000165819	METTL3	IME4|M6A|MT-A70|Spo8|hMETTL3	methyltransferase like 3	protein-coding	NA	NA
siC-2_peak_1425	chr12	10005	10529	525	10261	67	148.744	58.1046	143.231	(CTAACC)n|Simple_repeat|Simple_repeat	NR_130745	100288778	Hs.459573	NR_130745	ENSG00000226210	LOC100288778	-	WAS protein family homolog 1 pseudogene	pseudo	NA	NA
siC-2_peak_688	chr1	237602803	237603318	516	237603056	122	148.235	30.9915	142.729	LSU-rRNA_Hsa|rRNA|rRNA	NR_039626	100616141		NR_039626	ENSG00000266262	MIR4428	-	microRNA 4428	ncRNA	NA	NA
siC-2_peak_1262	chr11	77886215	77886721	507	77886463	124	140.417	26.8241	135.025	LSU-rRNA_Hsa|rRNA|rRNA	NM_001316957	28971	Hs.745040	NM_024684	ENSG00000087884	AAMDC	C11orf67|CK067|PTD015	adipogenesis associated Mth938 domain containing	protein-coding	NA	NA
siC-2_peak_5183	chr4	118705360	118706063	704	118705642	56	139.621	52.8492	134.242	exon (NM_020961, exon 10 of 11)	NM_020961	57721	Hs.596872	NM_020961	ENSG00000145388	METTL14	hMETTL14	methyltransferase like 14	protein-coding	NA	NA
siC-2_peak_4092	chr21	8987966	8988731	766	8988453	147	130.676	17.0482	125.407	TTS (NR_037458).2	NR_128714	103504728		NR_128714	ENSG00000264063	MIR3687-2	hsa-mir-3687-2	microRNA 3687-2	ncRNA	NA	NA
siC-2_peak_4074	chr21	8213681	8214451	771	8214048	148	127.611	16.1138	122.368	non-coding (NR_003287, exon 1 of 3)	NR_003287	100008589		NR_003287		RNA28S5	RN28S1	RNA, 28S ribosomal 5	rRNA	NA	NA
siC-2_peak_4084	chr21	8396719	8397472	754	8397086	148	127.611	16.1138	122.368	LSU-rRNA_Hsa|rRNA|rRNA	NR_003285	100008587	Hs.426704	NR_003285		RNA5-8S5	RN5-8S1	RNA, 5.8S ribosomal 5	rRNA	NA	NA
siC-2_peak_4089	chr21	8440939	8441710	772	8441306	148	127.611	16.1138	122.368	non-coding (NR_046235, exon 1 of 1)	NR_003287	100008589		NR_003287		RNA28S5	RN28S1	RNA, 28S ribosomal 5	rRNA	NA	NA
siC-2_peak_4079	chr21	8257897	8258675	779	8258262	146	125.215	15.9245	119.998	LSU-rRNA_Hsa|rRNA|rRNA	NR_003285	100008587	Hs.426704	NR_003285		RNA5-8S5	RN5-8S1	RNA, 5.8S ribosomal 5	rRNA	NA	NA
siC-2_peak_3998	chr20	29298337	29300351	2015	29299752	85	99.8038	25.8318	94.8095	SSU-rRNA_Hsa|rRNA|rRNA	NR_037925	647476	Hs.274541	NR_037925		FRG2EP	-	FSHD region gene 2 family member E, pseudogene	pseudo	NA	NA
siC-2_peak_2016	chr14	21499023	21499854	832	21499323	54	99.5777	41.2891	94.5841	TTS (NM_001303523)	NM_019852	56339	Hs.168799	NM_019852	ENSG00000165819	METTL3	IME4|M6A|MT-A70|Spo8|hMETTL3	methyltransferase like 3	protein-coding	NA	NA
siC-2_peak_5180	chr4	118696953	118697563	611	118697240	35	93.9523	34.7791	88.9889	exon (NM_020961, exon 7 of 11)	NM_020961	57721	Hs.596872	NM_020961	ENSG00000145388	METTL14	hMETTL14	methyltransferase like 14	protein-coding	NA	NA
siC-2_peak_60	chr1	10005	10485	481	10229	46	93.0657	39.394	88.1072	(TAACCC)n|Simple_repeat|Simple_repeat	NR_046018	100287102	Hs.618434	NR_046018	ENSG00000223972	DDX11L1	-	DEAD/H-box helicase 11 like 1	pseudo	NA	NA
siC-2_peak_6631	chr7	69062249	69062713	465	69062445	83	89.8163	21.9467	84.8737	LSU-rRNA_Hsa|rRNA|rRNA	NR_108105	100507468	Hs.362492	NR_108105		LOC100507468	-	uncharacterized LOC100507468	ncRNA	NA	NA
siC-2_peak_3231	chr19	35575354	35575848	495	35575581	75	85.0822	23.1872	80.1589	HERVK-int|LTR|ERVK	NM_000704	495	Hs.36992	NM_000704	ENSG00000105675	ATP4A	ATP6A	ATPase H+/K+ transporting alpha subunit	protein-coding	NA	NA
siC-2_peak_4169	chr22	11629372	11631082	1711	11630370	88	84.5913	17.8925	79.6704	SSU-rRNA_Hsa|rRNA|rRNA	NR_110761	102723769	Hs.652926	NR_110761		LOC102723769	-	uncharacterized LOC102723769	ncRNA	NA	NA
siC-2_peak_2003	chr14	16054679	16056392	1714	16055378	80	82.0108	19.632	77.0995	SSU-rRNA_Hsa|rRNA|rRNA	NM_001013354	440153	Hs.534880	NM_001013354	ENSG00000257115	OR11H12	-	olfactory receptor family 11 subfamily H member 12	protein-coding	NA	NA
siC-2_peak_4168	chr22	11251633	11252747	1115	11252049	80	82.0108	19.632	77.0995	SSU-rRNA_Hsa|rRNA|rRNA	NR_132320	102723780		NR_132320		LOC102723780	-	protein FRG1-like	pseudo	NA	NA
siC-2_peak_4001	chr20	30486316	30487839	1524	30487561	85	81.1232	17.5106	76.2154	SSU-rRNA_Hsa|rRNA|rRNA	NR_045115	140678	Hs.653099	NR_045115		MLLT10P1	MLLT10L|bA348I14.3	myeloid/lymphoid or mixed-lineage leukemia; translocated to, 10 pseudogene 1	pseudo	NA	NA
siC-2_peak_5391	chr4	190122469	190123066	598	190122769	29	78.6359	29.1591	73.7394	(AGGGTT)n|Simple_repeat|Simple_repeat	NR_137167	100288687	Hs.728749	NM_001205218	ENSG00000260596	DUX4	DUX4L	double homeobox 4	protein-coding	NA	NA
siC-2_peak_7564	chrM	261	3497	3237	1767	87	76.3024	15.1456	71.4147	TTS (NR_137294)	NR_137295	NA								NR_137294	NR_137294
siC-2_peak_5182	chr4	118703686	118704282	597	118703981	34	75.9544	31.9854	71.068	exon (NM_020961, exon 9 of 11)	NM_020961	57721	Hs.596872	NM_020961	ENSG00000145388	METTL14	hMETTL14	methyltransferase like 14	protein-coding	NA	NA
siC-2_peak_2470	chr16	34159850	34161690	1841	34160662	75	71.5415	16.9371	66.6756	promoter-TSS (NR_038368)	NR_038368	649159	Hs.532675	NM_001040069	ENSG00000256642	LINC00273	NCRNA00273|TOP	long intergenic non-protein coding RNA 273	ncRNA	NR_038368	NR_038368
siC-2_peak_7574	chrX	222349	222686	338	222518	26	69.6292	26.2431	64.772	LTR12D|LTR|ERV1	NR_028057	55344	Hs.522568	NM_018390	ENSG00000182378	PLCXD1	LL0XNC01-136G2.1	phosphatidylinositol specific phospholipase C X domain containing 1	protein-coding	NA	NA
siC-2_peak_8211	chrY	222349	222686	338	222518	26	69.6292	26.2431	64.772	LTR12D|LTR|ERV1	NR_028057	55344	Hs.522568	NM_018390	ENSG00000182378	PLCXD1	LL0XNC01-136G2.1	phosphatidylinositol specific phospholipase C X domain containing 1	protein-coding	NA	NA
siC-2_peak_5694	chr5	80650498	80652213	1716	80651640	74	68.4368	15.9867	63.5902	promoter-TSS (NM_001190470)	NM_001190470	100462981	Hs.666077	NM_001190470		MTRNR2L2	HN2	MT-RNR2-like 2	protein-coding	NA	NA
siC-2_peak_1285	chr11	85483729	85484137	409	85483972	66	66.474	17.947	61.6343	intron (NM_001142699, intron 3 of 27)	NM_001142699	1740	Hs.367656	NM_001364	ENSG00000150672	DLG2	PPP1R58|PSD-93|PSD93|chapsyn-110	discs large MAGUK scaffold protein 2	protein-coding	NA	NA
siC-2_peak_6467	chr7	10005	10492	488	10257	30	63.3286	27.8551	58.5036	Intergenic	NR_134325	102723672	Hs.605204	NR_134325		LOC102723672	-	uncharacterized LOC102723672	ncRNA	NA	NA
siC-2_peak_1075	chr11	10509325	10510351	1027	10509766	66	62.7356	16.2388	57.9156	promoter-TSS (NM_001190702)	NM_001190702	100463486	Hs.717003	NM_001190702	ENSG00000255823	MTRNR2L8	HN8	MT-RNR2-like 8	protein-coding	NA	NA
siC-2_peak_3605	chr2	132254387	132255935	1549	132255287	69	62.45	15.1235	57.6312	SSU-rRNA_Hsa|rRNA|rRNA	NR_031608	100313824		NR_031608	ENSG00000221288	MIR663B	MIRN663B|mir-663b	microRNA 663b	ncRNA	NA	NA
siC-2_peak_7446	chr9	76571494	76571972	479	76571738	56	59.9896	18.8346	55.1825	LSU-rRNA_Hsa|rRNA|rRNA	NM_001097636	2650	Hs.521568	NM_001490	ENSG00000187210	GCNT1	C2GNT|C2GNT-L|C2GNT1|G6NT|NACGT2|NAGCT2	glucosaminyl (N-acetyl) transferase 1, core 2	protein-coding	NA	NA
siC-2_peak_1999	chr13	109424140	109424582	443	109424377	54	58.5741	18.9611	53.773	Intergenic	NR_126361	104326054	Hs.569298	NR_126361	ENSG00000229792	LINC00399	TCONS_00021596	long intergenic non-protein coding RNA 399	ncRNA	NA	NA
siC-2_peak_5374	chr4	182831570	182832597	1028	182832077	22	57.8446	22.3553	53.0459	Intergenic	NM_001921	1635	Hs.183850	NM_001921	ENSG00000129187	DCTD	-	dCMP deaminase	protein-coding	NA	NA
siC-2_peak_1476	chr12	20551186	20551564	379	20551453	57	57.6276	17.2009	52.8304	intron (NM_000921, intron 1 of 15)	NM_001244683	5139	Hs.386791	NM_000921	ENSG00000172572	PDE3A	CGI-PDE|CGI-PDE A|CGI-PDE-A|HTNB	phosphodiesterase 3A	protein-coding	NA	NA
siC-2_peak_5181	chr4	118700302	118700892	591	118700596	26	55.771	24.6745	50.9827	exon (NM_020961, exon 8 of 11)	NM_020961	57721	Hs.596872	NM_020961	ENSG00000145388	METTL14	hMETTL14	methyltransferase like 14	protein-coding	NA	NA
siC-2_peak_5671	chr5	71850669	71851084	416	71850888	56	53.1562	15.3979	48.3801	THE1C-int|LTR|ERVL-MaLR	NM_004291	9607	Hs.1707	NM_004291	ENSG00000164326	CARTPT	CART	CART prepropeptide	protein-coding	NA	NA
siC-2_peak_4480	chr3	96617358	96618742	1385	96617979	61	53.0128	13.6735	48.2378	Intergenic	NM_001278301	285220	Hs.272208	NM_173655	ENSG00000080224	EPHA6	EHK-2|EHK2|EK12|EPA6|HEK12|PRO57066	EPH receptor A6	protein-coding	NA	NA
siC-2_peak_8074	chrX	126472514	126472942	429	126472755	52	52.0779	16.3866	47.3079	Intergenic	NM_178470	139170	Hs.120403	NM_178470	ENSG00000198889	DCAF12L1	KIAA1892L|WDR40B	DDB1 and CUL4 associated factor 12 like 1	protein-coding	NA	NA
siC-2_peak_4407	chr3	71435205	71436186	982	71435646	20	52.0604	20.4113	47.2905	intron (NM_001012505, intron 3 of 6)	NR_031697	100302112		NR_031697	ENSG00000221264	MIR1284	MIRN1284|hsa-mir-1284|mir-1284	microRNA 1284	ncRNA	NA	NA
siC-2_peak_859	chr10	49703054	49703389	336	49703293	31	49.0449	23.1967	44.2921	LSU-rRNA_Hsa|rRNA|rRNA	NM_001042427	282966	Hs.131287	NM_182554	ENSG00000178645	C10orf53	-	chromosome 10 open reading frame 53	protein-coding	NA	NA
siC-2_peak_7223	chr8	127228902	127229521	620	127229243	22	48.1983	21.3774	43.4499	Intergenic	NR_108049	100507056	Hs.343864	NR_108049		CCAT1	CARLo-5|onco-lncRNA-40	colon cancer associated transcript 1 (non-protein coding)	ncRNA	NA	NA
siC-2_peak_4991	chr4	69430949	69431284	336	69431128	36	47.0407	20.5429	42.2986	Intergenic	NM_001297615	7363	Hs.285887	NM_021139	ENSG00000156096	UGT2B4	HLUG25|UDPGT2B4|UDPGTH1|UDPGTh-1|UGT2B11	UDP glucuronosyltransferase family 2 member B4	protein-coding	NA	NA
siC-2_peak_5429	chr5	17275019	17275876	858	17275312	42	46.7155	17.6996	41.9749	exon (NM_001271606, exon 2 of 2)	NM_006317	10409	Hs.201641	NM_006317	ENSG00000176788	BASP1	CAP-23|CAP23|NAP-22|NAP22	brain abundant membrane attached signal protein 1	protein-coding	NM_001271606	NA
siC-2_peak_1074	chr11	10508351	10509239	889	10508981	51	46.6693	14.0749	41.9288	promoter-TSS (NR_039705)	NM_001190702	100463486	Hs.717003	NM_001190702	ENSG00000255823	MTRNR2L8	HN8	MT-RNR2-like 8	protein-coding	NA	NA
siC-2_peak_7365	chr9	28189140	28189929	790	28189581	25	43.0266	21.042	38.3079	(AGGA)n|Simple_repeat|Simple_repeat	NM_152570	158038	Hs.444665	NM_152570	ENSG00000174482	LINGO2	LERN3|LRRN6C	leucine rich repeat and Ig domain containing 2	protein-coding	NA	NA
siC-2_peak_777	chr10	23331193	23331784	592	23331489	21	40.9203	19.544	36.2138	G-rich|Low_complexity|Low_complexity	NM_153714	256815	Hs.132442	NM_153714	ENSG00000179133	C10orf67	C10orf115|LINC01552|bA215C7.4	chromosome 10 open reading frame 67	protein-coding	NA	NA
siC-2_peak_7566	chrM	5755	7499	1745	6324	59	40.8963	9.58127	36.1899	Intergenic	NR_137295	NA								NA	NA
siC-2_peak_2845	chr17	35151102	35151573	472	35151350	42	38.9971	13.4411	34.2999	LSU-rRNA_Hsa|rRNA|rRNA	NM_173167	146862	Hs.379636	NM_173167	ENSG00000141161	UNC45B	CMYA4|CTRCT43|SMUNC45|UNC-45B|UNC45	unc-45 myosin chaperone B	protein-coding	NA	NA
siC-2_peak_2849	chr17	39498957	39499418	462	39499178	18	38.8676	17.73	34.1713	(TCTT)n|Simple_repeat|Simple_repeat	NM_016507	51755	Hs.345028	NM_015083	ENSG00000167258	CDK12	CRK7|CRKR|CRKRS	cyclin dependent kinase 12	protein-coding	NA	NA
siC-2_peak_2782	chr16	87830452	87831719	1268	87831395	40	38.4784	13.9086	33.7842	3' UTR (NM_003486, exon 10 of 10)	NR_106833	102465464		NR_106833	ENSG00000278598	MIR6775	hsa-mir-6775	microRNA 6775	ncRNA	NA	NA
siC-2_peak_63	chr1	630907	633448	2542	632171	57	38.4485	9.14717	33.7544	TTS (NR_106781)	NR_106781	102465432		NR_106781	ENSG00000278791	MIR6723	hsa-mir-6723	microRNA 6723	ncRNA	NR_106781	NR_106781
siC-2_peak_2837	chr17	31034392	31034823	432	31034605	43	37.7681	12.4681	33.0795	Intergenic	NR_002221	503645	Hs.683578	NR_002221	ENSG00000264743	DPRXP4	-	divergent-paired related homeobox pseudogene 4	pseudo	NA	NA
siC-2_peak_2731	chr16	61425869	61426326	458	61426121	15	37.379	15.5127	32.693	(TTTC)n|Simple_repeat|Simple_repeat	NR_039624	100616345		NR_039624		MIR4426	-	microRNA 4426	ncRNA	NA	NA
siC-2_peak_3745	chr2	181275793	181276116	324	181275951	15	37.379	15.5127	32.693	MLT2F|LTR|ERVL	NR_039637	100616213		NR_039637	ENSG00000266705	MIR4437	mir-4437	microRNA 4437	ncRNA	NA	NA
siC-2_peak_5178	chr4	118691736	118692319	584	118692024	15	36.7992	15.4716	32.1169	exon (NM_020961, exon 5 of 11)	NM_020961	57721	Hs.596872	NM_020961	ENSG00000145388	METTL14	hMETTL14	methyltransferase like 14	protein-coding	NA	NA
siC-2_peak_1678	chr12	93083412	93083853	442	93083627	43	36.5784	11.8861	31.8982	intron (NR_040096, intron 3 of 4)	NR_120492	102724933	Hs.663947	NR_120492	ENSG00000258171	LOC102724933	-	uncharacterized LOC102724933	ncRNA	NA	NA
siC-2_peak_4210	chr22	35838397	35838825	429	35838609	43	36.0641	11.6392	31.3871	intron (NM_001082579, intron 2 of 13)	NM_014309	23543	Hs.282998	NM_014309	ENSG00000100320	RBFOX2	FOX2|Fox-2|HNRBP2|HRNBP2|RBM9|RTA|dJ106I20.3|fxh	RNA binding protein, fox-1 homolog 2	protein-coding	NA	NA
siC-2_peak_5614	chr5	55944488	55944919	432	55944704	43	36.0641	11.6392	31.3871	intron (NR_120480, intron 16 of 17)	NM_175767	3572	Hs.532082	NM_002184	ENSG00000134352	IL6ST	CD130|CDW130|GP130|IL-6RB	interleukin 6 signal transducer	protein-coding	NA	NA
siC-2_peak_3976	chr20	21755102	21755533	432	21755318	43	35.8628	11.5433	31.1872	Intergenic	NM_006192	5075	Hs.122310	NM_006192	ENSG00000125813	PAX1	HUP48|OFC2	paired box 1	protein-coding	NA	NA
siC-2_peak_6814	chr7	137513691	137514122	432	137513907	43	35.8628	11.5433	31.1872	intron (NM_001321710, intron 21 of 32)	NM_001321387	5764	Hs.371249	NM_002825	ENSG00000105894	PTN	HARP|HB-GAM|HBBM|HBGF-8|HBGF8|HBNF|HBNF-1|NEGF1|OSF-1	pleiotrophin	protein-coding	NA	NA
siC-2_peak_4003	chr20	30512658	30513091	434	30512878	29	35.6494	16.6564	30.9757	LSU-rRNA_Hsa|rRNA|rRNA	NR_045115	140678	Hs.653099	NR_045115		MLLT10P1	MLLT10L|bA348I14.3	myeloid/lymphoid or mixed-lineage leukemia; translocated to, 10 pseudogene 1	pseudo	NA	NA
siC-2_peak_3253	chr19	46389368	46389703	336	46389428	21	35.6126	18.0341	30.9391	intron (NM_001204284, intron 10 of 11)	NM_032040	83987	Hs.97876	NM_032040	ENSG00000169515	CCDC8	3M3|PPP1R20|p90	coiled-coil domain containing 8	protein-coding	NA	NA
siC-2_peak_2265	chr15	28315525	28315956	432	28315741	43	35.5651	11.4023	30.8929	intron (NM_004667, intron 2 of 92)	NM_004667	8924	Hs.434890	NM_004667	ENSG00000128731	HERC2	D15F37S1|MRT38|SHEP1|jdf2|p528	HECT and RLD domain containing E3 ubiquitin protein ligase 2	protein-coding	NA	NA
siC-2_peak_5179	chr4	118694185	118694735	551	118694480	15	35.4871	15.3658	30.8152	exon (NM_020961, exon 6 of 11)	NM_020961	57721	Hs.596872	NM_020961	ENSG00000145388	METTL14	hMETTL14	methyltransferase like 14	protein-coding	NA	NA
siC-2_peak_2422	chr16	3849383	3849719	337	3849562	17	34.3082	16.4496	29.6479	intron (NM_004380, intron 2 of 30)	NM_001079846	1387	Hs.459759	NM_004380	ENSG00000005339	CREBBP	CBP|KAT3A|RSTS	CREB binding protein	protein-coding	NA	NA
siC-2_peak_3898	chr2	229180848	229181246	399	229181011	39	34.1302	11.9742	29.4727	LTR5|LTR|ERVK	NM_001330156	55022	Hs.745038	NM_017933	ENSG00000153823	PID1	HMFN2073|NYGGF4|P-CLI1|PCLI1	phosphotyrosine interaction domain containing 1	protein-coding	NA	NA
siC-2_peak_1570	chr12	56117304	56117710	407	56117531	41	34.0644	11.2979	29.4073	promoter-TSS (NM_001303124)	NM_032786	84872	Hs.632706	NM_032786	ENSG00000135482	ZC3H10	ZC3HDC10	zinc finger CCCH-type containing 10	protein-coding	NA	NM_001035267
siC-2_peak_1752	chr12	127165952	127166689	738	127166077	45	33.5338	9.93827	28.8801	(CCGAGGCCGA)n|Simple_repeat|Simple_repeat	NR_104646	101927592	Hs.385663	NR_104646	ENSG00000249345	LOC101927592	-	uncharacterized LOC101927592	ncRNA	NA	NA
siC-2_peak_3607	chr2	132279334	132280082	749	132279938	24	32.5411	16.4651	27.8981	LSU-rRNA_Hsa|rRNA|rRNA	NR_027020	554226	Hs.380689	NR_027019	ENSG00000163046	ANKRD30BL	ANKRD30BP3|NCRNA00164	ankyrin repeat domain 30B like	pseudo	NA	NA
siC-2_peak_5124	chr4	104439319	104439786	468	104439508	13	32.5122	13.6076	27.8697	L1P1|LINE|L1	NR_125926	101929468	Hs.480435	NR_125926	ENSG00000245384	LOC101929468	-	uncharacterized LOC101929468	ncRNA	NA	NA
siC-2_peak_6465	chr6	170064763	170066033	1271	170065119	13	32.5122	13.6076	27.8697	Intergenic	NR_125878	102724511	Hs.550045	NR_125878		LOC102724511	-	uncharacterized LOC102724511	ncRNA	NA	NA
siC-2_peak_3914	chr2	232524970	232525700	731	232525424	18	30.9321	15.9866	26.3057	promoter-TSS (NM_000751)	NM_001256657	1144	Hs.156289	NM_000751	ENSG00000135902	CHRND	ACHRD|CMS2A|CMS3A|CMS3B|CMS3C|FCCMS|SCCMS	cholinergic receptor nicotinic delta subunit	protein-coding	NA	NM_001195129
siC-2_peak_3319	chr2	14748347	14748703	357	14748624	13	30.8467	13.4881	26.2211	L1PA3|LINE|L1	NM_001291410	151354	Hs.260855	NM_145175	ENSG00000162981	FAM84A	NSE1|PP11517	family with sequence similarity 84 member A	protein-coding	NA	NA
siC-2_peak_6142	chr6	61573888	61574246	359	61574086	29	30.7829	13.7734	26.1583	promoter-TSS (NM_001190706)	NM_001190706	100463487		NM_001190706		MTRNR2L9	HN9	MT-RNR2-like 9	protein-coding	NA	NA
siC-2_peak_3608	chr2	132281055	132281737	683	132281585	24	30.1406	15.1524	25.5232	LSU-rRNA_Hsa|rRNA|rRNA	NR_027020	554226	Hs.380689	NR_027019	ENSG00000163046	ANKRD30BL	ANKRD30BP3|NCRNA00164	ankyrin repeat domain 30B like	pseudo	NA	NA
siC-2_peak_2866	chr17	53105506	53106319	814	53106040	41	29.9932	9.42595	25.3767	Intergenic	NM_001243552	100506650	Hs.146556	NM_001243552		C17orf112	-	chromosome 17 open reading frame 112	protein-coding	NA	NA
siC-2_peak_1506	chr12	29016859	29017381	523	29017109	12	29.826	12.6356	25.2104	L1PA2|LINE|L1	NM_001271783	55711	Hs.684482	NM_018099	ENSG00000064763	FAR2	HEL-S-81|MLSTD1|SDR10E2	fatty acyl-CoA reductase 2	protein-coding	NA	NA
siC-2_peak_1573	chr12	59589865	59590221	357	59589938	12	29.826	12.6356	25.2104	L1PA2|LINE|L1	NM_001270623	9194	Hs.88156	NM_004731	ENSG00000118596	SLC16A7	MCT2	solute carrier family 16 member 7	protein-coding	NA	NA
siC-2_peak_2856	chr17	44984293	44985242	950	44984754	12	29.826	12.6356	25.2104	CpG	NM_006688	10882	Hs.134012	NM_006688	ENSG00000131094	C1QL1	C1QRF|C1QTNF14|CRF	complement C1q like 1	protein-coding	NA	NA
siC-2_peak_4865	chr4	35676857	35677217	361	35677026	12	29.826	12.6356	25.2104	L1PA3|LINE|L1	NR_122079	439933	Hs.591071	NR_122079	ENSG00000247193	LOC439933	-	uncharacterized LOC439933	ncRNA	NA	NA
siC-2_peak_5278	chr4	150290803	150291337	535	150291050	12	29.826	12.6356	25.2104	L1PA2|LINE|L1	NM_001040260	166614	Hs.591683	NM_152619	ENSG00000170390	DCLK2	CL2|CLICK-II|CLICK2|CLIK2|DCAMKL2|DCDC3|DCDC3B|DCK2	doublecortin like kinase 2	protein-coding	NA	NA
siC-2_peak_7309	chr9	11745109	11745455	347	11745178	12	29.826	12.6356	25.2104	L1PA3|LINE|L1	NM_000550	7306	Hs.270279	NM_000550	ENSG00000107165	TYRP1	CAS2|CATB|GP75|OCA3|TRP|TRP1|TYRP|b-PROTEIN	tyrosinase related protein 1	protein-coding	NA	NA
siC-2_peak_1744	chr12	124911823	124913950	2128	124912219	45	29.7681	8.42612	25.1595	exon (NM_021009, exon 2 of 2)	NM_021009	7316	Hs.520348	NM_021009	ENSG00000150991	UBC	HMG20	ubiquitin C	protein-coding	NM_021009	NA
siC-2_peak_2224	chr14	89875058	89875380	323	89875230	24	29.7328	14.9214	25.1245	SSU-rRNA_Hsa|rRNA|rRNA	NM_001284269	90141	Hs.123232	NM_145231	ENSG00000140025	EFCAB11	C14orf143	EF-hand calcium binding domain 11	protein-coding	NA	NA
siC-2_peak_2924	chr17	80475511	80475935	425	80475735	13	29.4938	13.3659	24.8871	CpG	NM_002522	4884	Hs.514556	NM_002522	ENSG00000171246	NPTX1	NP1	neuronal pentraxin 1	protein-coding	NA	NA
siC-2_peak_1205	chr11	55476443	55476803	361	55476610	12	29.3439	12.604	24.7387	L1PA3|LINE|L1	NM_001001920	81309	Hs.589003	NM_001001920	ENSG00000181939	OR4C15	OR11-127|OR11-134	olfactory receptor family 4 subfamily C member 15	protein-coding	NA	NA
siC-2_peak_4779	chr4	1707227	1707546	320	1707284	27	29.13	13.5387	24.5282	AluSx1|SINE|Alu	NM_001306075	7884	Hs.298345	NM_006527	ENSG00000163950	SLBP	HBP	stem-loop binding protein	protein-coding	NA	NA
siC-2_peak_6557	chr7	31501212	31501572	361	31501301	12	29.0317	12.5822	24.4307	L1PA3|LINE|L1	NM_001257967	223075	Hs.224269	NM_194300	ENSG00000180347	CCDC129	-	coiled-coil domain containing 129	protein-coding	NA	NA
siC-2_peak_7177	chr8	113522765	113523107	343	113522814	12	29.0317	12.5822	24.4307	L1PA3|LINE|L1	NM_198123	114788	Hs.91381	NM_052900	ENSG00000164796	CSMD3	-	CUB and Sushi multiple domains 3	protein-coding	NA	NA
siC-2_peak_3041	chr18	53085819	53086150	332	53085983	14	28.7221	13.9077	24.1242	(TCTCCT)n|Simple_repeat|Simple_repeat	NR_130465	100616232		NR_130465	ENSG00000263872	MIR4528	-	microRNA 4528	ncRNA	NA	NA
siC-2_peak_3908	chr2	232520156	232520678	523	232520411	14	28.7221	13.9077	24.1242	promoter-TSS (NM_001195129)	NM_001195129	646960	Hs.570310	NM_001195129	ENSG00000237412	PRSS56	MCOP6	protease, serine 56	protein-coding	NM_001195129	NA
siC-2_peak_8240	chrY	10197978	10198652	675	10198238	30	28.3682	11.9852	23.7731	SSU-rRNA_Hsa|rRNA|rRNA	NR_003593	100101121	Hs.522846	NR_003593	ENSG00000237069	TTTY23B	TTTY23	testis-specific transcript, Y-linked 23B (non-protein coding)	ncRNA	NA	NA
siC-2_peak_6589	chr7	45251732	45252080	349	45251915	24	27.9326	13.8803	23.3421	Intergenic	NM_005856	10268	Hs.25691	NM_005856	ENSG00000122679	RAMP3	-	receptor activity modifying protein 3	protein-coding	NA	NA
siC-2_peak_4780	chr4	1951449	1951770	322	1951492	16	27.5841	14.4954	22.9968	intron (NM_001042424, intron 10 of 21)	NR_003004	677770	Hs.676951	NR_003004	ENSG00000249784	SCARNA22	ACA11	small Cajal body-specific RNA 22	ncRNA	NA	NA
siC-2_peak_7568	chrM	8331	9819	1489	9315	50	27.5816	6.82572	22.9945	Intergenic	NR_137295	NA								NA	NA
siC-2_peak_2922	chr17	80470506	80471230	725	80470757	14	27.5407	13.708	22.9538	exon (NM_002522, exon 5 of 5)	NM_002522	4884	Hs.514556	NM_002522	ENSG00000171246	NPTX1	NP1	neuronal pentraxin 1	protein-coding	NA	NM_002522
siC-2_peak_2783	chr16	87832056	87832810	755	87832531	27	27.2283	12.4052	22.6442	3' UTR (NM_003486, exon 10 of 10)	NR_106833	102465464		NR_106833	ENSG00000278598	MIR6775	hsa-mir-6775	microRNA 6775	ncRNA	NA	NA
siC-2_peak_157	chr1	59895659	59896009	351	59895747	11	27.172	11.6636	22.5882	L1MC4|LINE|L1	NM_000775	1573	Hs.152096	NM_000775	ENSG00000134716	CYP2J2	CPJ2|CYPIIJ2	cytochrome P450 family 2 subfamily J member 2	protein-coding	NA	NA
siC-2_peak_1849	chr13	52261339	52261710	372	52261438	11	27.172	11.6636	22.5882	L1PA2|LINE|L1	NR_051965	100887750	Hs.553878	NR_002816	ENSG00000243406	MRPS31P5	MRPS31P3	mitochondrial ribosomal protein S31 pseudogene 5	pseudo	NA	NA
siC-2_peak_2326	chr15	53469059	53469415	357	53469143	11	27.172	11.6636	22.5882	L1PA2|LINE|L1	NR_102336	256764	Hs.122125	NM_182758	ENSG00000166415	WDR72	AI2A3	WD repeat domain 72	protein-coding	NA	NA
siC-2_peak_2704	chr16	50475752	50476093	342	50475900	11	27.172	11.6636	22.5882	AluSx1|SINE|Alu	NM_033119	85407	Hs.187578	NM_033119	ENSG00000140807	NKD1	Naked1	naked cuticle homolog 1	protein-coding	NA	NA
siC-2_peak_310	chr1	114864876	114865212	337	114865071	11	27.172	11.6636	22.5882	L1MEf|LINE|L1	NM_001282541	6847	Hs.112743	NM_003176	ENSG00000198765	SYCP1	CT8|HOM-TES-14|SCP-1|SCP1	synaptonemal complex protein 1	protein-coding	NA	NA
siC-2_peak_3894	chr2	228606342	228606682	341	228606470	11	27.172	11.6636	22.5882	L1P3|LINE|L1	NM_030623	80309	Hs.436306	NM_030623	ENSG00000153820	SPHKAP	SKIP	SPHK1 interactor, AKAP domain containing	protein-coding	NA	NA
siC-2_peak_3949	chr20	7618913	7619407	495	7619129	11	27.172	11.6636	22.5882	L1PA3|LINE|L1	NR_107029	102465865		NR_107029	ENSG00000278159	MIR8062	hsa-mir-8062	microRNA 8062	ncRNA	NA	NA
siC-2_peak_6052	chr6	25431028	25431366	339	25431237	11	27.172	11.6636	22.5882	L1ME1|LINE|L1	NM_001173977	55604	Hs.649550	NM_017640	ENSG00000079691	CARMIL1	CARMIL|CARMIL1a|LRRC16|LRRC16A|dJ501N12.1|dJ501N12.5	capping protein regulator and myosin 1 linker 1	protein-coding	NA	NA
siC-2_peak_6496	chr7	13203052	13203393	342	13203136	11	27.172	11.6636	22.5882	AluSz6|SINE|Alu	NM_001195396	10124	Hs.245540	NM_005738	ENSG00000122644	ARL4A	ARL4	ADP ribosylation factor like GTPase 4A	protein-coding	NA	NA
siC-2_peak_91	chr1	18526370	18526706	337	18526488	11	27.172	11.6636	22.5882	Intergenic	NM_152375	127707	Hs.406913	NM_152375	ENSG00000179023	KLHDC7A	-	kelch domain containing 7A	protein-coding	NA	NA
siC-2_peak_992	chr10	105658519	105658855	337	105658637	11	27.172	11.6636	22.5882	L1PA3|LINE|L1	NR_120625	101927549	Hs.556885	NR_120625		LOC101927549	-	uncharacterized LOC101927549	ncRNA	NA	NA
siC-2_peak_3293	chr2	3651325	3651679	355	3651524	12	27.0611	12.4149	22.4951	Intergenic	NM_018436	55821	Hs.97899	NM_018436	ENSG00000151360	ALLC	ALC	allantoicase	protein-coding	NA	NA
siC-2_peak_6060	chr6	29795627	29795992	366	29795792	12	27.0611	12.4149	22.4951	AluSq|SINE|Alu	NR_002139	54435	Hs.660431	NR_002139		HCG4	HCG4P10|HCGIV-10|HCGIV.9	HLA complex group 4 (non-protein coding)	ncRNA	NA	NA
siC-2_peak_6215	chr6	80795230	80795594	365	80795366	12	27.0611	12.4149	22.4951	L1PA3|LINE|L1	NM_000056	594	Hs.654441	NM_000056	ENSG00000083123	BCKDHB	BCKDE1B|BCKDH E1-beta|E1B	branched chain keto acid dehydrogenase E1 subunit beta	protein-coding	NA	NA
siC-2_peak_6795	chr7	132662152	132662492	341	132662280	12	27.0611	12.4149	22.4951	L1PA3|LINE|L1	NR_046323	286023	Hs.671875	NM_173682	ENSG00000183470	FLJ40288	-	uncharacterized FLJ40288	ncRNA	NA	NA
siC-2_peak_7646	chrX	24324643	24325101	459	24324807	12	27.0237	12.4112	22.4593	L1PA3|LINE|L1	NM_001136233	170067	Hs.716893	NM_001136233		SUPT20HL2	FAM48B1|FAM48B2	SPT20 homolog, SAGA complex component-like 2	protein-coding	NA	NA
siC-2_peak_8136	chrX	140839903	140840239	337	140839947	12	27.0237	12.4112	22.4593	L1PA4|LINE|L1	NM_004065	1038	Hs.446675	NM_004065	ENSG00000184258	CDR1	CDR|CDR34|CDR62A	cerebellar degeneration related protein 1	protein-coding	NA	NA
siC-2_peak_6466	chr6	170145758	170146433	676	170146035	16	26.9482	14.3038	22.3869	Intergenic	NR_125878	102724511	Hs.550045	NR_125878		LOC102724511	-	uncharacterized LOC102724511	ncRNA	NA	NA
siC-2_peak_2118	chr14	49862580	49862971	392	49862776	37	26.7803	9.00439	22.2208	promoter-TSS (NR_027260)	NR_027260	378706		NR_027260	ENSG00000274012	RN7SL2	7L1C|7L30.1|7SL1c|RNSRP2	RNA, 7SL, cytoplasmic 2	ncRNA	NR_027260	NR_027260
siC-2_peak_1705	chr12	102809842	102810202	361	102809930	11	26.7271	11.6345	22.1681	non-coding (NR_033855, exon 5 of 5)	NR_033855	283432	Hs.382110	NR_033855	ENSG00000258169	LINC00485	-	long intergenic non-protein coding RNA 485	ncRNA	NA	NA
siC-2_peak_4611	chr3	139915662	139916002	341	139915801	11	26.7271	11.6345	22.1681	L1PA3|LINE|L1	NM_022131	64084	Hs.158529	NM_022131	ENSG00000158258	CLSTN2	ALC-GAMMA|CDHR13|CS2|CSTN2|alcagamma	calsyntenin 2	protein-coding	NA	NA
siC-2_peak_4985	chr4	68084747	68085103	357	68084845	11	26.7271	11.6345	22.1681	L1PA2|LINE|L1	NR_027094	401135	Hs.130270	NM_001014372		SYT14P1	CHR415SYT|SYT14L|SYTDEP	synaptotagmin 14 pseudogene 1	pseudo	NA	NA
siC-2_peak_5096	chr4	97427579	97427939	361	97427710	11	26.7271	11.6345	22.1681	L1PA3|LINE|L1	NR_102713	101410545	Hs.628520	NR_102713	ENSG00000251620	STPG2-AS1	-	STPG2 antisense RNA 1	ncRNA	NA	NA
siC-2_peak_6707	chr7	96579982	96580338	357	96580061	11	26.7271	11.6345	22.1681	L1PA3|LINE|L1	NM_001201451	401388	Hs.734935	NM_207503	ENSG00000127922	C7orf76	-	chromosome 7 open reading frame 76	protein-coding	NA	NA
siC-2_peak_7091	chr8	84689087	84689437	351	84689175	11	26.7271	11.6345	22.1681	L1PA3|LINE|L1	NM_001287244	138046	Hs.121663	NM_173848	ENSG00000184672	RALYL	HNRPCL3	RALY RNA binding protein-like	protein-coding	NA	NA
siC-2_peak_7237	chr8	130699590	130699946	357	130699670	11	26.7271	11.6345	22.1681	L1PA3|LINE|L1	NM_018482	50807	Hs.655552	NM_018482	ENSG00000153317	ASAP1	AMAP1|CENTB4|DDEF1|PAG2|PAP|ZG14P	ArfGAP with SH3 domain, ankyrin repeat and PH domain 1	protein-coding	NA	NA
siC-2_peak_7910	chrX	84804002	84804338	337	84804139	11	26.7271	11.6345	22.1681	L1PA3|LINE|L1	NR_024062	100131816	Hs.460809	NM_178567	ENSG00000229547	UBE2DNL	-	ubiquitin conjugating enzyme E2 D N-terminal like (pseudogene)	pseudo	NA	NA
siC-2_peak_2116	chr14	49586458	49586849	392	49586654	37	26.6334	8.93786	22.0816	promoter-TSS (NR_002715)	NR_002715	6029		NR_002715	ENSG00000276168	RN7SL1	7L1a|7SL|RN7SL|RNSRP1	RNA, 7SL, cytoplasmic 1	ncRNA	NA	NA
siC-2_peak_2117	chr14	49853655	49854037	383	49853843	36	26.5971	9.17735	22.0458	promoter-TSS (NM_001301732)	NM_001301732	9147	Hs.655964	NM_004713	ENSG00000165525	NEMF	NY-CO-1|SDCCAG1	nuclear export mediator factor	protein-coding	NA	NA
siC-2_peak_555	chr1	184798889	184799382	494	184799093	11	26.4389	11.6143	21.8896	L1PA3|LINE|L1	NM_001319960	80267	Hs.523811	NM_025191	ENSG00000116406	EDEM3	C1orf22	ER degradation enhancing alpha-mannosidase like protein 3	protein-coding	NA	NA
siC-2_peak_5743	chr5	92296979	92297347	369	92297067	11	26.4389	11.6143	21.8896	L1PA2|LINE|L1	NM_020801	57561	Hs.24684	NM_020801	ENSG00000113369	ARRDC3	TLIMP	arrestin domain containing 3	protein-coding	NA	NA
siC-2_peak_7678	chrX	35314834	35315190	357	35314941	11	26.4389	11.6143	21.8896	L1PA2|LINE|L1	NM_152631	170062	Hs.197801	NM_152631	ENSG00000189132	FAM47B	-	family with sequence similarity 47 member B	protein-coding	NA	NA
siC-2_peak_3148	chr19	24001292	24001882	591	24001583	21	26.2286	13.7766	21.6834	LSU-rRNA_Hsa|rRNA|rRNA	NM_001278661	9534	Hs.434406	NM_004876	ENSG00000213096	ZNF254	BMZF-5|HD-ZNF1|ZNF539|ZNF91L	zinc finger protein 254	protein-coding	NA	NA
siC-2_peak_4078	chr21	8256568	8256932	365	8256763	41	25.8188	7.71294	21.2782	promoter-TSS (NR_003285).2	NR_003285	100008587	Hs.426704	NR_003285		RNA5-8S5	RN5-8S1	RNA, 5.8S ribosomal 5	rRNA	NA	NA
siC-2_peak_191	chr1	70595129	70595475	347	70595297	11	25.7449	11.5612	21.2051	L1PA3|LINE|L1	NR_125938	101927244	Hs.568660	NR_125938	ENSG00000229051	LINC01788	-	long intergenic non-protein coding RNA 1788	ncRNA	NA	NA
siC-2_peak_4750	chr3	186005271	186005607	337	186005497	11	25.7449	11.5612	21.2051	L1PA3|LINE|L1	NR_033752	344887	Hs.128803	NR_033752	ENSG00000171658	NMRAL2P	NMRAL1P1	NmrA like redox sensor 2, pseudogene	pseudo	NA	NA
siC-2_peak_5206	chr4	126566941	126567301	361	126567120	11	25.7449	11.5612	21.2051	L1PA3|LINE|L1	NR_031746	100302267		NR_031746	ENSG00000283550	MIR2054	hsa-mir-2054	microRNA 2054	ncRNA	NA	NA
siC-2_peak_8200	chrX	152236007	152236353	347	152236093	11	25.7449	11.5612	21.2051	L1PA2|LINE|L1	NM_001011543	4109	Hs.18048	NM_021048	ENSG00000124260	MAGEA10	CT1.10|MAGE10	MAGE family member A10	protein-coding	NA	NA
siC-2_peak_6918	chr8	28816162	28816498	337	28816206	11	25.5536	11.5454	21.0168	L1PA3|LINE|L1	NM_001172562	55756	Hs.162397	NM_018250	ENSG00000104299	INTS9	CPSF2L|INT9|RC74	integrator complex subunit 9	protein-coding	NA	NA
siC-2_peak_2814	chr17	22522291	22522678	388	22522582	29	25.4775	10.6897	20.942	promoter-TSS (NM_001190452)	NM_001190452	100462977	Hs.740185	NM_001190452	ENSG00000256618	MTRNR2L1	HN1	MT-RNR2-like 1	protein-coding	NA	NA
siC-2_peak_1213	chr11	57407026	57407894	869	57407594	12	25.4432	12.2315	20.9079	3' UTR (NM_017611, exon 14 of 14)	NM_002728	5553	Hs.512633	NM_002728	ENSG00000186652	PRG2	BMPG|MBP|MBP1|proMBP	proteoglycan 2, pro eosinophil major basic protein	protein-coding	NA	NM_001278201
siC-2_peak_3104	chr18	72133597	72133957	361	72133737	12	25.4432	12.2315	20.9079	L1PA3|LINE|L1	NR_126324	102724913		NR_126324	ENSG00000265352	LINC01899	-	long intergenic non-protein coding RNA 1899	ncRNA	NA	NA
siC-2_peak_6476	chr7	4440109	4440665	557	4440393	12	25.4432	12.2315	20.9079	L1PA3|LINE|L1	NM_001037165	221937	Hs.487393	NM_001037165	ENSG00000164916	FOXK1	FOXK1L	forkhead box K1	protein-coding	NA	NA
siC-2_peak_7871	chrX	79200407	79200717	311	79200609	18	25.2902	13.7982	20.7581	L1PA7|LINE|L1	NM_032553	84636	Hs.326713	NM_032553	ENSG00000147138	GPR174	FKSG79|GPCR17|LYPSR3	G protein-coupled receptor 174	protein-coding	NA	NA
siC-2_peak_3818	chr2	202346289	202346624	336	202346343	27	25.2416	11.2347	20.7098	AluSz6|SINE|Alu	NM_001204	659	Hs.471119	NM_001204	ENSG00000204217	BMPR2	BMPR-II|BMPR3|BMR2|BRK-3|POVD1|PPH1|T-ALK	bone morphogenetic protein receptor type 2	protein-coding	NA	NA
siC-2_peak_2360	chr15	74991046	74991399	354	74991124	11	25.133	11.5086	20.6022	AluJb|SINE|Alu	NM_001178112	192683	Hs.374180	NM_138967	ENSG00000198794	SCAMP5	-	secretory carrier membrane protein 5	protein-coding	NA	NA
siC-2_peak_5003	chr4	72514844	72515180	337	72514886	11	25.133	11.5086	20.6022	L1PA3|LINE|L1	NM_014243	9508	Hs.590919	NM_014243	ENSG00000156140	ADAMTS3	ADAMTS-4	ADAM metallopeptidase with thrombospondin type 1 motif 3	protein-coding	NA	NA
siC-2_peak_3132	chr19	12792388	12792932	545	12792687	26	24.6441	11.2304	20.1196	exon (NM_002229, exon 1 of 1)	NM_002229	3726	Hs.25292	NM_002229	ENSG00000171223	JUNB	AP-1	JunB proto-oncogene, AP-1 transcription factor subunit	protein-coding	NA	NM_002229
siC-2_peak_2694	chr16	46449431	46449791	361	46449594	11	24.6203	11.46	20.096	L1PA2|LINE|L1	NR_026556	124149	Hs.97414	NM_001004299		ANKRD26P1	-	ankyrin repeat domain 26 pseudogene 1	pseudo	NA	NA
siC-2_peak_276	chr1	102710595	102710959	365	102710772	11	24.6203	11.46	20.096	L1PA3|LINE|L1	NM_001190709	1301	Hs.523446	NM_001854	ENSG00000060718	COL11A1	CO11A1|COLL6|STL2	collagen type XI alpha 1 chain	protein-coding	NA	NA
siC-2_peak_3790	chr2	193795142	193795502	361	193795319	11	24.6203	11.46	20.096	L1PA3|LINE|L1	NR_110222	101927406	Hs.385793	NR_110222	ENSG00000225539	LINC01821	-	long intergenic non-protein coding RNA 1821	ncRNA	NA	NA
siC-2_peak_4166	chr21	46699617	46699946	330	46699787	11	24.6203	11.46	20.096	TAR1|Satellite|telo	NM_001286677	3275	Hs.154163	NM_001535	ENSG00000160310	PRMT2	HRMT1L1	protein arginine methyltransferase 2	protein-coding	NA	NA
siC-2_peak_4609	chr3	139051486	139051822	337	139051594	11	24.6203	11.46	20.096	L1PA3|LINE|L1	NM_001134657	389152	Hs.531377	NM_001004315	ENSG00000233701	PRR23C	-	proline rich 23C	protein-coding	NA	NA
siC-2_peak_4645	chr3	154594119	154594449	331	154594319	11	24.6203	11.46	20.096	L1PA3|LINE|L1	NM_001038705	344758	Hs.688231	NM_001038705	ENSG00000174948	GPR149	IEDA|PGR10	G protein-coupled receptor 149	protein-coding	NA	NA
siC-2_peak_4687	chr3	163191224	163191580	357	163191308	11	24.6203	11.46	20.096	L1PA3|LINE|L1	NR_033945	647107	Hs.408584	NR_033945	ENSG00000241369	LINC01192	CT64	long intergenic non-protein coding RNA 1192	ncRNA	NA	NA
siC-2_peak_5331	chr4	165423656	165423994	339	165423788	11	24.6203	11.46	20.096	L1PA3|LINE|L1	NR_030304	693163		NR_030304	ENSG00000207559	MIR578	MIRN578|hsa-mir-578	microRNA 578	ncRNA	NA	NA
siC-2_peak_5371	chr4	181040064	181040424	361	181040254	11	24.6203	11.46	20.096	L1PA3|LINE|L1	NR_033918	728081	Hs.535735	NR_033918	ENSG00000248197	LINC00290	NCRNA00290	long intergenic non-protein coding RNA 290	ncRNA	NA	NA
siC-2_peak_5700	chr5	82429414	82429770	357	82429534	11	24.6203	11.46	20.096	L1PA2|LINE|L1	NM_001017971	92270	Hs.729805	NM_001017971	ENSG00000205464	ATP6AP1L	-	ATPase H+ transporting accessory protein 1 like	protein-coding	NA	NA
siC-2_peak_6152	chr6	65509834	65510380	547	65510102	11	24.6203	11.46	20.096	L1PA3|LINE|L1	NM_198283	346007	Hs.25067	NM_198283	ENSG00000188107	EYS	C6orf178|C6orf179|C6orf180|EGFL10|EGFL11|RP25|SPAM|bA166P24.2|bA307F22.3|bA74E24.1|dJ1018A4.2|dJ22I17.2|dJ303F19.1	eyes shut homolog (Drosophila)	protein-coding	NA	NA
siC-2_peak_6460	chr6	168925081	168925435	355	168925205	11	24.6203	11.46	20.096	L1PA3|LINE|L1	NR_136249	105378146	Hs.343631	NR_136248		LOC105378146	-	uncharacterized LOC105378146	ncRNA	NA	NA
siC-2_peak_7061	chr8	75011138	75011498	361	75011362	11	24.6203	11.46	20.096	L1PA3|LINE|L1	NM_001286777	83690	Hs.436542	NM_031461	ENSG00000121005	CRISPLD1	CRISP-10|CRISP10|LCRISP1	cysteine rich secretory protein LCCL domain containing 1	protein-coding	NA	NA
siC-2_peak_7442	chr9	75684524	75684870	347	75684612	11	24.6203	11.46	20.096	L1PA3|LINE|L1	NR_120409	5125	Hs.368542	NM_006200	ENSG00000099139	PCSK5	PC5|PC6|PC6A|SPC6	proprotein convertase subtilisin/kexin type 5	protein-coding	NA	NA
siC-2_peak_7665	chrX	30544450	30544788	339	30544592	11	24.6203	11.46	20.096	L1PA3|LINE|L1	NM_025159	80231	Hs.665009	NM_025159	ENSG00000120280	CXorf21	-	chromosome X open reading frame 21	protein-coding	NA	NA
siC-2_peak_788	chr10	25010457	25010793	337	25010599	11	24.6203	11.46	20.096	L1PA3|LINE|L1	NR_072992	219670	Hs.534486	NM_145010	ENSG00000151023	ENKUR	C10orf63|CFAP106	enkurin, TRPC channel interacting protein	protein-coding	NA	NA
siC-2_peak_7976	chrX	104876542	104877098	557	104876826	11	24.6203	11.46	20.096	L1PA3|LINE|L1	NM_017416	26280	Hs.675519	NM_017416	ENSG00000189108	IL1RAPL2	IL-1R9|IL1R9|IL1RAPL-2|TIGIRR-1	interleukin 1 receptor accessory protein like 2	protein-coding	NA	NA
siC-2_peak_152	chr1	58269027	58269395	369	58269117	11	24.5858	11.4565	20.0734	L1PA2|LINE|L1	NM_021080	1600	Hs.477370	NM_021080	ENSG00000173406	DAB1	-	DAB1, reelin adaptor protein	protein-coding	NA	NA
siC-2_peak_3911	chr2	232522277	232523130	854	232522570	11	24.5858	11.4565	20.0734	exon (NM_001195129, exon 6 of 13)	NM_001195129	646960	Hs.570310	NM_001195129	ENSG00000237412	PRSS56	MCOP6	protease, serine 56	protein-coding	NA	NA
siC-2_peak_5357	chr4	174858199	174858888	690	174858626	11	24.5858	11.4565	20.0734	L1PA2|LINE|L1	NR_125900	101928551	Hs.721287	NR_125900		LOC101928551	-	uncharacterized LOC101928551	ncRNA	NA	NA
siC-2_peak_5912	chr5	148252113	148252469	357	148252195	11	24.5858	11.4565	20.0734	L1PA2|LINE|L1	NM_001040129	153218	Hs.483771	NM_001040129	ENSG00000214510	SPINK13	HBVDNAPTP1|HESPINTOR|LiESP6|SPINK5L3	serine peptidase inhibitor, Kazal type 13 (putative)	protein-coding	NA	NA
siC-2_peak_7734	chrX	52020037	52020373	337	52020242	11	24.5858	11.4565	20.0734	L1PA3|LINE|L1	NR_102368	101340250		NR_102368	ENSG00000221705	SNORA11E	-	small nucleolar RNA, H/ACA box 11E	snoRNA	NA	NA
siC-2_peak_7849	chrX	76277538	76278050	513	76277795	11	24.5858	11.4565	20.0734	L1PA2|LINE|L1	NM_016500	51260	Hs.370100	NM_016500	ENSG00000102390	PBDC1	CXorf26	polysaccharide biosynthesis domain containing 1	protein-coding	NA	NA
siC-2_peak_1229	chr11	61626374	61626724	351	61626584	10	24.5527	10.6916	20.0436	intron (NR_002775, intron 2 of 4)	NR_002775	113157	Hs.502733	NR_002775	ENSG00000243742	RPLP0P2	RPLP0L2|RPLP0_3_1146	ribosomal protein lateral stalk subunit P0 pseudogene 2	pseudo	NA	NA
siC-2_peak_151	chr1	58254406	58254762	357	58254507	10	24.5527	10.6916	20.0436	L1PA2|LINE|L1	NM_021080	1600	Hs.477370	NM_021080	ENSG00000173406	DAB1	-	DAB1, reelin adaptor protein	protein-coding	NA	NA
siC-2_peak_1702	chr12	102434162	102434518	357	102434279	10	24.5527	10.6916	20.0436	L1PA2|LINE|L1	NM_001111284	3479	Hs.160562	NM_000618	ENSG00000017427	IGF1	IGF-I|IGFI|MGF	insulin like growth factor 1	protein-coding	NA	NA
siC-2_peak_1895	chr13	72337866	72338196	331	72338038	10	24.5527	10.6916	20.0436	L1MA4|LINE|L1	NM_024808	79866	Hs.643464	NM_024808	ENSG00000136122	BORA	C13orf34	bora, aurora kinase A activator	protein-coding	NA	NA
siC-2_peak_2372	chr15	79647285	79647653	369	79647374	10	24.5527	10.6916	20.0436	L1PA3|LINE|L1	NM_015206	23251	Hs.301654	NM_015206	ENSG00000169330	KIAA1024	-	KIAA1024	protein-coding	NA	NA
siC-2_peak_2437	chr16	13841629	13841979	351	13841807	10	24.5527	10.6916	20.0436	L1PA2|LINE|L1	NM_005236	2072	Hs.567265	NM_005236	ENSG00000175595	ERCC4	ERCC11|FANCQ|RAD1|XFEPS|XPF	ERCC excision repair 4, endonuclease catalytic subunit	protein-coding	NA	NA
siC-2_peak_2478	chr16	35853940	35854270	331	35854039	10	24.5527	10.6916	20.0436	L1PA3|LINE|L1	NR_033985	400533	Hs.499135	NR_033985	ENSG00000261122	FLJ26245	-	uncharacterized LOC400533	ncRNA	NA	NA
siC-2_peak_4485	chr3	98377957	98378293	337	98378089	10	24.5527	10.6916	20.0436	L1PA3|LINE|L1	NM_001005516	403277	Hs.554709	NM_001005516	ENSG00000206536	OR5K3	-	olfactory receptor family 5 subfamily K member 3	protein-coding	NA	NA
siC-2_peak_4796	chr4	11015308	11015664	357	11015392	10	24.5527	10.6916	20.0436	L1PA2|LINE|L1	NM_052964	116449	Hs.678910	NM_052964	ENSG00000109684	CLNK	MIST	cytokine dependent hematopoietic cell linker	protein-coding	NA	NA
siC-2_peak_504	chr1	168348876	168349244	369	168348989	10	24.5527	10.6916	20.0436	L1PA2|LINE|L1	NR_030284	693142		NR_030284	ENSG00000207974	MIR557	MIRN557|hsa-mir-557	microRNA 557	ncRNA	NA	NA
siC-2_peak_5445	chr5	23253324	23253660	337	23253502	10	24.5527	10.6916	20.0436	LTR16A|LTR|ERVL	NM_020227	56979	Hs.283096	NM_020227	ENSG00000164256	PRDM9	KMT8B|MEISETZ|MSBP3|PFM6|ZNF899	PR/SET domain 9	protein-coding	NA	NA
siC-2_peak_6145	chr6	62532227	62532587	361	62532344	10	24.5527	10.6916	20.0436	L1PA2|LINE|L1	NM_152688	202559	Hs.519794	NM_152688	ENSG00000112232	KHDRBS2	SLM-1|SLM1	KH RNA binding domain containing, signal transduction associated 2	protein-coding	NA	NA
siC-2_peak_6430	chr6	160100489	160101045	557	160100761	25	24.5511	11.5215	20.0436	(T)n|Simple_repeat|Simple_repeat	NR_003288	729603	Hs.674810	NR_003288	ENSG00000213073	LOC729603	-	calcineurin like EF-hand protein 1 pseudogene	pseudo	NA	NA
siC-2_peak_66	chr1	4704178	4704530	353	4704292	10	24.5527	10.6916	20.0436	L1PA3|LINE|L1	NM_018836	55966	Hs.12473	NM_018836	ENSG00000196581	AJAP1	MOT8|SHREW-1|SHREW1	adherens junctions associated protein 1	protein-coding	NA	NA
siC-2_peak_6826	chr7	143966066	143966418	353	143966211	10	24.5527	10.6916	20.0436	L1PA3|LINE|L1	NM_012369	26211	Hs.553595	NM_012369	ENSG00000213215	OR2F1	7M1-2|OLF3|OR14-60|OR2F3|OR2F3P|OR2F4|OR2F5|OR7-139|OR7-140	olfactory receptor family 2 subfamily F member 1 (gene/pseudogene)	protein-coding	NA	NA
siC-2_peak_7107	chr8	89443799	89444153	355	89443959	10	24.5527	10.6916	20.0436	L1PA3|LINE|L1	NR_125822	101929709	Hs.651324	NR_125822	ENSG00000251136	LOC101929709	-	uncharacterized LOC101929709	ncRNA	NA	NA
siC-2_peak_7493	chr9	101624237	101624573	337	101624448	10	24.5527	10.6916	20.0436	L1PA3|LINE|L1	NM_147180	5535	Hs.151167	NM_147180	ENSG00000188386	PPP3R2	PPP3RL	protein phosphatase 3 regulatory subunit B, beta	protein-coding	NA	NA
siC-2_peak_7655	chrX	26489862	26490198	337	26489958	10	24.5527	10.6916	20.0436	L1PA3|LINE|L1	NR_001559	139538	Hs.447377	NR_001559	ENSG00000259849	VENTXP1	CT18|NA88A|VENTX2P1	VENT homeobox pseudogene 1	pseudo	NA	NA
siC-2_peak_7932	chrX	93045471	93045807	337	93045697	10	24.5527	10.6916	20.0436	L1P2|LINE|L1	NR_039659	100616234		NR_039659	ENSG00000283468	MIR4454	-	microRNA 4454	ncRNA	NA	NA
siC-2_peak_8045	chrX	121531205	121531543	339	121531384	10	24.5527	10.6916	20.0436	L1PA3|LINE|L1	NR_037444	100500869		NR_037444	ENSG00000265456	MIR3672	-	microRNA 3672	ncRNA	NA	NA
siC-2_peak_813	chr10	33571183	33571705	523	33571433	10	24.5527	10.6916	20.0436	L1PA3|LINE|L1	NR_038932	100505583	Hs.568804	NR_038932	ENSG00000261683	LINC00838	-	long intergenic non-protein coding RNA 838	ncRNA	NA	NA
siC-2_peak_3068	chr18	62048711	62049049	339	62048845	11	24.483	11.4461	19.9982	L1PA3|LINE|L1	NM_012327	23556	Hs.157031	NM_012327	ENSG00000197563	PIGN	MCAHS|MCAHS1|MCD4|MDC4|PIG-N	phosphatidylinositol glycan anchor biosynthesis class N	protein-coding	NA	NA
siC-2_peak_2366	chr15	77618289	77618846	558	77618564	24	24.3261	11.7317	19.8429	(T)n|Simple_repeat|Simple_repeat	NM_032808	84894	Hs.656765	NM_032808	ENSG00000169783	LINGO1	LERN1|LRRN6A|UNQ201	leucine rich repeat and Ig domain containing 1	protein-coding	NA	NA
siC-2_peak_7647	chrX	24391271	24391601	331	24391368	10	24.2339	10.671	19.7518	LTR16A2|LTR|ERVL	NM_001136234	100130302	Hs.717243	NM_001136234		SUPT20HL1	FAM48B1|SPT20L	SPT20 homolog, SAGA complex component-like 1	protein-coding	NA	NA
siC-2_peak_2831	chr17	27912156	27912492	337	27912223	12	24.1897	12.0533	19.7089	L1PA3|LINE|L1	NM_001076680	201229	Hs.687951	NM_001076680	ENSG00000232859	LYRM9	C17orf108|HSD24	LYR motif containing 9	protein-coding	NA	NA
siC-2_peak_7900	chrX	83629684	83630024	341	83629806	12	24.1897	12.0533	19.7089	L1PA3|LINE|L1	NM_000307	5456	Hs.2229	NM_000307	ENSG00000196767	POU3F4	BRAIN-4|BRN-4|BRN4|DFN3|DFNX2|OCT-9|OTF-9|OTF9	POU class 3 homeobox 4	protein-coding	NA	NA
siC-2_peak_8024	chrX	115668720	115669080	361	115668914	12	24.1897	12.0533	19.7089	L1PA3|LINE|L1	NM_001136025	5358	Hs.496622	NM_005032	ENSG00000102024	PLS3	BMND18|T-plastin	plastin 3	protein-coding	NA	NA
siC-2_peak_4083	chr21	8395396	8395758	363	8395590	41	24.176	7.09705	19.6964	promoter-TSS (NR_003285).3	NR_003285	100008587	Hs.426704	NR_003285		RNA5-8S5	RN5-8S1	RNA, 5.8S ribosomal 5	rRNA	NA	NA
siC-2_peak_1636	chr12	80595578	80595938	361	80595682	10	24.145	10.6649	19.6657	L1PA3|LINE|L1	NM_002469	4618	Hs.35937	NM_002469	ENSG00000111046	MYF6	CNM3|MRF4|bHLHc4|myf-6	myogenic factor 6	protein-coding	NA	NA
siC-2_peak_2909	chr17	71288370	71288726	357	71288471	10	24.145	10.6649	19.6657	L1PA2|LINE|L1	NR_104152	101928165	Hs.407613	NR_104152	ENSG00000260785	CASC17	LINC00600	cancer susceptibility candidate 17 (non-protein coding)	ncRNA	NA	NA
siC-2_peak_2984	chr18	29552363	29552723	361	29552559	10	24.145	10.6649	19.6657	L1PA3|LINE|L1	NR_031684	100302131		NR_031684	ENSG00000283218	MIR302F	MIRN302F|hsa-mir-302f	microRNA 302f	ncRNA	NA	NA
siC-2_peak_3838	chr2	208746503	208746839	337	208746650	10	24.145	10.6649	19.6657	L1PA3|LINE|L1	NR_136588	101927960	Hs.159960	NR_136588		LOC101927960	-	uncharacterized LOC101927960	ncRNA	NA	NA
siC-2_peak_4009	chr20	32926525	32926861	337	32926624	10	24.145	10.6649	19.6657	L1PA3|LINE|L1	NM_080675	140732	Hs.375186	NM_080675	ENSG00000167098	SUN5	SPAG4L|SPGF16|TSARG4|dJ726C3.1	Sad1 and UNC84 domain containing 5	protein-coding	NA	NA
siC-2_peak_4341	chr3	42921581	42921911	331	42921747	10	24.145	10.6649	19.6657	L1PA3|LINE|L1	NM_001205272	100506243	Hs.720172	NM_015673	ENSG00000240747	KRBOX1	-	KRAB box domain containing 1	protein-coding	NA	NA
siC-2_peak_4769	chr3	194190014	194190350	337	194190057	10	24.145	10.6649	19.6657	L1PA3|LINE|L1	NR_125404	100505920	Hs.436654	NR_125403	ENSG00000225742	LINC02036	-	long intergenic non-protein coding RNA 2036	ncRNA	NA	NA
siC-2_peak_505	chr1	168659604	168659934	331	168659704	10	24.145	10.6649	19.6657	L1PA3|LINE|L1	NM_001937	1805	Hs.80552	NM_001937	ENSG00000143196	DPT	TRAMP	dermatopontin	protein-coding	NA	NA
siC-2_peak_5241	chr4	139629038	139629372	335	139629108	10	24.145	10.6649	19.6657	MER8|DNA|TcMar-Tigger	NM_001204368	4258	Hs.81874	NM_002413	ENSG00000085871	MGST2	GST2|MGST-II	microsomal glutathione S-transferase 2	protein-coding	NA	NA
siC-2_peak_539	chr1	177563334	177563688	355	177563518	10	24.145	10.6649	19.6657	L1PA3|LINE|L1	NR_110722	101928778	Hs.573792	NR_110722	ENSG00000236720	LINC01741	-	long intergenic non-protein coding RNA 1741	ncRNA	NA	NA
siC-2_peak_6581	chr7	40914297	40914637	341	40914369	10	24.145	10.6649	19.6657	Intergenic	NR_110831	101928744	Hs.639767	NR_110831	ENSG00000232458	LINC01450	-	long intergenic non-protein coding RNA 1450	ncRNA	NA	NA
siC-2_peak_6906	chr8	25596492	25596833	342	25596643	10	24.145	10.6649	19.6657	AluJr|SINE|Alu	NM_001317906	157313	Hs.33366	NM_152562	ENSG00000184661	CDCA2	PPP1R81|Repo-Man	cell division cycle associated 2	protein-coding	NA	NA
siC-2_peak_8064	chrX	125718198	125718720	523	125718448	10	24.145	10.6649	19.6657	L1PA3|LINE|L1	NR_110409	101928495	Hs.545998	NR_110409	ENSG00000237208	LOC101928495	-	uncharacterized LOC101928495	ncRNA	NA	NA
siC-2_peak_1255	chr11	74496182	74496516	335	74496351	10	24.0895	10.6611	19.6281	L1P1|LINE|L1	NM_001329941	387787	Hs.591971	NM_001144869	ENSG00000175536	LIPT2	-	lipoyl(octanoyl) transferase 2 (putative)	protein-coding	NA	NA
siC-2_peak_6477	chr7	5529202	5529877	676	5529369	27	23.9816	10.5063	19.5224	exon (NM_001101, exon 2 of 6)	NM_001101	60	Hs.520640	NM_001101	ENSG00000075624	ACTB	BRWS1|PS1TP5BP1	actin beta	protein-coding	NM_001101	NA
siC-2_peak_3408	chr2	57016516	57016852	337	57016694	10	23.8809	10.6465	19.4224	L1PA3|LINE|L1	NR_125368	100129434	Hs.580330	NR_125368		LOC100129434	-	uncharacterized LOC100129434	ncRNA	NA	NA
siC-2_peak_3577	chr2	123755765	123756121	357	123755849	10	23.8809	10.6465	19.4224	L1PA2|LINE|L1	NM_130773	129684	Hs.660653	NM_130773	ENSG00000155052	CNTNAP5	caspr5	contactin associated protein like 5	protein-coding	NA	NA
siC-2_peak_3890	chr2	227168903	227169239	337	227169107	10	23.8809	10.6465	19.4224	L1PA3|LINE|L1	NM_000091	1285	Hs.570065	NM_000091	ENSG00000169031	COL4A3	-	collagen type IV alpha 3 chain	protein-coding	NA	NA
siC-2_peak_5134	chr4	106720959	106721311	353	106721130	10	23.8809	10.6465	19.4224	L1PA3|LINE|L1	NM_014421	27123	Hs.211869	NM_014421	ENSG00000155011	DKK2	DKK-2	dickkopf WNT signaling pathway inhibitor 2	protein-coding	NA	NA
siC-2_peak_2880	chr17	58935834	58936170	337	58935950	11	23.8603	11.3792	19.4053	L1PA3|LINE|L1	NM_001320987	4591	Hs.579079	NM_015294	ENSG00000108395	TRIM37	MUL|POB1|TEF3	tripartite motif containing 37	protein-coding	NA	NA
siC-2_peak_4073	chr21	8212361	8212723	363	8212555	41	23.7597	6.94616	19.3067	promoter-TSS (NR_003285)	NR_003285	100008587	Hs.426704	NR_003285		RNA5-8S5	RN5-8S1	RNA, 5.8S ribosomal 5	rRNA	NA	NA
siC-2_peak_3469	chr2	78701381	78701695	315	78701657	22	23.7217	12.0351	19.269	Intergenic	NR_136311	105374820	Hs.570225	NR_136311		LOC105374820	-	uncharacterized LOC105374820	ncRNA	NA	NA
siC-2_peak_3133	chr19	12943476	12944242	767	12943750	31	23.6696	9.10825	19.2172	exon (NM_004343, exon 9 of 9)	NM_001270363	5886	Hs.643267	NM_005053	ENSG00000179262	RAD23A	HHR23A|HR23A	RAD23 homolog A, nucleotide excision repair protein	protein-coding	NA	NM_004343
siC-2_peak_1654	chr12	86508073	86508417	345	86508245	11	23.6394	11.3537	19.1873	L1PA3|LINE|L1	NM_013244	25834	Hs.589093	NM_013244	ENSG00000182050	MGAT4C	GNTIVH|HGNT-IV-H	MGAT4 family member C	protein-coding	NA	NA
siC-2_peak_4127	chr21	23756618	23756958	341	23756795	11	23.6394	11.3537	19.1873	L1PA3|LINE|L1	NR_040254	266917	Hs.145622	NR_040254	ENSG00000228592	D21S2088E	-	D21S2088E	ncRNA	NA	NA
siC-2_peak_4071	chr21	8195988	8196308	321	8196137	17	23.5873	13.0719	19.1369	LSU-rRNA_Hsa|rRNA|rRNA	NR_038958	100507412	Hs.426704	NR_038958		LOC100507412	-	uncharacterized LOC100507412	ncRNA	NA	NA
siC-2_peak_4081	chr21	8379033	8379353	321	8379182	17	23.5873	13.0719	19.1369	LSU-rRNA_Hsa|rRNA|rRNA	NR_038958	100507412	Hs.426704	NR_038958		LOC100507412	-	uncharacterized LOC100507412	ncRNA	NA	NA
siC-2_peak_4088	chr21	8439612	8439974	363	8439805	41	23.5702	6.87817	19.1199	promoter-TSS (NR_003285).4	NR_003285	100008587	Hs.426704	NR_003285		RNA5-8S5	RN5-8S1	RNA, 5.8S ribosomal 5	rRNA	NA	NA
siC-2_peak_7379	chr9	30785065	30785399	335	30785244	10	23.5522	10.6221	19.1023	L1PA3|LINE|L1	NR_046204	401497	Hs.680131	NR_046204		LINC01242	-	long intergenic non-protein coding RNA 1242	ncRNA	NA	NA
siC-2_peak_1270	chr11	82169718	82170052	335	82169929	10	23.2448	10.5978	18.7974	L1PA3|LINE|L1	NR_120571	101928989	Hs.145117	NR_120571	ENSG00000245832	MIR4300HG	-	MIR4300 host gene	ncRNA	NA	NA
siC-2_peak_1576	chr12	60505127	60505461	335	60505277	10	23.2448	10.5978	18.7974	L1PA3|LINE|L1	NR_073055	9194	Hs.88156	NM_004731	ENSG00000118596	SLC16A7	MCT2	solute carrier family 16 member 7	protein-coding	NA	NA
siC-2_peak_3749	chr2	182385450	182385856	407	182385633	10	23.2448	10.5978	18.7974	L1M1|LINE|L1	NM_001258313	5136	Hs.191046	NM_005019	ENSG00000115252	PDE1A	CAM-PDE-1A|HCAM-1|HCAM1|HSPDE1A	phosphodiesterase 1A	protein-coding	NA	NA
siC-2_peak_4624	chr3	145459560	145459896	337	145459746	10	23.2448	10.5978	18.7974	L1PA3|LINE|L1	NM_000935	5352	Hs.477866	NM_000935	ENSG00000152952	PLOD2	BRKS2|LH2|TLH	procollagen-lysine,2-oxoglutarate 5-dioxygenase 2	protein-coding	NA	NA
siC-2_peak_7987	chrX	106165345	106165867	523	106165586	10	23.2448	10.5978	18.7974	L1PA2|LINE|L1	NM_001171020	139221	Hs.592221	NM_152423	ENSG00000157502	MUM1L1	-	MUM1 like 1	protein-coding	NA	NA
siC-2_peak_7887	chrX	81688857	81689195	339	81688980	11	23.2242	11.3029	18.7793	L1PA3|LINE|L1	NM_030763	79366	Hs.282204	NM_030763	ENSG00000198157	HMGN5	NBP-45|NSBP1	high mobility group nucleosome binding domain 5	protein-coding	NA	NA
siC-2_peak_5200	chr4	124391482	124391818	337	124391660	12	23.1667	11.8803	18.7226	L1PA3|LINE|L1	NR_110838	101927087	Hs.518966	NR_110838	ENSG00000261083	LOC101927087	-	uncharacterized LOC101927087	ncRNA	NA	NA
siC-2_peak_696	chr1	242748582	242748918	337	242748792	12	23.1667	11.8803	18.7226	L1PA3|LINE|L1	NM_152666	200150	Hs.672452	NM_152666	ENSG00000180287	PLD5	PLDC	phospholipase D family member 5	protein-coding	NA	NA
siC-2_peak_3634	chr2	139200021	139200393	373	139200165	11	23.1273	11.2906	18.6848	L1PA3|LINE|L1	NR_033658	647012	Hs.639411	NR_033658		YY1P2	-	YY1 transcription factor pseudogene 2	pseudo	NA	NA
siC-2_peak_4135	chr21	27711090	27711446	357	27711169	11	23.1273	11.2906	18.6848	L1PA3|LINE|L1	NR_024357	54088	Hs.570434	NR_024357	ENSG00000225298	LINC00113	C21orf23|NCRNA00113	long intergenic non-protein coding RNA 113	ncRNA	NA	NA
siC-2_peak_4310	chr3	35032061	35032395	335	35032233	11	23.1273	11.2906	18.6848	L1PA3|LINE|L1	NR_110817	101928135	Hs.550715	NR_110817		LOC101928135	-	uncharacterized LOC101928135	ncRNA	NA	NA
siC-2_peak_4437	chr3	81486566	81486926	361	81486732	11	23.1273	11.2906	18.6848	L1PA3|LINE|L1	NM_000158	2632	Hs.436062	NM_000158	ENSG00000114480	GBE1	APBD|GBE|GSD4	1,4-alpha-glucan branching enzyme 1	protein-coding	NA	NA
siC-2_peak_4714	chr3	170567021	170567381	361	170567186	11	23.1273	11.2906	18.6848	L1PA3|LINE|L1	NM_020949	57709	Hs.596660	NM_020949	ENSG00000013293	SLC7A14	PPP1R142	solute carrier family 7 member 14	protein-coding	NA	NA
siC-2_peak_5253	chr4	142781995	142782355	361	142782144	11	23.1273	11.2906	18.6848	L1PA3|LINE|L1	NM_001101669	8821	Hs.176376	NM_003866	ENSG00000109452	INPP4B	-	inositol polyphosphate-4-phosphatase type II B	protein-coding	NA	NA
siC-2_peak_6527	chr7	22462153	22462578	426	22462282	11	23.1273	11.2906	18.6848	L1PA3|LINE|L1	NM_001164460	256227	Hs.729825	NM_207342	ENSG00000105889	STEAP1B	-	STEAP family member 1B	protein-coding	NA	NA
siC-2_peak_6757	chr7	116428934	116429270	337	116429140	10	23.1273	10.5881	18.6848	L1PA3|LINE|L1	NM_198212	858	Hs.212332	NM_001233	ENSG00000105971	CAV2	CAV	caveolin 2	protein-coding	NA	NA
siC-2_peak_7239	chr8	131062989	131063349	361	131063077	11	23.1273	11.2906	18.6848	L1PA3|LINE|L1	NM_001115	114	Hs.591859	NM_001115	ENSG00000155897	ADCY8	AC8|ADCY3|HBAC1	adenylate cyclase 8	protein-coding	NA	NA
siC-2_peak_7986	chrX	106079667	106080023	357	106079751	11	23.1273	11.2906	18.6848	L1PA2|LINE|L1	NM_000354	6906	Hs.76838	NM_000354	ENSG00000123561	SERPINA7	TBG|TBGQTL	serpin family A member 7	protein-coding	NA	NA
siC-2_peak_6079	chr6	38041446	38041780	335	38041701	14	23.0636	12.621	18.6314	L1MC4|LINE|L1	NM_021943	60685	Hs.36959	NM_021943	ENSG00000156639	ZFAND3	TEX27	zinc finger AN1-type containing 3	protein-coding	NA	NA
siC-2_peak_4059	chr20	59531789	59532111	323	59531857	10	22.9005	10.5688	18.4702	L1PA3|LINE|L1	NM_001199505	116154	Hs.473218	NM_080672	ENSG00000087495	PHACTR3	C20orf101|H17739|PPP1R123|SCAPIN1|SCAPININ	phosphatase and actin regulator 3	protein-coding	NA	NA
siC-2_peak_618	chr1	206327654	206328176	523	206327905	11	22.877	11.2577	18.4472	L1PA2|LINE|L1	NM_015326	23380	Hs.497575	NM_015326	ENSG00000266028	SRGAP2	ARHGAP34|FNBP2|SRGAP2A|SRGAP3	SLIT-ROBO Rho GTPase activating protein 2	protein-coding	NA	NA
siC-2_peak_1309	chr11	91234899	91235253	355	91235103	11	22.8398	11.2527	18.4105	L1PA3|LINE|L1	NR_031663	100302228		NR_031663	ENSG00000221586	MIR1261	MIRN1261|hsa-mir-1261	microRNA 1261	ncRNA	NA	NA
siC-2_peak_4121	chr21	21301398	21301766	369	21301485	10	22.684	10.5496	18.2566	L1PA2|LINE|L1	NM_004540	4685	Hs.473450	NM_004540	ENSG00000154654	NCAM2	NCAM21	neural cell adhesion molecule 2	protein-coding	NA	NA
siC-2_peak_1102	chr11	21659685	21660041	357	21659754	10	22.2142	10.505	17.7948	L1PA2|LINE|L1	NM_001142649	203859	Hs.154329	NM_213599	ENSG00000171714	ANO5	GDD1|LGMD2L|TMEM16E	anoctamin 5	protein-coding	NA	NA
siC-2_peak_1281	chr11	84281460	84281814	355	84281670	10	22.2142	10.505	17.7948	L1PA3|LINE|L1	NM_001142700	1740	Hs.367656	NM_001364	ENSG00000150672	DLG2	PPP1R58|PSD-93|PSD93|chapsyn-110	discs large MAGUK scaffold protein 2	protein-coding	NA	NA
siC-2_peak_1386	chr11	121172201	121172537	337	121172349	10	22.2142	10.505	17.7948	L1PA3|LINE|L1	NM_005422	7007	Hs.248162	NM_005422	ENSG00000109927	TECTA	DFNA12|DFNA8|DFNB21	tectorin alpha	protein-coding	NA	NA
siC-2_peak_1450	chr12	11478590	11478928	339	11478685	10	22.2142	10.505	17.7948	L1PA3|LINE|L1	NR_033890	338817	Hs.733066	NR_033890	ENSG00000247157	LINC01252	-	long intergenic non-protein coding RNA 1252	ncRNA	NA	NA
siC-2_peak_155	chr1	59461835	59462173	339	59461982	10	22.2142	10.505	17.7948	L1PA3|LINE|L1	NM_001278224	55277	Hs.444301	NM_018291	ENSG00000172456	FGGY	-	FGGY carbohydrate kinase domain containing	protein-coding	NA	NA
siC-2_peak_1812	chr13	41871318	41871652	335	41871483	10	22.2142	10.505	17.7948	L1PA3|LINE|L1	NM_001009814	23078	Hs.368282	NM_015058	ENSG00000102763	VWA8	KIAA0564	von Willebrand factor A domain containing 8	protein-coding	NA	NA
siC-2_peak_1861	chr13	55353814	55354150	337	55353855	10	22.2142	10.505	17.7948	L1PA4|LINE|L1	NR_049804	100846996		NR_049804	ENSG00000264387	MIR5007	-	microRNA 5007	ncRNA	NA	NA
siC-2_peak_1884	chr13	65614205	65614541	337	65614368	10	22.2142	10.505	17.7948	L1PA3|LINE|L1	NR_132362	105370242	Hs.578051	NR_132362		LINC01052	-	long intergenic non-protein coding RNA 1052	ncRNA	NA	NA
siC-2_peak_2102	chr14	45926487	45926819	333	45926688	10	22.2142	10.505	17.7948	L1PA3|LINE|L1	NR_102701	100506412	Hs.207545	NR_102699	ENSG00000258700	LINC00871	-	long intergenic non-protein coding RNA 871	ncRNA	NA	NA
siC-2_peak_2874	chr17	55766280	55766610	331	55766469	10	22.2142	10.505	17.7948	L1PA3|LINE|L1	NM_001102402	58488	Hs.285218	NM_021213	ENSG00000141179	PCTP	PC-TP|STARD2	phosphatidylcholine transfer protein	protein-coding	NA	NA
siC-2_peak_2956	chr18	8239014	8239344	331	8239108	10	22.2142	10.505	17.7948	L1PA3|LINE|L1	NR_024419	100192426	Hs.666655	NR_024419	ENSG00000266149	LOC100192426	-	uncharacterized LOC100192426	ncRNA	NA	NA
siC-2_peak_3636	chr2	139532831	139533197	367	139533022	10	22.2142	10.505	17.7948	L1PA3|LINE|L1	NR_033658	647012	Hs.639411	NR_033658		YY1P2	-	YY1 transcription factor pseudogene 2	pseudo	NA	NA
siC-2_peak_3757	chr2	185921707	185922045	339	185921882	10	22.2142	10.505	17.7948	L1PA3|LINE|L1	NR_144454	107985781	Hs.397593	NR_144453		FSIP2-AS1	-	FSIP2 antisense RNA 1	ncRNA	NA	NA
siC-2_peak_3770	chr2	187659714	187660068	355	187659882	10	22.2142	10.505	17.7948	L1PA3|LINE|L1	NM_001329239	7035	Hs.516578	NM_006287	ENSG00000003436	TFPI	EPI|LACI|TFI|TFPI1	tissue factor pathway inhibitor	protein-coding	NA	NA
siC-2_peak_3860	chr2	213908782	213909146	365	213909058	10	22.2142	10.505	17.7948	L1PA3|LINE|L1	NR_039640	100616375		NR_039640	ENSG00000265734	MIR4438	-	microRNA 4438	ncRNA	NA	NA
siC-2_peak_4115	chr21	17988407	17988743	337	17988516	10	22.2142	10.505	17.7948	L1PA3|LINE|L1	NM_001204175	140578	Hs.283725	NM_024944	ENSG00000154645	CHODL	C21orf68|MT75|PRED12	chondrolectin	protein-coding	NA	NA
siC-2_peak_4262	chr3	18930502	18930855	354	18930661	10	22.2142	10.505	17.7948	L1PA2|LINE|L1	NM_144633	131096	Hs.475656	NM_144633	ENSG00000183960	KCNH8	ELK|ELK1|Kv12.1|elk3	potassium voltage-gated channel subfamily H member 8	protein-coding	NA	NA
siC-2_peak_4417	chr3	75831773	75832103	331	75831984	10	22.2142	10.505	17.7948	L1PA3|LINE|L1	NM_001290209	100131827	Hs.556877	NM_001128223	ENSG00000227124	ZNF717	X17|ZNF838	zinc finger protein 717	protein-coding	NA	NA
siC-2_peak_4486	chr3	98465911	98466270	360	98466009	10	22.2142	10.505	17.7948	L1PA2|LINE|L1	NM_001004736	26339	Hs.621533	NM_001004736	ENSG00000232382	OR5K1	HSHTPCRX10|HTPCRX10|OR3-8	olfactory receptor family 5 subfamily K member 1	protein-coding	NA	NA
siC-2_peak_4579	chr3	131056906	131057236	331	131057033	10	22.2142	10.505	17.7948	L1PA3|LINE|L1	NM_001321223	79858	Hs.657336	NM_024800	ENSG00000114670	NEK11	-	NIMA related kinase 11	protein-coding	NA	NA
siC-2_peak_4632	chr3	148689786	148690138	353	148689969	10	22.2142	10.505	17.7948	L1PA3|LINE|L1	NM_000685	185	Hs.477887	NM_000685	ENSG00000144891	AGTR1	AG2S|AGTR1B|AT1|AT1AR|AT1B|AT1BR|AT1R|AT2R1|HAT1R	angiotensin II receptor type 1	protein-coding	NA	NA
siC-2_peak_469	chr1	153211644	153212000	357	153211713	10	22.2142	10.505	17.7948	L1PA2|LINE|L1	NM_001195571	574414	Hs.135098	NM_001195571	ENSG00000203783	PRR9	-	proline rich 9	protein-coding	NA	NA
siC-2_peak_5047	chr4	86288183	86288523	341	86288295	10	22.2142	10.505	17.7948	L1PA3|LINE|L1	NM_001318067	5602	Hs.13438	NM_002753	ENSG00000109339	MAPK10	JNK3|JNK3A|PRKM10|SAPK1b|p493F12|p54bSAPK	mitogen-activated protein kinase 10	protein-coding	NA	NA
siC-2_peak_5314	chr4	162204763	162205123	361	162204950	10	22.2142	10.505	17.7948	L1PA3|LINE|L1	NM_020116	56884	Hs.32452	NM_020116	ENSG00000168843	FSTL5	-	follistatin like 5	protein-coding	NA	NA
siC-2_peak_5634	chr5	61456918	61457264	347	61457009	10	22.2142	10.505	17.7948	L1PA2|LINE|L1	NM_020928	57688	Hs.744939	NM_020928	ENSG00000130449	ZSWIM6	AFND	zinc finger SWIM-type containing 6	protein-coding	NA	NA
siC-2_peak_5690	chr5	78579351	78579693	343	78579489	10	22.2142	10.505	17.7948	L1PA3|LINE|L1	NM_005779	10184	Hs.79299	NM_005779	ENSG00000145685	LHFPL2	-	lipoma HMGIC fusion partner-like 2	protein-coding	NA	NA
siC-2_peak_5821	chr5	114640619	114640959	341	114640797	10	22.2142	10.505	17.7948	L1PA3|LINE|L1	NR_134282	101927059	Hs.385789	NR_134282	ENSG00000251542	LINC01957	-	long intergenic non-protein coding RNA 1957	ncRNA	NA	NA
siC-2_peak_6722	chr7	103872076	103872432	357	103872177	10	22.2142	10.505	17.7948	L1PA2|LINE|L1	NM_005045	5649	Hs.655654	NM_005045	ENSG00000189056	RELN	ETL7|LIS2|PRO1598|RL	reelin	protein-coding	NA	NA
siC-2_peak_7759	chrX	58133052	58133641	590	58133348	10	22.2142	10.505	17.7948	L1PA2|LINE|L1	NM_007156	7789	Hs.550094	NM_007156	ENSG00000198205	ZXDA	ZNF896	zinc finger, X-linked, duplicated A	protein-coding	NA	NA
siC-2_peak_7808	chrX	69676750	69677197	448	69676955	10	22.2142	10.505	17.7948	L1PA3|LINE|L1	NM_001005613	1896	Hs.105407	NM_001399	ENSG00000158813	EDA	ECTD1|ED1|ED1-A1|ED1-A2|EDA-A1|EDA-A2|EDA1|EDA2|HED|HED1|ODT1|STHAGX1|TNLG7C|XHED|XLHED	ectodysplasin A	protein-coding	NA	NA
siC-2_peak_1801	chr13	37822290	37822634	345	37822465	10	22.1826	10.5018	17.7838	L1PA3|LINE|L1	NM_016179	7223	Hs.262960	NM_003306	ENSG00000133107	TRPC4	HTRP-4|HTRP4|TRP4	transient receptor potential cation channel subfamily C member 4	protein-coding	NA	NA
siC-2_peak_3959	chr20	12486991	12487332	342	12487116	10	22.1826	10.5018	17.7838	L1PA3|LINE|L1	NR_109872	102606466	Hs.602196	NR_109872		LOC102606466	-	uncharacterized LOC102606466	ncRNA	NA	NA
siC-2_peak_5385	chr4	188558280	188558636	357	188558349	10	22.1826	10.5018	17.7838	L1PA2|LINE|L1	NR_033869	401164	Hs.435756	NR_033869	ENSG00000249378	LINC01060	-	long intergenic non-protein coding RNA 1060	ncRNA	NA	NA
siC-2_peak_6782	chr7	124979493	124979837	345	124979628	10	22.1826	10.5018	17.7838	L1PA3|LINE|L1	NM_001042594	25913	Hs.31968	NM_015450	ENSG00000128513	POT1	CMM10|GLM9|HPOT1	protection of telomeres 1	protein-coding	NA	NA
siC-2_peak_7946	chrX	96897734	96898070	337	96897859	10	22.1826	10.5018	17.7838	L1PA3|LINE|L1	NM_013347	29935	Hs.659349	NM_013347	ENSG00000204086	RPA4	HSU24186	replication protein A4	protein-coding	NA	NA
siC-2_peak_162	chr1	61925204	61925517	314	61925248	21	22.162	11.418	17.7671	LTR37-int|LTR|ERV1	NR_036058	100422902		NR_036058	ENSG00000263908	MIR3116-1	-	microRNA 3116-1	ncRNA	NA	NA
siC-2_peak_5739	chr5	92166168	92166496	329	92166275	11	22.1477	11.1534	17.753	L1PA3|LINE|L1	NM_020801	57561	Hs.24684	NM_020801	ENSG00000113369	ARRDC3	TLIMP	arrestin domain containing 3	protein-coding	NA	NA
siC-2_peak_3966	chr20	17658898	17659795	898	17659199	40	22.0451	6.4983	17.652	intron (NM_001042576, intron 3 of 25)	NM_001042576	6238	Hs.472213	NM_004587	ENSG00000125844	RRBP1	ES/130|ES130|RRp|hES	ribosome binding protein 1	protein-coding	NA	NA
siC-2_peak_1027	chr10	117832905	117833258	354	117833070	9	21.9712	9.71968	17.5789	L1PA2|LINE|L1	NM_014904	22841	Hs.173656	NM_014904	ENSG00000107560	RAB11FIP2	Rab11-FIP2|nRip11	RAB11 family interacting protein 2	protein-coding	NA	NA
siC-2_peak_1056	chr11	4170264	4170624	361	4170404	11	21.9707	11.1262	17.5789	L1PA3|LINE|L1	NR_047550	100506082	Hs.445705	NR_047550	ENSG00000254480	LOC100506082	-	uncharacterized LOC100506082	ncRNA	NA	NA
siC-2_peak_1258	chr11	74757010	74757356	347	74757199	11	21.9707	11.1262	17.5789	L1PA2|LINE|L1	NM_001098638	254225	Hs.370145	NM_001098638	ENSG00000166439	RNF169	-	ring finger protein 169	protein-coding	NA	NA
siC-2_peak_1410	chr11	129338929	129339297	369	129339096	11	21.9707	11.1262	17.5789	L1PA3|LINE|L1	NM_003658	8538	Hs.591944	NM_003658	ENSG00000043039	BARX2	-	BARX homeobox 2	protein-coding	NA	NA
siC-2_peak_1566	chr12	55224684	55225016	333	55224731	9	21.9712	9.71968	17.5789	L1PA3|LINE|L1	NM_001005280	121364	Hs.554557	NM_001005280	ENSG00000179919	OR10A7	OR12-6	olfactory receptor family 10 subfamily A member 7	protein-coding	NA	NA
siC-2_peak_1708	chr12	103700859	103701215	357	103701030	9	21.9712	9.71968	17.5789	L1PA3|LINE|L1	NM_017564	55576	Hs.408249	NM_017564	ENSG00000136011	STAB2	FEEL2|FELE-2|FELL2|FEX2|HARE|SCARH1	stabilin 2	protein-coding	NA	NA
siC-2_peak_1830	chr13	47692863	47693191	329	47693038	9	21.9712	9.71968	17.5789	MSTB|LTR|ERVL-MaLR	NR_047492	100861549	Hs.660978	NR_047492	ENSG00000260388	LINC00562	-	long intergenic non-protein coding RNA 562	ncRNA	NA	NA
siC-2_peak_1874	chr13	61123007	61123360	354	61123182	9	21.9712	9.71968	17.5789	L1MB2|LINE|L1	NR_036128	100422973		NR_036128	ENSG00000266663	MIR3169	-	microRNA 3169	ncRNA	NA	NA
siC-2_peak_1883	chr13	65351570	65351906	337	65351701	11	21.9707	11.1262	17.5789	L1PA3|LINE|L1	NR_132362	105370242	Hs.578051	NR_132362		LINC01052	-	long intergenic non-protein coding RNA 1052	ncRNA	NA	NA
siC-2_peak_2213	chr14	86074503	86074849	347	86074582	9	21.9712	9.71968	17.5789	L1PA3|LINE|L1	NR_110155	101928767	Hs.536380	NR_110155		LOC101928767	-	uncharacterized LOC101928767	ncRNA	NA	NA
siC-2_peak_2397	chr15	91377679	91378007	329	91377840	9	21.9712	9.71968	17.5789	Intergenic	NR_110106	101926928	Hs.638788	NR_110106	ENSG00000258551	CRAT37	-	cervical cancer-associated transcript 37	ncRNA	NA	NA
siC-2_peak_2398	chr15	91612982	91613316	335	91613179	9	21.9712	9.71968	17.5789	L1PA3|LINE|L1	NR_110106	101926928	Hs.638788	NR_110106	ENSG00000258551	CRAT37	-	cervical cancer-associated transcript 37	ncRNA	NA	NA
siC-2_peak_289	chr1	105623751	105624119	369	105623941	9	21.9712	9.71968	17.5789	L1PA3|LINE|L1	NR_125954	101928476	Hs.563856	NR_125954	ENSG00000230768	LINC01676	-	long intergenic non-protein coding RNA 1676	ncRNA	NA	NA
siC-2_peak_2925	chr17	80476018	80476517	500	80476275	9	21.9712	9.71968	17.5789	exon (NM_002522, exon 1 of 5)	NM_002522	4884	Hs.514556	NM_002522	ENSG00000171246	NPTX1	NP1	neuronal pentraxin 1	protein-coding	NM_002522	NA
siC-2_peak_2930	chr18	369468	369821	354	369584	9	21.9712	9.71968	17.5789	intron (NM_130386, intron 2 of 9)	NM_005131	9984	Hs.712543	NM_005131	ENSG00000079134	THOC1	HPR1|P84|P84N5	THO complex 1	protein-coding	NA	NA
siC-2_peak_3020	chr18	41171990	41172322	333	41172157	9	21.9712	9.71968	17.5789	L1PA2|LINE|L1	NR_002838	641516	Hs.116612	NR_002838	ENSG00000267313	KC6	-	keratoconus gene 6	ncRNA	NA	NA
siC-2_peak_3046	chr18	54490979	54491315	337	54491169	11	21.9707	11.1262	17.5789	L1PA3|LINE|L1	NM_001307955	284254	Hs.376146	NM_173629	ENSG00000178690	DYNAP	C18orf26	dynactin associated protein	protein-coding	NA	NA
siC-2_peak_3407	chr2	56840308	56840646	339	56840402	9	21.9712	9.71968	17.5789	L1PA3|LINE|L1	NR_125368	100129434	Hs.580330	NR_125368		LOC100129434	-	uncharacterized LOC100129434	ncRNA	NA	NA
siC-2_peak_3480	chr2	83839206	83839554	349	83839285	9	21.9712	9.71968	17.5789	L1PA2|LINE|L1	NR_003663	388965	Hs.664098	NM_001013648		FUNDC2P2	-	FUN14 domain containing 2 pseudogene 2	pseudo	NA	NA
siC-2_peak_3686	chr2	158412871	158413199	329	158413011	9	21.9712	9.71968	17.5789	intron (NM_001301685, intron 1 of 6)	NM_001301684	130940	Hs.668597	NM_138803	ENSG00000153237	CCDC148	-	coiled-coil domain containing 148	protein-coding	NA	NA
siC-2_peak_4060	chr20	60099171	60099515	345	60099243	9	21.9712	9.71968	17.5789	L1PA3|LINE|L1	NR_109917	729296	Hs.534781	NR_109916		LOC729296	-	uncharacterized LOC729296	ncRNA	NA	NA
siC-2_peak_4419	chr3	76478036	76478374	339	76478080	9	21.9712	9.71968	17.5789	L1PA3|LINE|L1	NM_001290040	6092	Hs.13305	NM_002942	ENSG00000185008	ROBO2	SAX3	roundabout guidance receptor 2	protein-coding	NA	NA
siC-2_peak_4448	chr3	84230265	84230593	329	84230396	9	21.9712	9.71968	17.5789	L1PA3|LINE|L1	NR_033860	440970	Hs.411049	NR_033860	ENSG00000242641	LINC00971	-	long intergenic non-protein coding RNA 971	ncRNA	NA	NA
siC-2_peak_4618	chr3	142678281	142678621	341	142678431	11	21.9707	11.1262	17.5789	L1PA3|LINE|L1	NM_001172312	5357	Hs.203637	NM_002670	ENSG00000120756	PLS1	-	plastin 1	protein-coding	NA	NA
siC-2_peak_4863	chr4	35306484	35306832	349	35306653	9	21.9712	9.71968	17.5789	HAL1M8|LINE|L1	NR_122079	439933	Hs.591071	NR_122079	ENSG00000247193	LOC439933	-	uncharacterized LOC439933	ncRNA	NA	NA
siC-2_peak_4866	chr4	35714439	35714779	341	35714557	9	21.9712	9.71968	17.5789	L1PA3|LINE|L1	NR_122079	439933	Hs.591071	NR_122079	ENSG00000247193	LOC439933	-	uncharacterized LOC439933	ncRNA	NA	NA
siC-2_peak_487	chr1	159715075	159715435	361	159715202	9	21.9712	9.71968	17.5789	promoter-TSS (NM_000567)	NM_001329057	1401	Hs.76452	NM_000567	ENSG00000132693	CRP	PTX1	C-reactive protein	protein-coding	NA	NA
siC-2_peak_4933	chr4	56146438	56146768	331	56146656	9	21.9712	9.71968	17.5789	Intergenic	NM_020722	57482	Hs.596667	NM_020722	ENSG00000109265	KIAA1211	-	KIAA1211	protein-coding	NA	NA
siC-2_peak_5015	chr4	75453681	75454017	337	75453911	9	21.9712	9.71968	17.5789	Intergenic	NR_103725	25898	Hs.48297	NM_015436	ENSG00000163743	RCHY1	ARNIP|CHIMP|PIRH2|PRO1996|RNF199|ZCHY|ZNF363	ring finger and CHY zinc finger domain containing 1	protein-coding	NA	NA
siC-2_peak_5104	chr4	99422886	99423224	339	99423036	11	21.9707	11.1262	17.5789	L1PA3|LINE|L1	NM_001166504	131	Hs.389	NM_000673	ENSG00000196344	ADH7	ADH4	alcohol dehydrogenase 7 (class IV), mu or sigma polypeptide	protein-coding	NA	NA
siC-2_peak_5127	chr4	105307256	105307609	354	105307431	9	21.9712	9.71968	17.5789	L1PA2|LINE|L1	NR_126420	104384744	Hs.624109	NR_126420		TET2-AS1	-	TET2 antisense RNA 1	ncRNA	NA	NA
siC-2_peak_5384	chr4	187690184	187690524	341	187690333	11	21.9707	11.1262	17.5789	L1PA3|LINE|L1	NR_110436	100506272	Hs.508163	NR_110436	ENSG00000250590	LOC100506272	-	uncharacterized LOC100506272	ncRNA	NA	NA
siC-2_peak_5390	chr4	189296297	189296633	337	189296487	11	21.9707	11.1262	17.5789	L1PA3|LINE|L1	NR_121679	101928971	Hs.519164	NR_121679	ENSG00000250739	LINC01262	TCONS_l2_00021807	long intergenic non-protein coding RNA 1262	ncRNA	NA	NA
siC-2_peak_558	chr1	186661773	186662101	329	186661872	9	21.9712	9.71968	17.5789	Intergenic	NM_000963	5743	Hs.196384	NM_000963	ENSG00000073756	PTGS2	COX-2|COX2|GRIPGHS|PGG/HS|PGHS-2|PHS-2|hCox-2	prostaglandin-endoperoxide synthase 2	protein-coding	NA	NA
siC-2_peak_5631	chr5	60501019	60501373	355	60501126	11	21.9707	11.1262	17.5789	L1PA3|LINE|L1	NM_001165899	5144	Hs.117545	NM_006203	ENSG00000113448	PDE4D	ACRDYS2|DPDE3|HSPDE4D|PDE43|PDE4DN2|STRK1	phosphodiesterase 4D	protein-coding	NA	NA
siC-2_peak_5745	chr5	92497637	92497967	331	92497867	11	21.9707	11.1262	17.5789	L1PA3|LINE|L1	NR_109825	441094	Hs.457407	NR_015369	ENSG00000237187	NR2F1-AS1	-	NR2F1 antisense RNA 1	ncRNA	NA	NA
siC-2_peak_5782	chr5	101581049	101581383	335	101581107	9	21.9712	9.71968	17.5789	L1PA3|LINE|L1	NM_175052	7903	Hs.308628	NM_005668	ENSG00000113532	ST8SIA4	PST|PST1|SIAT8D|ST8SIA-IV	ST8 alpha-N-acetyl-neuraminide alpha-2,8-sialyltransferase 4	protein-coding	NA	NA
siC-2_peak_5881	chr5	137499320	137499876	557	137499604	11	21.9707	11.1262	17.5789	promoter-TSS (NM_004598)	NM_004598	6695	Hs.596136	NM_004598	ENSG00000152377	SPOCK1	SPOCK|TESTICAN|TIC1	SPARC/osteonectin, cwcv and kazal like domains proteoglycan 1	protein-coding	NA	NA
siC-2_peak_597	chr1	196419189	196419549	361	196419324	11	21.9707	11.1262	17.5789	L1PA4|LINE|L1	NR_039888	100616363		NR_039888	ENSG00000265986	MIR4735	-	microRNA 4735	ncRNA	NA	NA
siC-2_peak_5979	chr5	171083982	171084330	349	171084055	9	21.9712	9.71968	17.5789	L1PA2|LINE|L1	NM_022897	64901	Hs.410810	NM_022897	ENSG00000204764	RANBP17	-	RAN binding protein 17	protein-coding	NA	NA
siC-2_peak_599	chr1	196712625	196712956	332	196712669	9	21.9712	9.71968	17.5789	L1PA3|LINE|L1	NM_000186	3075	Hs.363396	NM_000186	ENSG00000000971	CFH	AHUS1|AMBP1|ARMD4|ARMS1|CFHL3|FH|FHL1|HF|HF1|HF2|HUS	complement factor H	protein-coding	NA	NA
siC-2_peak_6007	chr5	180902544	180902894	351	180902607	9	21.9712	9.71968	17.5789	L1PA2|LINE|L1	NM_024850	79908	Hs.189109	NM_024850	ENSG00000113303	BTNL8	BTN9.2	butyrophilin like 8	protein-coding	NA	NA
siC-2_peak_6211	chr6	79499714	79500044	331	79499932	9	21.9712	9.71968	17.5789	L1PA3|LINE|L1	NM_001122769	167691	Hs.21945	NM_181714	ENSG00000135338	LCA5	C6orf152	LCA5, lebercilin	protein-coding	NA	NA
siC-2_peak_6673	chr7	88067265	88067593	329	88067427	9	21.9712	9.71968	17.5789	intron (NM_001324418, intron 3 of 31)	NM_004194	53616	Hs.256398	NM_004194	ENSG00000008277	ADAM22	ADAM 22|MDC2	ADAM metallopeptidase domain 22	protein-coding	NA	NA
siC-2_peak_6676	chr7	89162663	89163023	361	89162768	11	21.9707	11.1262	17.5789	L1PA3|LINE|L1	NM_152706	219557	Hs.112877	NM_152706	ENSG00000164645	C7orf62	-	chromosome 7 open reading frame 62	protein-coding	NA	NA
siC-2_peak_6985	chr8	49929735	49930085	351	49929913	9	21.9712	9.71968	17.5789	L1PA2|LINE|L1	NR_135797	54212	Hs.584914	NM_018967	ENSG00000147481	SNTG1	G1SYN|SYN4	syntrophin gamma 1	protein-coding	NA	NA
siC-2_peak_7033	chr8	67589908	67590238	331	67590024	11	21.9707	11.1262	17.5789	L1PA3|LINE|L1	NM_020361	57094	Hs.658850	NM_020361	ENSG00000165078	CPA6	CPAH|ETL5|FEB11	carboxypeptidase A6	protein-coding	NA	NA
siC-2_peak_7151	chr8	105366532	105366878	347	105366610	11	21.9707	11.1262	17.5789	L1PA2|LINE|L1	NM_012082	23414	Hs.431009	NM_012082	ENSG00000169946	ZFPM2	DIH3|FOG2|SRXY9|ZC2HC11B|ZNF89B|hFOG-2	zinc finger protein, FOG family member 2	protein-coding	NA	NA
siC-2_peak_7194	chr8	119473874	119474216	343	119473921	9	21.9712	9.71968	17.5789	L1PA3|LINE|L1	NM_002514	4856	Hs.235935	NM_002514	ENSG00000136999	NOV	CCN3|IBP-9|IGFBP-9|IGFBP9|NOVh	nephroblastoma overexpressed	protein-coding	NA	NA
siC-2_peak_7844	chrX	75917905	75918239	335	75918085	11	21.9707	11.1262	17.5789	L1PA3|LINE|L1	NM_138703	139599	Hs.356869	NM_138703	ENSG00000186675	MAGEE2	HCA3	MAGE family member E2	protein-coding	NA	NA
siC-2_peak_7964	chrX	102616113	102616469	357	102616188	9	21.9712	9.71968	17.5789	L1PA2|LINE|L1	NM_001168482	64860	Hs.522729	NM_022838	ENSG00000125962	ARMCX5	GASP5	armadillo repeat containing, X-linked 5	protein-coding	NA	NA
siC-2_peak_7970	chrX	103929881	103930215	335	103930002	9	21.9712	9.71968	17.5789	Intergenic	NM_194324	286527	Hs.56145	NM_194324	ENSG00000158427	TMSB15B	Tbeta15b	thymosin beta 15B	protein-coding	NA	NA
siC-2_peak_8053	chrX	122546693	122547034	342	122546738	9	21.9712	9.71968	17.5789	L1PA3|LINE|L1	NM_001256743	2892	Hs.377070	NM_000828	ENSG00000125675	GRIA3	GLUR-C|GLUR-K3|GLUR3|GLURC|GluA3|MRX94	glutamate ionotropic receptor AMPA type subunit 3	protein-coding	NA	NA
siC-2_peak_8107	chrX	131245563	131245911	349	131245656	9	21.9712	9.71968	17.5789	L1PA2|LINE|L1	NM_001170963	3547	Hs.22111	NM_001555	ENSG00000147255	IGSF1	CHTE|IGCD1|IGDC1|INHBP|PGSF2|p120	immunoglobulin superfamily member 1	protein-coding	NA	NA
siC-2_peak_8230	chrY	6328473	6328827	355	6328621	9	21.9712	9.71968	17.5789	L1PA3|LINE|L1	NR_046505	100873964	Hs.584731	NR_046505	ENSG00000229643	LINC00280	NCRNA00280	long intergenic non-protein coding RNA 280	ncRNA	NA	NA
siC-2_peak_3123	chr19	5796030	5796349	320	5796185	10	21.9054	10.4733	17.549	AluJr|SINE|Alu	NM_020175	56931	Hs.284297	NM_020175	ENSG00000141994	DUS3L	DUS3	dihydrouridine synthase 3 like	protein-coding	NA	NA
siC-2_peak_5239	chr4	138881288	138881629	342	138881333	9	21.7486	9.70534	17.3939	L1PA3|LINE|L1	NR_133945	105377448	Hs.200280	NR_133945	ENSG00000250195	LOC105377448	-	uncharacterized LOC105377448	ncRNA	NA	NA
siC-2_peak_7811	chrX	69748951	69749319	369	69749146	10	21.7292	10.4545	17.3745	L1PA2|LINE|L1	NM_001005613	1896	Hs.105407	NM_001399	ENSG00000158813	EDA	ECTD1|ED1|ED1-A1|ED1-A2|EDA-A1|EDA-A2|EDA1|EDA2|HED|HED1|ODT1|STHAGX1|TNLG7C|XHED|XLHED	ectodysplasin A	protein-coding	NA	NA
siC-2_peak_8051	chrX	122160591	122160927	337	122160805	10	21.7292	10.4545	17.3745	L1PA3|LINE|L1	NR_037444	100500869		NR_037444	ENSG00000265456	MIR3672	-	microRNA 3672	ncRNA	NA	NA
siC-2_peak_2815	chr17	22523076	22523401	326	22523290	23	21.6907	10.4892	17.3393	5' UTR (NM_001190452, exon 1 of 1)	NM_001190452	100462977	Hs.740185	NM_001190452	ENSG00000256618	MTRNR2L1	HN1	MT-RNR2-like 1	protein-coding	NA	NA
siC-2_peak_1167	chr11	38762928	38763276	349	38763023	9	21.6006	9.69541	17.2506	L1PA2|LINE|L1	NR_120553	101928536	Hs.144776	NR_120553	ENSG00000254562	LINC01493	-	long intergenic non-protein coding RNA 1493	ncRNA	NA	NA
siC-2_peak_2088	chr14	42954094	42954450	357	42954163	9	21.6006	9.69541	17.2506	L1PA2|LINE|L1	NM_001346175	145581	Hs.136893	NM_152447	ENSG00000165379	LRFN5	C14orf146|FIGLER8|SALM5	leucine rich repeat and fibronectin type III domain containing 5	protein-coding	NA	NA
siC-2_peak_2190	chr14	79162157	79162511	355	79162369	9	21.6006	9.69541	17.2506	L1PA3|LINE|L1	NR_135159	105370586		NR_135159	ENSG00000258419	LOC105370586	-	uncharacterized LOC105370586	ncRNA	NA	NA
siC-2_peak_2717	chr16	58808089	58808429	341	58808240	9	21.6006	9.69541	17.2506	L1PA2|LINE|L1	NM_002080	2806	Hs.599470	NM_002080	ENSG00000125166	GOT2	KAT4|KATIV|KYAT4|mitAAT	glutamic-oxaloacetic transaminase 2	protein-coding	NA	NA
siC-2_peak_2911	chr17	71351973	71352307	335	71352019	9	21.6006	9.69541	17.2506	L1PA3|LINE|L1	NR_104152	101928165	Hs.407613	NR_104152	ENSG00000260785	CASC17	LINC00600	cancer susceptibility candidate 17 (non-protein coding)	ncRNA	NA	NA
siC-2_peak_2970	chr18	21738807	21739119	313	21738854	18	21.589	11.898	17.2506	L1M2|LINE|L1	NM_020774	57534	Hs.140903	NM_020774	ENSG00000101752	MIB1	DIP-1|DIP1|LVNC7|MIB|ZZANK2|ZZZ6	mindbomb E3 ubiquitin protein ligase 1	protein-coding	NA	NA
siC-2_peak_2996	chr18	32856666	32857022	357	32856749	9	21.6006	9.69541	17.2506	L1PA2|LINE|L1	NM_020805	57565	Hs.446164	NM_020805	ENSG00000197705	KLHL14	-	kelch like family member 14	protein-coding	NA	NA
siC-2_peak_4358	chr3	50886330	50886748	419	50886466	9	21.6006	9.69541	17.2506	L1PA3|LINE|L1	NM_004947	1795	Hs.476284	NM_004947	ENSG00000088538	DOCK3	MOCA|PBP	dedicator of cytokinesis 3	protein-coding	NA	NA
siC-2_peak_4810	chr4	14684296	14684655	360	14684389	9	21.6006	9.69541	17.2506	L1HS|LINE|L1	NR_126435	201853	Hs.551051	NR_126435	ENSG00000248360	LINC00504	-	long intergenic non-protein coding RNA 504	ncRNA	NA	NA
siC-2_peak_5029	chr4	80001179	80001535	357	80001248	9	21.6006	9.69541	17.2506	L1PA2|LINE|L1	NM_058172	118429	Hs.162963	NM_058172	ENSG00000163297	ANTXR2	CMG-2|CMG2|HFS|ISH|JHF	anthrax toxin receptor 2	protein-coding	NA	NA
siC-2_peak_5449	chr5	24830591	24830925	335	24830757	9	21.6006	9.69541	17.2506	Intergenic	NR_037896	340107	Hs.145181	NR_037896	ENSG00000248908	LOC340107	-	uncharacterized LOC340107	ncRNA	NA	NA
siC-2_peak_5612	chr5	55752196	55752542	347	55752280	9	21.6006	9.69541	17.2506	L1PA3|LINE|L1	NM_001166533	54514	Hs.223581	NM_019039	ENSG00000152670	DDX4	VASA	DEAD-box helicase 4	protein-coding	NA	NA
siC-2_peak_565	chr1	188518025	188518378	354	188518115	9	21.6006	9.69541	17.2506	L1HS|LINE|L1	NR_132374	106144535	Hs.568709	NR_132374	ENSG00000231599	LINC01037	-	long intergenic non-protein coding RNA 1037	ncRNA	NA	NA
siC-2_peak_5814	chr5	111986014	111986348	335	111986145	9	21.6006	9.69541	17.2506	L1PA3|LINE|L1	NM_001142475	9315	Hs.36053	NM_004772	ENSG00000134986	NREP	C5orf13|D4S114|P311|PRO1873|PTZ17|SEZ17	neuronal regeneration related protein	protein-coding	NA	NA
siC-2_peak_5899	chr5	145296200	145296538	339	145296288	9	21.6006	9.69541	17.2506	L1PA3|LINE|L1	NM_205846	153768	Hs.314261	NM_138492	ENSG00000186314	PRELID2	-	PRELI domain containing 2	protein-coding	NA	NA
siC-2_peak_6093	chr6	44893246	44893578	333	44893292	9	21.6006	9.69541	17.2506	L1PA3|LINE|L1	NR_030313	693171		NR_030313	ENSG00000207769	MIR586	MIRN586|hsa-mir-586	microRNA 586	ncRNA	NA	NA
siC-2_peak_6769	chr7	118916373	118916709	337	118916571	9	21.6006	9.69541	17.2506	L1PA3|LINE|L1	NM_019644	56311	Hs.729340	NM_019644	ENSG00000106013	ANKRD7	TSA806	ankyrin repeat domain 7	protein-coding	NA	NA
siC-2_peak_6794	chr7	132563536	132564098	563	132563814	9	21.6006	9.69541	17.2506	(CCT)n|Simple_repeat|Simple_repeat	NM_020911	91584	Hs.511454	NM_020911	ENSG00000221866	PLXNA4	FAYV2820|PLEXA4|PLXNA4A|PLXNA4B|PRO34003	plexin A4	protein-coding	NA	NA
siC-2_peak_6846	chr7	150474743	150475093	351	150474898	9	21.6006	9.69541	17.2506	L1PA2|LINE|L1	NM_175571	155038	Hs.647121	NM_175571	ENSG00000171115	GIMAP8	IAN-9|IAN6|IAN9|IANT	GTPase, IMAP family member 8	protein-coding	NA	NA
siC-2_peak_7458	chr9	80036326	80036674	349	80036445	9	21.6006	9.69541	17.2506	L1PA3|LINE|L1	NR_121212	101927477	Hs.571630	NR_121212		LINC01507	XLOC_000303	long intergenic non-protein coding RNA 1507	ncRNA	NA	NA
siC-2_peak_7885	chrX	81091002	81091336	335	81091139	9	21.6006	9.69541	17.2506	L1PA3|LINE|L1	NM_003022	6451	Hs.108029	NM_003022	ENSG00000131171	SH3BGRL	HEL-S-115|SH3BGR	SH3 domain binding glutamate rich protein like	protein-coding	NA	NA
siC-2_peak_8229	chrY	6161810	6162140	331	6161962	9	21.6006	9.69541	17.2506	L1P2|LINE|L1	NR_003593	100101121	Hs.522846	NR_003593	ENSG00000237069	TTTY23B	TTTY23	testis-specific transcript, Y-linked 23B (non-protein coding)	ncRNA	NA	NA
siC-2_peak_866	chr10	51536665	51536999	335	51536765	9	21.6006	9.69541	17.2506	L1PA3|LINE|L1	NM_015235	23283	Hs.591358	NM_015235	ENSG00000177613	CSTF2T	CstF-64T	cleavage stimulation factor subunit 2 tau variant	protein-coding	NA	NA
siC-2_peak_2106	chr14	46615367	46615703	337	46615577	12	21.5552	11.5487	17.2216	L1PA3|LINE|L1	NM_080746	140801	Hs.308332	NM_080746	ENSG00000165496	RPL10L	RPL10_5_1358	ribosomal protein L10 like	protein-coding	NA	NA
siC-2_peak_1030	chr10	119276138	119276466	329	119276297	9	21.3606	9.6786	17.03	L1PA3|LINE|L1	NM_005308	2869	Hs.524625	NM_005308	ENSG00000198873	GRK5	GPRK5	G protein-coupled receptor kinase 5	protein-coding	NA	NA
siC-2_peak_2743	chr16	65236929	65237279	351	65237107	9	21.3606	9.6786	17.03	L1PA2|LINE|L1	NR_110918	101927650	Hs.634008	NR_110918	ENSG00000259847	LINC02126	-	long intergenic non-protein coding RNA 2126	ncRNA	NA	NA
siC-2_peak_2994	chr18	32228097	32228435	339	32228256	9	21.3606	9.6786	17.03	L1PA3|LINE|L1	NM_001308171	4225	Hs.194777	NM_005925	ENSG00000141434	MEP1B	-	meprin A subunit beta	protein-coding	NA	NA
siC-2_peak_3049	chr18	55715503	55715853	351	55715566	9	21.3606	9.6786	17.03	L1PA2|LINE|L1	NM_001243226	6925	Hs.605153	NM_003199	ENSG00000196628	TCF4	E2-2|FECD3|ITF-2|ITF2|PTHS|SEF-2|SEF2|SEF2-1|SEF2-1A|SEF2-1B|SEF2-1D|TCF-4|bHLHb19	transcription factor 4	protein-coding	NA	NA
siC-2_peak_3514	chr2	99739831	99740159	329	99739949	9	21.3606	9.6786	17.03	L1PA3|LINE|L1	NR_135652	51455	Hs.443077	NM_016316	ENSG00000135945	REV1	AIBP80|REV1L	REV1, DNA directed polymerase	protein-coding	NA	NA
siC-2_peak_4549	chr3	119001492	119001840	349	119001653	9	21.3606	9.6786	17.03	L1PA2|LINE|L1	NM_001015887	152404	Hs.112873	NM_152538	ENSG00000144847	IGSF11	BT-IgSF|CT119|CXADRL1|Igsf13|VSIG3	immunoglobulin superfamily member 11	protein-coding	NA	NA
siC-2_peak_4680	chr3	160389343	160389679	337	160389570	9	21.3606	9.6786	17.03	L1PA3|LINE|L1	NM_001190242	57560	Hs.478095	NM_020800	ENSG00000068885	IFT80	ATD2|SRTD2|WDR56	intraflagellar transport 80	protein-coding	NA	NA
siC-2_peak_6778	chr7	124314895	124315229	335	124315081	9	21.3606	9.6786	17.03	L1PA3|LINE|L1	NR_110180	101928211	Hs.131334	NR_110180		LOC101928211	-	uncharacterized LOC101928211	ncRNA	NA	NA
siC-2_peak_2195	chr14	80010491	80010821	331	80010680	10	21.3154	10.4075	16.9909	L1PA3|LINE|L1	NR_038355	100628307	Hs.623865	NR_038355	ENSG00000258766	DIO2-AS1	-	DIO2 antisense RNA 1	ncRNA	NA	NA
siC-2_peak_3337	chr2	23224865	23225221	357	23224957	10	21.3154	10.4075	16.9909	L1PA2|LINE|L1	NM_052920	114818	Hs.130593	NM_025067	ENSG00000119771	KLHL29	KBTBD9	kelch like family member 29	protein-coding	NA	NA
siC-2_peak_4745	chr3	183174166	183174494	329	183174338	10	21.3154	10.4075	16.9909	L1PA3|LINE|L1	NM_014398	27074	Hs.518448	NM_014398	ENSG00000078081	LAMP3	CD208|DC LAMP|DC-LAMP|DCLAMP|LAMP|LAMP-3|TSC403	lysosomal associated membrane protein 3	protein-coding	NA	NA
siC-2_peak_7270	chr8	143859703	143860165	463	143859935	16	21.2542	12.0336	16.9325	exon (NM_031308, exon 2 of 2)	NM_031308	83481	Hs.200412	NM_031308	ENSG00000261150	EPPK1	EPIPL|EPIPL1	epiplakin 1	protein-coding	NA	NA
siC-2_peak_4457	chr3	86017890	86018246	357	86017962	10	21.198	10.3935	16.8774	L1PA2|LINE|L1	NR_046752	100874037	Hs.570566	NR_046752	ENSG00000241648	CADM2-AS2	-	CADM2 antisense RNA 2	ncRNA	NA	NA
siC-2_peak_3121	chr19	3976477	3976901	425	3976670	28	21.1402	8.64068	16.8203	exon (NM_001961, exon 15 of 15)	NM_001348	1613	Hs.631844	NM_001348	ENSG00000167657	DAPK3	DLK|ZIP|ZIPK	death associated protein kinase 3	protein-coding	NA	NM_001961
siC-2_peak_4144	chr21	33551296	33551687	392	33551468	22	21.1393	10.484	16.8195	TTS (NR_106756)	NR_106756	102465248		NR_106756	ENSG00000159140	MIR6501	hsa-mir-6501|mir-6501	microRNA 6501	ncRNA	NA	NA
siC-2_peak_1436	chr12	6537373	6537816	444	6537655	30	21.1096	8.09937	16.7901	exon (NM_002046, exon 8 of 9)	NM_001256799	2597	Hs.544577	NM_002046	ENSG00000111640	GAPDH	G3PD|GAPD|HEL-S-162eP	glyceraldehyde-3-phosphate dehydrogenase	protein-coding	NA	NA
siC-2_peak_7278	chr8	143866108	143866570	463	143866342	16	21.0903	11.9533	16.7708	exon (NM_031308, exon 2 of 2)	NM_031308	83481	Hs.200412	NM_031308	ENSG00000261150	EPPK1	EPIPL|EPIPL1	epiplakin 1	protein-coding	NA	NA
siC-2_peak_4527	chr3	110632035	110632367	333	110632200	9	21.0619	9.65644	16.7427	L1PA3|LINE|L1	NR_045114	100506555	Hs.535689	NR_045114		PVRL3-AS1	-	PVRL3 antisense RNA 1	ncRNA	NA	NA
siC-2_peak_2916	chr17	77162238	77162557	320	77162410	16	21.0576	11.9372	16.7389	intron (NM_001204408, intron 5 of 19)	NM_001039573	6397	Hs.464184	NM_003003	ENSG00000129657	SEC14L1	PRELID4A|SEC14L	SEC14 like lipid binding 1	protein-coding	NA	NA
siC-2_peak_3401	chr2	56350861	56351201	341	56350956	11	21.0268	10.9664	16.7084	L1PA3|LINE|L1	NR_125368	100129434	Hs.580330	NR_125368		LOC100129434	-	uncharacterized LOC100129434	ncRNA	NA	NA
siC-2_peak_4364	chr3	53365314	53365670	357	53365396	11	21.0268	10.9664	16.7084	L1PA2|LINE|L1	NM_018403	55802	Hs.476353	NM_018403	ENSG00000272886	DCP1A	HSA275986|Nbla00360|SMAD4IP1|SMIF	decapping mRNA 1A	protein-coding	NA	NA
siC-2_peak_5497	chr5	40468753	40469087	335	40468869	11	21.0268	10.9664	16.7084	L1PA3|LINE|L1	NM_000958	5734	Hs.199248	NM_000958	ENSG00000171522	PTGER4	EP4|EP4R	prostaglandin E receptor 4	protein-coding	NA	NA
siC-2_peak_7148	chr8	104057581	104057917	337	104057750	11	21.0268	10.9664	16.7084	L1PA3|LINE|L1	NM_001282882	9699	Hs.655271	NM_014677	ENSG00000176406	RIMS2	OBOE|RAB3IP3|RIM2	regulating synaptic membrane exocytosis 2	protein-coding	NA	NA
siC-2_peak_7294	chr9	6057576	6057912	337	6057733	11	21.0268	10.9664	16.7084	L1PA3|LINE|L1	NM_001243203	26953	Hs.167496	NM_012416	ENSG00000137040	RANBP6	-	RAN binding protein 6	protein-coding	NA	NA
siC-2_peak_698	chr1	243216126	243216551	426	243216304	9	21.0045	9.65201	16.6906	L1PA3|LINE|L1	NM_014812	9859	Hs.533635	NM_014812	ENSG00000143702	CEP170	FAM68A|KAB|KIAA0470	centrosomal protein 170	protein-coding	NA	NA
siC-2_peak_2015	chr14	21498055	21498603	549	21498326	19	20.9778	11.3014	16.6644	exon (NM_019852, exon 11 of 11)	NM_019852	56339	Hs.168799	NM_019852	ENSG00000165819	METTL3	IME4|M6A|MT-A70|Spo8|hMETTL3	methyltransferase like 3	protein-coding	NA	NM_019852
siC-2_peak_3844	chr2	209598335	209598829	495	209598545	10	20.9349	10.361	16.6223	L1PA3|LINE|L1	NM_031847	4133	Hs.368281	NM_002374	ENSG00000078018	MAP2	MAP2A|MAP2B|MAP2C	microtubule associated protein 2	protein-coding	NA	NA
siC-2_peak_1310	chr11	91308861	91309191	331	91309033	10	20.8461	10.3497	16.5357	L1PA3|LINE|L1	NR_031663	100302228		NR_031663	ENSG00000221586	MIR1261	MIRN1261|hsa-mir-1261	microRNA 1261	ncRNA	NA	NA
siC-2_peak_1490	chr12	24388969	24389303	335	24389118	10	20.8461	10.3497	16.5357	L1PA3|LINE|L1	NR_120472	101928471	Hs.569156	NR_120472	ENSG00000256120	LOC101928471	-	uncharacterized LOC101928471	ncRNA	NA	NA
siC-2_peak_1590	chr12	64329547	64329907	361	64329629	10	20.8461	10.3497	16.5357	L1PA3|LINE|L1	NM_001099676	115749	Hs.535190	NM_001099676	ENSG00000185306	C12orf56	-	chromosome 12 open reading frame 56	protein-coding	NA	NA
siC-2_peak_1637	chr12	81002236	81002568	333	81002390	10	20.8461	10.3497	16.5357	L1PA3|LINE|L1	NM_001324423	8825	Hs.144333	NM_004664	ENSG00000111052	LIN7A	LIN-7A|LIN7|MALS-1|TIP-33|VELI1	lin-7 homolog A, crumbs cell polarity complex component	protein-coding	NA	NA
siC-2_peak_1775	chr13	24806570	24807017	448	24806762	10	20.8461	10.3497	16.5357	L1PA3|LINE|L1	NM_031277	56163	Hs.97464	NM_031277	ENSG00000132972	RNF17	Mmip-2|SPATA23|TDRD4	ring finger protein 17	protein-coding	NA	NA
siC-2_peak_1945	chr13	88444024	88444451	428	88444195	10	20.8461	10.3497	16.5357	L1PA3|LINE|L1	NR_047021	100874168	Hs.126406	NR_047021		LINC00433	-	long intergenic non-protein coding RNA 433	ncRNA	NA	NA
siC-2_peak_2029	chr14	26295749	26296109	361	26295930	10	20.8461	10.3497	16.5357	L1PA2|LINE|L1	NM_006491	4857	Hs.31588	NM_002515	ENSG00000139910	NOVA1	Nova-1	NOVA alternative splicing regulator 1	protein-coding	NA	NA
siC-2_peak_2133	chr14	54123042	54123372	331	54123231	10	20.8461	10.3497	16.5357	L1PA3|LINE|L1	NM_001347912	652	Hs.68879	NM_001202	ENSG00000125378	BMP4	BMP2B|BMP2B1|MCOPS6|OFC11|ZYME	bone morphogenetic protein 4	protein-coding	NA	NA
siC-2_peak_2780	chr16	86269402	86269762	361	86269526	10	20.8461	10.3497	16.5357	L1PA3|LINE|L1	NR_104139	101154687	Hs.640512	NR_104139		LINC01081	TCONS00024764|TCONS_00024764	long intergenic non-protein coding RNA 1081	ncRNA	NA	NA
siC-2_peak_3855	chr2	212741431	212741785	355	212741565	10	20.8461	10.3497	16.5357	L1PA3|LINE|L1	NR_131942	102725079	Hs.176124	NR_131941	ENSG00000234308	LINC01878	-	long intergenic non-protein coding RNA 1878	ncRNA	NA	NA
siC-2_peak_4295	chr3	28687182	28687510	329	28687325	10	20.8461	10.3497	16.5357	L1PA3|LINE|L1	NR_038840	645206	Hs.376725	NR_038840		LINC00693	-	long intergenic non-protein coding RNA 693	ncRNA	NA	NA
siC-2_peak_4331	chr3	40902416	40902784	369	40902497	10	20.8461	10.3497	16.5357	L1PA3|LINE|L1	NM_001330729	1499	Hs.476018	NM_001904	ENSG00000168036	CTNNB1	CTNNB|MRD19|armadillo	catenin beta 1	protein-coding	NA	NA
siC-2_peak_4377	chr3	59375489	59375829	341	59375610	10	20.8461	10.3497	16.5357	L1PA3|LINE|L1	NM_198463	200844	Hs.368434	NM_198463	ENSG00000163689	C3orf67	-	chromosome 3 open reading frame 67	protein-coding	NA	NA
siC-2_peak_4695	chr3	165316659	165317118	460	165316822	10	20.8461	10.3497	16.5357	L1PA3|LINE|L1	NR_125764	103695433	Hs.570689	NR_125764		LINC01322	-	long intergenic non-protein coding RNA 1322	ncRNA	NA	NA
siC-2_peak_4729	chr3	177388792	177389164	373	177389071	10	20.8461	10.3497	16.5357	L1PA2|LINE|L1	NR_047568	100505566	Hs.581170	NR_047568		LINC00578	-	long intergenic non-protein coding RNA 578	ncRNA	NA	NA
siC-2_peak_5002	chr4	72291264	72291624	361	72291421	10	20.8461	10.3497	16.5357	L1PA3|LINE|L1	NM_053036	10886	Hs.99231	NM_004885	ENSG00000056291	NPFFR2	GPR74|HLWAR77|NPFF2|NPGPR	neuropeptide FF receptor 2	protein-coding	NA	NA
siC-2_peak_5475	chr5	31203260	31203616	357	31203335	10	20.8461	10.3497	16.5357	L1PA2|LINE|L1	NM_004932	1004	Hs.124776	NM_004932	ENSG00000113361	CDH6	CAD6|KCAD	cadherin 6	protein-coding	NA	NA
siC-2_peak_5715	chr5	85420748	85421084	337	85420940	10	20.8461	10.3497	16.5357	L1PA3|LINE|L1	NR_003719	285622	Hs.449272	NR_003719		NBPF22P	-	neuroblastoma breakpoint family member 22, pseudogene	pseudo	NA	NA
siC-2_peak_5932	chr5	155058878	155059216	339	155058920	10	20.8461	10.3497	16.5357	L1PA3|LINE|L1	NM_001099293	285643	Hs.567824	NM_001099293	ENSG00000226650	KIF4B	-	kinesin family member 4B	protein-coding	NA	NA
siC-2_peak_6041	chr6	18966780	18967114	335	18966919	10	20.8461	10.3497	16.5357	L1PA3|LINE|L1	NR_110860	101928519	Hs.551771	NR_110860		LOC101928519	-	uncharacterized LOC101928519	ncRNA	NA	NA
siC-2_peak_6291	chr6	101788228	101788558	331	101788305	10	20.8461	10.3497	16.5357	L1PA3|LINE|L1	NM_021956	2898	Hs.98262	NM_021956	ENSG00000164418	GRIK2	EAA4|GLR6|GLUK6|GLUR6|GluK2|MRT6	glutamate ionotropic receptor kainate type subunit 2	protein-coding	NA	NA
siC-2_peak_6399	chr6	142135514	142135842	329	142135637	10	20.8461	10.3497	16.5357	L1PA3|LINE|L1	NM_001324307	4829	Hs.552106	NM_002511	ENSG00000135577	NMBR	BB1|BB1R|NMB-R	neuromedin B receptor	protein-coding	NA	NA
siC-2_peak_64	chr1	633500	634774	1275	634484	42	20.8439	5.81615	16.5357	Intergenic	NR_106781	102465432		NR_106781	ENSG00000278791	MIR6723	hsa-mir-6723	microRNA 6723	ncRNA	NA	NA
siC-2_peak_6658	chr7	83518984	83519320	337	83519099	10	20.8461	10.3497	16.5357	L1PA3|LINE|L1	NM_001178129	9723	Hs.528721	NM_012431	ENSG00000170381	SEMA3E	M-SEMAH|M-SemaK|SEMAH|coll-5	semaphorin 3E	protein-coding	NA	NA
siC-2_peak_6680	chr7	89461576	89462132	557	89461845	10	20.8461	10.3497	16.5357	L1PA2|LINE|L1	NR_003551	442523	Hs.406964	NR_003551	ENSG00000235436	DPY19L2P4	-	DPY19L2 pseudogene 4	pseudo	NA	NA
siC-2_peak_6780	chr7	124621236	124621570	335	124621365	10	20.8461	10.3497	16.5357	L1PA3|LINE|L1	NM_005302	2861	Hs.406094	NM_005302	ENSG00000170775	GPR37	EDNRBL|PAELR|hET(B)R-LP	G protein-coupled receptor 37	protein-coding	NA	NA
siC-2_peak_6995	chr8	53080484	53080820	337	53080684	10	20.8461	10.3497	16.5357	L1PA3|LINE|L1	NM_005285	2831	Hs.248117	NM_005285	ENSG00000183729	NPBWR1	GPR7	neuropeptides B and W receptor 1	protein-coding	NA	NA
siC-2_peak_7265	chr8	142699938	142700635	698	142700358	10	20.8461	10.3497	16.5357	5' UTR (NM_001160354, exon 1 of 3)	NM_001160355	54742	Hs.69517	NM_017527	ENSG00000160886	LY6K	CT97|HSJ001348|URLC10|ly-6K	lymphocyte antigen 6 complex, locus K	protein-coding	NM_001160354	NA
siC-2_peak_7443	chr9	75701114	75701458	345	75701195	10	20.8461	10.3497	16.5357	L1PA3|LINE|L1	NR_120409	5125	Hs.368542	NM_006200	ENSG00000099139	PCSK5	PC5|PC6|PC6A|SPC6	proprotein convertase subtilisin/kexin type 5	protein-coding	NA	NA
siC-2_peak_1052	chr10	133503494	133503832	339	133503691	9	20.7825	9.63437	16.4886	L1PA2|LINE|L1	NM_000773	1571	Hs.12907	NM_000773	ENSG00000130649	CYP2E1	CPE1|CYP2E|P450-J|P450C2E	cytochrome P450 family 2 subfamily E member 1	protein-coding	NA	NA
siC-2_peak_2284	chr15	37284181	37284541	361	37284354	9	20.7825	9.63437	16.4886	L1PA3|LINE|L1	NM_001220482	4212	Hs.510989	NM_002399	ENSG00000134138	MEIS2	HsT18361|MRG1	Meis homeobox 2	protein-coding	NA	NA
siC-2_peak_2353	chr15	70984642	70984976	335	70984743	9	20.7825	9.63437	16.4886	L1PA3|LINE|L1	NM_017691	54839	Hs.12692	NM_017691	ENSG00000137821	LRRC49	PGs4	leucine rich repeat containing 49	protein-coding	NA	NA
siC-2_peak_2892	chr17	63327795	63328123	329	63328004	9	20.7825	9.63437	16.4886	L1PA3|LINE|L1	NM_001330421	1534	Hs.355264	NM_001915	ENSG00000008283	CYB561	CYB561A1|FRRS2	cytochrome b561	protein-coding	NA	NA
siC-2_peak_4266	chr3	19097379	19097733	355	19097460	9	20.7825	9.63437	16.4886	L1PA2|LINE|L1	NM_144633	131096	Hs.475656	NM_144633	ENSG00000183960	KCNH8	ELK|ELK1|Kv12.1|elk3	potassium voltage-gated channel subfamily H member 8	protein-coding	NA	NA
siC-2_peak_5137	chr4	106965608	106965945	338	106965691	9	20.7825	9.63437	16.4886	L1PA2|LINE|L1	NM_014421	27123	Hs.211869	NM_014421	ENSG00000155011	DKK2	DKK-2	dickkopf WNT signaling pathway inhibitor 2	protein-coding	NA	NA
siC-2_peak_6071	chr6	32358937	32359287	351	32359095	9	20.7825	9.63437	16.4886	L1PA3|LINE|L1	NM_006781	10665	Hs.567414	NM_006781	ENSG00000204296	C6orf10	TSBP	chromosome 6 open reading frame 10	protein-coding	NA	NA
siC-2_peak_6877	chr8	12807665	12807999	335	12807822	9	20.7825	9.63437	16.4886	L1PA3|LINE|L1	NR_015383	340357	Hs.434302	NR_015383	ENSG00000254813	LOC340357	-	uncharacterized LOC340357	ncRNA	NA	NA
siC-2_peak_7276	chr8	143864500	143864962	463	143864733	16	20.7735	11.7959	16.4834	exon (NM_031308, exon 2 of 2)	NM_031308	83481	Hs.200412	NM_031308	ENSG00000261150	EPPK1	EPIPL|EPIPL1	epiplakin 1	protein-coding	NA	NA
siC-2_peak_1457	chr12	12908060	12908519	460	12908305	17	20.7089	11.6145	16.4199	exon (NM_003979, exon 2 of 4)	NR_030345	693199		NR_030345	ENSG00000013588	MIR614	MIRN614|hsa-mir-614	microRNA 614	ncRNA	NM_003979	NA
siC-2_peak_2785	chr16	87869101	87869597	497	87869300	17	20.7089	11.6145	16.4199	exon (NM_003486, exon 1 of 10)	NM_003486	8140	Hs.513797	NM_003486	ENSG00000103257	SLC7A5	4F2LC|CD98|D16S469E|E16|LAT1|MPE16	solute carrier family 7 member 5	protein-coding	NM_003486	NA
siC-2_peak_7272	chr8	143861305	143861767	463	143861537	16	20.6964	11.7572	16.4076	exon (NM_031308, exon 2 of 2)	NM_031308	83481	Hs.200412	NM_031308	ENSG00000261150	EPPK1	EPIPL|EPIPL1	epiplakin 1	protein-coding	NA	NA
siC-2_peak_7274	chr8	143862907	143863369	463	143863139	16	20.6964	11.7572	16.4076	exon (NM_031308, exon 2 of 2)	NM_031308	83481	Hs.200412	NM_031308	ENSG00000261150	EPPK1	EPIPL|EPIPL1	epiplakin 1	protein-coding	NA	NA
siC-2_peak_8298	chrY	25307567	25307965	399	25307812	28	20.6857	8.40466	16.3971	Intergenic	NR_002179	474152	Hs.741142	NR_002179	ENSG00000223641	TTTY17C	NCRNA00142	testis-specific transcript, Y-linked 17C (non-protein coding)	ncRNA	NA	NA
siC-2_peak_8296	chrY	24362173	24362573	401	24362325	28	20.6118	8.36658	16.3236	Intergenic	NR_002180	474151	Hs.741142	NR_002180	ENSG00000227439	TTTY17B	NCRNA00141	testis-specific transcript, Y-linked 17B (non-protein coding)	ncRNA	NA	NA
siC-2_peak_697	chr1	242974827	242975241	415	242975048	27	20.5839	8.62531	16.2959	Intergenic	NR_029401	731275	Hs.722350	NR_029401	ENSG00000214837	LINC01347	-	long intergenic non-protein coding RNA 1347	ncRNA	NA	NA
siC-2_peak_685	chr1	235381833	235382163	331	235381989	10	20.5827	10.3149	16.2948	L1PA3|LINE|L1	NM_001287802	6905	Hs.744998	NM_003193	ENSG00000116957	TBCE	HRD|KCS|KCS1|PEAMO|pac2	tubulin folding cofactor E	protein-coding	NA	NA
siC-2_peak_4356	chr3	50729412	50729758	347	50729588	9	20.3701	9.59927	16.0849	AluJr4|SINE|Alu	NM_004947	1795	Hs.476284	NM_004947	ENSG00000088538	DOCK3	MOCA|PBP	dedicator of cytokinesis 3	protein-coding	NA	NA
siC-2_peak_3384	chr2	49229750	49230100	351	49229893	26	20.3533	8.78486	16.0684	L1PA6|LINE|L1	NM_000145	2492	Hs.1428	NM_000145	ENSG00000170820	FSHR	FSHR1|FSHRO|LGR1|ODG1	follicle stimulating hormone receptor	protein-coding	NA	NA
siC-2_peak_3927	chr2	237343515	237343826	312	237343532	17	20.2874	11.3838	16.0033	intron (NM_057166, intron 33 of 40)	NM_057165	1293	Hs.233240	NM_004369	ENSG00000163359	COL6A3	BTHLM1|DYT27|UCMD1	collagen type VI alpha 3 chain	protein-coding	NA	NA
siC-2_peak_2225	chr14	90031117	90031453	337	90031214	9	20.2729	9.59054	15.9889	L1PA3|LINE|L1	NM_022054	56659	Hs.510191	NM_022054	ENSG00000152315	KCNK13	K2p13.1|THIK-1|THIK1	potassium two pore domain channel subfamily K member 13	protein-coding	NA	NA
siC-2_peak_2336	chr15	56311156	56311512	357	56311354	9	20.2729	9.59054	15.9889	L1PA2|LINE|L1	NM_198524	374618	Hs.511476	NM_198524	ENSG00000151575	TEX9	-	testis expressed 9	protein-coding	NA	NA
siC-2_peak_3442	chr2	71913753	71914101	349	71913910	9	20.2729	9.59054	15.9889	L1PA3|LINE|L1	NM_001277742	56603	Hs.91546	NM_019885	ENSG00000003137	CYP26B1	CYP26A2|P450RAI-2|P450RAI2|RHFCA	cytochrome P450 family 26 subfamily B member 1	protein-coding	NA	NA
siC-2_peak_4647	chr3	155119230	155119786	557	155119520	9	20.2729	9.59054	15.9889	L1PA2|LINE|L1	NM_007289	4311	Hs.307734	NM_000902	ENSG00000196549	MME	CALLA|CD10|CMT2T|NEP|SCA43|SFE	membrane metalloendopeptidase	protein-coding	NA	NA
siC-2_peak_5341	chr4	167276155	167276505	351	167276398	9	20.2729	9.59054	15.9889	L1PA2|LINE|L1	NM_001204352	50859	Hs.481133	NM_016950	ENSG00000196104	SPOCK3	HSAJ1454|TES-3|TICN3	SPARC/osteonectin, cwcv and kazal like domains proteoglycan 3	protein-coding	NA	NA
siC-2_peak_6597	chr7	49230294	49230626	333	49230463	9	20.2729	9.59054	15.9889	L1PA3|LINE|L1	NR_003595	168448	Hs.567757	NM_152627		CDC14C	CDC14B2|CDC14Bretro|CDC14CP	cell division cycle 14C, pseuodgene	pseudo	NA	NA
siC-2_peak_6624	chr7	64153990	64154340	351	64154080	9	20.2729	9.59054	15.9889	L1PA3|LINE|L1	NM_001159524	730291	Hs.723116	NM_001159524	ENSG00000223614	ZNF735	ZNF735P	zinc finger protein 735	protein-coding	NA	NA
siC-2_peak_6653	chr7	81442823	81443157	335	81443009	9	20.2729	9.59054	15.9889	L1PA3|LINE|L1	NR_136264	105369146	Hs.730390	NR_136264		LOC105369146	-	uncharacterized LOC105369146	ncRNA	NA	NA
siC-2_peak_7082	chr8	83439268	83439616	349	83439470	9	20.2729	9.59054	15.9889	L1PA2|LINE|L1	NR_122034	103352670	Hs.399852	NR_122034	ENSG00000253898	LINC01419	LVCAT7|TCONS_00014497	long intergenic non-protein coding RNA 1419	ncRNA	NA	NA
siC-2_peak_7531	chr9	117606943	117607275	333	117607148	9	20.2729	9.59054	15.9889	L1PA3|LINE|L1	NR_109806	101928797	Hs.382317	NR_109806	ENSG00000233569	LOC101928797	-	uncharacterized LOC101928797	ncRNA	NA	NA
siC-2_peak_3143	chr19	21661275	21661631	357	21661349	10	20.255	10.2693	15.9754	L1PA2|LINE|L1	NR_144514	400682	Hs.568075	NR_144514		LOC400682	-	zinc finger protein 100-like	pseudo	NA	NA
siC-2_peak_1786	chr13	33886653	33886983	331	33886768	11	20.2297	10.8112	15.951	L1PA3|LINE|L1	NM_181558	5983	Hs.115474	NM_002915	ENSG00000133119	RFC3	RFC38	replication factor C subunit 3	protein-coding	NA	NA
siC-2_peak_3352	chr2	31842017	31842369	353	31842200	11	20.2297	10.8112	15.951	L1PA3|LINE|L1	NM_001137602	51072	Hs.444969	NM_015955	ENSG00000162959	MEMO1	C2orf4|CGI-27|MEMO|NS5ATP7	mediator of cell motility 1	protein-coding	NA	NA
siC-2_peak_4036	chr20	53977904	53978258	355	53978033	11	20.2297	10.8112	15.951	L1PA3|LINE|L1	NM_001323347	8537	Hs.400556	NM_003657	ENSG00000064787	BCAS1	AIBC1|NABC1	breast carcinoma amplified sequence 1	protein-coding	NA	NA
siC-2_peak_6991	chr8	51390758	51391092	335	51390895	11	20.2297	10.8112	15.951	L1PA3|LINE|L1	NM_144651	137902	Hs.444882	NM_144651	ENSG00000147485	PXDNL	PMR1|PRM1|VPO2	peroxidasin like	protein-coding	NA	NA
siC-2_peak_779	chr10	23866862	23867198	337	23867008	11	20.2297	10.8112	15.951	L1PA3|LINE|L1	NM_001098500	56243	Hs.445885	NM_019590	ENSG00000120549	KIAA1217	SKT	KIAA1217	protein-coding	NA	NA
siC-2_peak_7972	chrX	104531952	104532324	373	104532097	11	20.2297	10.8112	15.951	L1PA3|LINE|L1	NM_017416	26280	Hs.675519	NM_017416	ENSG00000189108	IL1RAPL2	IL-1R9|IL1R9|IL1RAPL-2|TIGIRR-1	interleukin 1 receptor accessory protein like 2	protein-coding	NA	NA
siC-2_peak_190	chr1	70268902	70269270	369	70268992	9	20.2251	9.58617	15.949	intron (NM_030816, intron 12 of 12)	NM_001190987	9295	Hs.479693	NM_004768	ENSG00000116754	SRSF11	NET2|SFRS11|dJ677H15.2|p54	serine and arginine rich splicing factor 11	protein-coding	NA	NA
siC-2_peak_1713	chr12	106471883	106472231	349	106471970	9	20.131	9.57746	15.8566	L1PA2|LINE|L1	NM_213594	5992	Hs.388827	NM_002920	ENSG00000111783	RFX4	NYD-SP10	regulatory factor X4	protein-coding	NA	NA
siC-2_peak_4005	chr20	30514069	30514726	658	30514109	23	20.0377	9.5099	15.7643	LSU-rRNA_Hsa|rRNA|rRNA	NR_045115	140678	Hs.653099	NR_045115		MLLT10P1	MLLT10L|bA348I14.3	myeloid/lymphoid or mixed-lineage leukemia; translocated to, 10 pseudogene 1	pseudo	NA	NA
siC-2_peak_714	chr1	247888342	247888690	349	247888544	9	19.9937	9.56443	15.7209	L1PA2|LINE|L1	NM_001001957	343171	Hs.269151	NM_001001957	ENSG00000238243	OR2W3	OR2W3P|OR2W8P|OST718	olfactory receptor family 2 subfamily W member 3	protein-coding	NA	NA
siC-2_peak_4020	chr20	41128095	41128433	339	41128248	11	19.9857	10.7597	15.7133	L1PA3|LINE|L1	NM_182811	5335	Hs.268177	NM_002660	ENSG00000124181	PLCG1	NCKAP3|PLC-II|PLC1|PLC148|PLCgamma1	phospholipase C gamma 1	protein-coding	NA	NA
siC-2_peak_2928	chr17	82443836	82444210	375	82444034	21	19.9736	10.1005	15.7013	exon (NM_001193655, exon 7 of 7)	NM_001193655	79415	Hs.163113	NM_001033046	ENSG00000178927	C17orf62	-	chromosome 17 open reading frame 62	protein-coding	NA	NM_001033046
siC-2_peak_4528	chr3	111240280	111240644	365	111240355	10	19.9486	10.224	15.6765	L1PA4|LINE|L1	NM_001243288	25945	Hs.293917	NM_015480	ENSG00000177707	NECTIN3	CD113|CDW113|NECTIN-3|PPR3|PRR3|PVRL3|PVRR3	nectin cell adhesion molecule 3	protein-coding	NA	NA
siC-2_peak_6400	chr6	144371061	144371371	311	144371138	17	19.8888	11.162	15.618	intron (NM_007124, intron 1 of 73)	NR_132778	106635530		NR_132778		SNORA98	-	small nucleolar RNA, H/ACA box 98	snoRNA	NA	NA
siC-2_peak_1217	chr11	58297469	58297803	335	58297648	9	19.8459	9.54996	15.5753	L1PA3|LINE|L1	NM_207374	81341	Hs.531507	NM_207374	ENSG00000172772	OR10W1	OR10W1P|OR10W1Q|OR11-236|UNQ6469	olfactory receptor family 10 subfamily W member 1	protein-coding	NA	NA
siC-2_peak_1337	chr11	99031775	99032135	361	99032032	9	19.8459	9.54996	15.5753	L1PA3|LINE|L1	NM_001243271	53942	Hs.656783	NM_014361	ENSG00000149972	CNTN5	HNB-2s|NB-2	contactin 5	protein-coding	NA	NA
siC-2_peak_149	chr1	58126475	58126825	351	58126676	9	19.8459	9.54996	15.5753	L1PA2|LINE|L1	NM_021080	1600	Hs.477370	NM_021080	ENSG00000173406	DAB1	-	DAB1, reelin adaptor protein	protein-coding	NA	NA
siC-2_peak_1683	chr12	95250074	95250414	341	95250221	9	19.8459	9.54996	15.5753	intron (NR_038242, intron 1 of 11)	NR_038241	55591	Hs.24135	NM_017599	ENSG00000028203	VEZT	VEZATIN	vezatin, adherens junctions transmembrane protein	protein-coding	NA	NA
siC-2_peak_203	chr1	75322962	75323310	349	75323091	9	19.8459	9.54996	15.5753	L1PA3|LINE|L1	NM_001256114	431707	Hs.403934	NM_001001933	ENSG00000162624	LHX8	LHX7	LIM homeobox 8	protein-coding	NA	NA
siC-2_peak_207	chr1	75919399	75919735	337	75919578	9	19.8459	9.54996	15.5753	L1PA3|LINE|L1	NM_080868	127247	Hs.125423	NM_080868	ENSG00000154007	ASB17	Asb-17	ankyrin repeat and SOCS box containing 17	protein-coding	NA	NA
siC-2_peak_2208	chr14	83220868	83221216	349	83221030	9	19.8459	9.54996	15.5753	L1PA2|LINE|L1	NR_110074	101928559	Hs.525499	NR_110074	ENSG00000258977	LINC01467	-	long intergenic non-protein coding RNA 1467	ncRNA	NA	NA
siC-2_peak_2396	chr15	90328508	90328836	329	90328680	9	19.8459	9.54996	15.5753	L1PA3|LINE|L1	NR_028287	23766	Hs.592014	NR_028287		GABARAPL3	ATG8D	GABA type A receptor associated protein like 3 pseudogene	pseudo	NA	NA
siC-2_peak_2959	chr18	11690472	11690808	337	11690608	9	19.8459	9.54996	15.5753	L1PA3|LINE|L1	NM_182978	2774	Hs.136295	NM_002071	ENSG00000141404	GNAL	DYT25	G protein subunit alpha L	protein-coding	NA	NA
siC-2_peak_3002	chr18	35866106	35866444	339	35866243	9	19.8459	9.54996	15.5753	L1PA3|LINE|L1	NR_029616	406963		NR_029616	ENSG00000207797	MIR187	MIRN187|miR-187|miRNA187	microRNA 187	ncRNA	NA	NA
siC-2_peak_3375	chr2	43542880	43543212	333	43543071	9	19.8459	9.54996	15.5753	L1PA3|LINE|L1	NM_001083953	63892	Hs.369592	NM_022065	ENSG00000115970	THADA	ARMC13|GITA	THADA, armadillo repeat containing	protein-coding	NA	NA
siC-2_peak_3431	chr2	68445829	68446156	328	68446009	9	19.8459	9.54996	15.5753	L1PA3|LINE|L1	NM_001024680	554251	Hs.164117	NM_001024680	ENSG00000204923	FBXO48	-	F-box protein 48	protein-coding	NA	NA
siC-2_peak_3589	chr2	128858998	128859354	357	128859103	9	19.8459	9.54996	15.5753	L1PA2|LINE|L1	NR_110278	101927881	Hs.570247	NR_110278		LOC101927881	-	uncharacterized LOC101927881	ncRNA	NA	NA
siC-2_peak_3732	chr2	174819677	174820011	335	174819884	9	19.8459	9.54996	15.5753	L1PA3|LINE|L1	NM_001206602	1123	Hs.380138	NM_001822	ENSG00000128656	CHN1	ARHGAP2|CHN|DURS2|NC|RHOGAP2	chimerin 1	protein-coding	NA	NA
siC-2_peak_3986	chr20	23896867	23897197	331	23897005	9	19.8459	9.54996	15.5753	L1PA3|LINE|L1	NM_001900	1473	Hs.121489	NM_001900	ENSG00000170367	CST5	-	cystatin D	protein-coding	NA	NA
siC-2_peak_4654	chr3	156652483	156652831	349	156652576	9	19.8459	9.54996	15.5753	L1PA3|LINE|L1	NM_015508	25976	Hs.744050	NM_015508	ENSG00000163659	TIPARP	ARTD14|PARP7|pART14	TCDD inducible poly(ADP-ribose) polymerase	protein-coding	NA	NA
siC-2_peak_4868	chr4	36071713	36072069	357	36071797	9	19.8459	9.54996	15.5753	L1PA2|LINE|L1	NR_122079	439933	Hs.591071	NR_122079	ENSG00000247193	LOC439933	-	uncharacterized LOC439933	ncRNA	NA	NA
siC-2_peak_4977	chr4	65496248	65496588	341	65496405	9	19.8459	9.54996	15.5753	L1PA2|LINE|L1	NM_001318761	2044	Hs.654492	NM_004439	ENSG00000145242	EPHA5	CEK7|EHK-1|EHK1|EK7|HEK7|TYRO4	EPH receptor A5	protein-coding	NA	NA
siC-2_peak_5009	chr4	74652129	74652457	329	74652207	9	19.8459	9.54996	15.5753	L1PA3|LINE|L1	NM_001316963	685	Hs.591704	NM_001729	ENSG00000174808	BTC	-	betacellulin	protein-coding	NA	NA
siC-2_peak_5117	chr4	103595763	103596097	335	103595920	9	19.8459	9.54996	15.5753	L1PA3|LINE|L1	NM_001059	6870	Hs.942	NM_001059	ENSG00000169836	TACR3	HH11|NK-3R|NK3R|NKR|TAC3RL	tachykinin receptor 3	protein-coding	NA	NA
siC-2_peak_5317	chr4	162872465	162872816	352	162872642	9	19.8459	9.54996	15.5753	L1PA3|LINE|L1	NR_039659	100616234		NR_039659	ENSG00000283468	MIR4454	-	microRNA 4454	ncRNA	NA	NA
siC-2_peak_5353	chr4	172178668	172179024	357	172178750	9	19.8459	9.54996	15.5753	L1PA2|LINE|L1	NR_134656	441052	Hs.386236	NR_134656		LOC441052	-	uncharacterized LOC441052	ncRNA	NA	NA
siC-2_peak_5459	chr5	28196175	28196523	349	28196315	9	19.8459	9.54996	15.5753	L1PA2|LINE|L1	NR_134265	105374698	Hs.124461	NR_134265	ENSG00000249785	LINC02103	-	long intergenic non-protein coding RNA 2103	ncRNA	NA	NA
siC-2_peak_5465	chr5	29186604	29186931	328	29186766	9	19.8459	9.54996	15.5753	L1PA2|LINE|L1	NR_130777	101929660	Hs.171348	NR_130777		LINC02109	-	long intergenic non-protein coding RNA 2109	ncRNA	NA	NA
siC-2_peak_5860	chr5	128604811	128605179	369	128604911	9	19.8459	9.54996	15.5753	L1PA2|LINE|L1	NM_001999	2201	Hs.519294	NM_001999	ENSG00000138829	FBN2	CCA|DA9|EOMD	fibrillin 2	protein-coding	NA	NA
siC-2_peak_5969	chr5	166469130	166469480	351	166469236	9	19.8459	9.54996	15.5753	L1PA2|LINE|L1	NR_108020	102557615		NR_108020	ENSG00000254130	LINC01947	CTB-7E3.1	long intergenic non-protein coding RNA 1947	ncRNA	NA	NA
siC-2_peak_6375	chr6	128905653	128906003	351	128905843	9	19.8459	9.54996	15.5753	L1PA3|LINE|L1	NM_000426	3908	Hs.200841	NM_000426	ENSG00000196569	LAMA2	LAMM	laminin subunit alpha 2	protein-coding	NA	NA
siC-2_peak_6482	chr7	8650987	8651353	367	8651176	9	19.8459	9.54996	15.5753	L1PA3|LINE|L1	NM_152745	30010	Hs.487564	NM_152745	ENSG00000122584	NXPH1	NPH1|Nbla00697	neurexophilin 1	protein-coding	NA	NA
siC-2_peak_6552	chr7	30414289	30414869	581	30414729	9	19.8459	9.54996	15.5753	L1PA2|LINE|L1	NR_108081	100506516		NR_108081	ENSG00000281404	LINC01176	-	long intergenic non-protein coding RNA 1176	ncRNA	NA	NA
siC-2_peak_6572	chr7	37163356	37163690	335	37163528	9	19.8459	9.54996	15.5753	L1PA3|LINE|L1	NR_104120	100861514	Hs.627775	NR_104120	ENSG00000224101	ELMO1-AS1	-	ELMO1 antisense RNA 1	ncRNA	NA	NA
siC-2_peak_6610	chr7	58002082	58002444	363	58002263	9	19.8459	9.54996	15.5753	L1PA2|LINE|L1	NM_001159279	441234	Hs.533121	NM_001159279	ENSG00000182111	ZNF716	-	zinc finger protein 716	protein-coding	NA	NA
siC-2_peak_6706	chr7	96552204	96552572	369	96552396	9	19.8459	9.54996	15.5753	L1PA2|LINE|L1	NM_001201451	401388	Hs.734935	NM_207503	ENSG00000127922	C7orf76	-	chromosome 7 open reading frame 76	protein-coding	NA	NA
siC-2_peak_6893	chr8	17625003	17625339	337	17625208	9	19.8459	9.54996	15.5753	AluSc5|SINE|Alu	NM_006207	5157	Hs.458573	NM_006207	ENSG00000104213	PDGFRL	PDGRL|PRLTS	platelet derived growth factor receptor like	protein-coding	NA	NA
siC-2_peak_6899	chr8	20682137	20682473	337	20682314	9	19.8459	9.54996	15.5753	L1PA3|LINE|L1	NR_130773	102467222	Hs.444226	NR_130773	ENSG00000253147	LOC102467222	-	uncharacterized LOC102467222	ncRNA	NA	NA
siC-2_peak_6922	chr8	31680154	31680500	347	31680282	9	19.8459	9.54996	15.5753	L1PA3|LINE|L1	NM_013962	3084	Hs.453951	NM_004495	ENSG00000157168	NRG1	ARIA|GGF|GGF2|HGL|HRG|HRG1|HRGA|MST131|MSTP131|NDF|NRG1-IT2|SMDF	neuregulin 1	protein-coding	NA	NA
siC-2_peak_7048	chr8	71741535	71741889	355	71741635	9	19.8459	9.54996	15.5753	L1PA4|LINE|L1	NR_033652	100132891	Hs.137674	NR_033651	ENSG00000235531	MSC-AS1	-	MSC antisense RNA 1	ncRNA	NA	NA
siC-2_peak_7080	chr8	82838496	82838846	351	82838576	9	19.8459	9.54996	15.5753	L1PA3|LINE|L1	NR_134295	101927141	Hs.128557	NR_134295	ENSG00000254394	LOC101927141	-	uncharacterized LOC101927141	ncRNA	NA	NA
siC-2_peak_7508	chr9	103750348	103750678	331	103750498	9	19.8459	9.54996	15.5753	L1PA3|LINE|L1	NR_109803	101928523		NR_109803		LOC101928523	-	uncharacterized LOC101928523	ncRNA	NA	NA
siC-2_peak_7581	chrX	3966686	3967054	369	3966776	9	19.8459	9.54996	15.5753	L1PA2|LINE|L1	NR_034031	389906	Hs.636199	NM_001045547		LOC389906	-	zinc finger protein 839 pseudogene	pseudo	NA	NA
siC-2_peak_7723	chrX	50031738	50032068	331	50031944	9	19.8459	9.54996	15.5753	L1PA3|LINE|L1	NR_030226	574504		NR_030226	ENSG00000272080	MIR502	MIRN502|hsa-mir-502|mir-502	microRNA 502	ncRNA	NA	NA
siC-2_peak_7771	chrX	64424418	64424774	357	64424487	9	19.8459	9.54996	15.5753	L1PA2|LINE|L1	NM_017677	55613	Hs.442892	NM_017677	ENSG00000102043	MTMR8	-	myotubularin related protein 8	protein-coding	NA	NA
siC-2_peak_8106	chrX	131191649	131191979	331	131191790	9	19.8459	9.54996	15.5753	L1PA3|LINE|L1	NM_001170963	3547	Hs.22111	NM_001555	ENSG00000147255	IGSF1	CHTE|IGCD1|IGDC1|INHBP|PGSF2|p120	immunoglobulin superfamily member 1	protein-coding	NA	NA
siC-2_peak_880	chr10	55683086	55683454	369	55683250	9	19.8459	9.54996	15.5753	L1PA2|LINE|L1	NM_001190478	100463289	Hs.727204	NM_001190478	ENSG00000249860	MTRNR2L5	HN5	MT-RNR2-like 5	protein-coding	NA	NA
siC-2_peak_1857	chr13	54740540	54740902	363	54740701	9	19.8172	9.5471	15.5723	L1PA3|LINE|L1	NR_031628	100302187		NR_031628	ENSG00000283126	MIR1297	MIRN1297|hsa-mir-1297|mir-1297	microRNA 1297	ncRNA	NA	NA
siC-2_peak_5708	chr5	83902073	83902405	333	83902223	9	19.8172	9.5471	15.5723	L1PA3|LINE|L1	NM_001884	1404	Hs.2799	NM_001884	ENSG00000145681	HAPLN1	CRT1|CRTL1	hyaluronan and proteoglycan link protein 1	protein-coding	NA	NA
siC-2_peak_5957	chr5	162789796	162790127	332	162789888	9	19.8172	9.5471	15.5723	L1PA3|LINE|L1	NM_199246	900	Hs.79101	NM_004060	ENSG00000113328	CCNG1	CCNG	cyclin G1	protein-coding	NA	NA
siC-2_peak_6058	chr6	29115209	29115565	357	29115391	9	19.8172	9.5471	15.5723	L1PA2|LINE|L1	NM_001005216	442186	Hs.738947	NM_001005216	ENSG00000204701	OR2J3	6M1-3|C3HEXS|HS6M1-3|OR6-16|OR6-6|OR6.3.6|ORL671	olfactory receptor family 2 subfamily J member 3	protein-coding	NA	NA
siC-2_peak_719	chr1	248724583	248724923	341	248724767	9	19.8172	9.5471	15.5723	L1PA3|LINE|L1	NR_125950	101928226		NR_125950		LOC101928226	-	uncharacterized LOC101928226	ncRNA	NA	NA
siC-2_peak_7815	chrX	70303958	70304288	331	70304171	9	19.8172	9.5471	15.5723	L1PA3|LINE|L1	NM_012310	24137	Hs.648326	NM_012310	ENSG00000090889	KIF4A	KIF4|KIF4G1|MRX100	kinesin family member 4A	protein-coding	NA	NA
siC-2_peak_8169	chrX	147552414	147552752	339	147552469	9	19.8172	9.5471	15.5723	Intergenic	NR_030240	574518		NR_030240	ENSG00000207867	MIR514A3	MIR514-3|MIRN514-3|hsa-mir-514a-3	microRNA 514a-3	ncRNA	NA	NA
siC-2_peak_1247	chr11	67168586	67168905	320	67168748	10	19.7864	10.199	15.5462	intron (NR_027473, intron 2 of 20)	NR_027473	22992	Hs.124147	NM_012308	ENSG00000173120	KDM2A	CXXC8|FBL11|FBL7|FBXL11|JHDM1A|LILINA	lysine demethylase 2A	protein-coding	NA	NA
siC-2_peak_1433	chr12	5105476	5105836	361	5105631	10	19.7864	10.199	15.5462	L1PA3|LINE|L1	NM_002234	3741	Hs.150208	NM_002234	ENSG00000130037	KCNA5	ATFB7|HCK1|HK2|HPCN1|KV1.5|PCN1	potassium voltage-gated channel subfamily A member 5	protein-coding	NA	NA
siC-2_peak_1631	chr12	78761818	78762172	355	78761970	10	19.7864	10.199	15.5462	L1PA3|LINE|L1	NM_001135805	6857	Hs.310545	NM_005639	ENSG00000067715	SYT1	P65|SVP65|SYT	synaptotagmin 1	protein-coding	NA	NA
siC-2_peak_1720	chr12	111829082	111829508	427	111829283	10	19.7864	10.199	15.5462	L1PA3|LINE|L1	NM_003668	8550	Hs.333120	NM_003668	ENSG00000089022	MAPKAPK5	MAPKAP-K5|MK-5|MK5|PRAK	mitogen-activated protein kinase-activated protein kinase 5	protein-coding	NA	NA
siC-2_peak_1994	chr13	107579686	107580175	490	107579910	10	19.7864	10.199	15.5462	L1PA2|LINE|L1	NR_031671	100302286		NR_031671	ENSG00000221650	MIR1267	MIRN1267|hsa-mir-1267	microRNA 1267	ncRNA	NA	NA
siC-2_peak_2041	chr14	28544417	28544773	357	28544501	10	19.7864	10.199	15.5462	L1PA2|LINE|L1	NR_125758	103695363	Hs.569360	NR_125758		FOXG1-AS1	FOXG1-AS	FOXG1 antisense RNA 1 (head to head)	ncRNA	NA	NA
siC-2_peak_2842	chr17	32640323	32640694	372	32640422	10	19.7864	10.199	15.5462	L1PA3|LINE|L1	NM_003885	8851	Hs.500015	NM_003885	ENSG00000176749	CDK5R1	CDK5P35|CDK5R|NCK5A|p23|p25|p35|p35nck5a	cyclin dependent kinase 5 regulatory subunit 1	protein-coding	NA	NA
siC-2_peak_3139	chr19	19836233	19836589	357	19836305	10	19.7864	10.199	15.5462	L1PA2|LINE|L1	NM_001099269	440515	Hs.351906	NM_001099269	ENSG00000081665	ZNF506	-	zinc finger protein 506	protein-coding	NA	NA
siC-2_peak_4015	chr20	39875131	39875485	355	39875295	10	19.7864	10.199	15.5462	L1PA3|LINE|L1	NR_109937	100505663	Hs.559348	NR_109936	ENSG00000237767	LINC01370	HI-LNC25|HILNC25	long intergenic non-protein coding RNA 1370	ncRNA	NA	NA
siC-2_peak_4039	chr20	54810874	54811234	361	54810956	10	19.7864	10.199	15.5462	L1PA3|LINE|L1	NM_177959	55816	Hs.473133	NM_018431	ENSG00000101134	DOK5	C20orf180|IRS-6|IRS6	docking protein 5	protein-coding	NA	NA
siC-2_peak_4329	chr3	40238920	40239276	357	40239008	10	19.7864	10.199	15.5462	L1PA3|LINE|L1	NM_005875	10289	Hs.315230	NM_005875	ENSG00000114784	EIF1B	GC20	eukaryotic translation initiation factor 1B	protein-coding	NA	NA
siC-2_peak_4500	chr3	101947530	101947862	333	101947597	10	19.7864	10.199	15.5462	L1PA2|LINE|L1	NR_026934	152225	Hs.376768	NR_026934	ENSG00000214407	LINC02085	-	long intergenic non-protein coding RNA 2085	ncRNA	NA	NA
siC-2_peak_4764	chr3	191575362	191575698	337	191575498	10	19.7864	10.199	15.5462	L1PA3|LINE|L1	NM_001083308	152138	Hs.690618	NM_001083308		PYDC2	POP2|cPOP2	pyrin domain containing 2	protein-coding	NA	NA
siC-2_peak_4819	chr4	19334675	19335023	349	19334757	10	19.7864	10.199	15.5462	L1PA2|LINE|L1	NM_004787	9353	Hs.29802	NM_004787	ENSG00000145147	SLIT2	SLIL3|Slit-2	slit guidance ligand 2	protein-coding	NA	NA
siC-2_peak_5282	chr4	151268460	151268790	331	151268636	10	19.7864	10.199	15.5462	L1PA3|LINE|L1	NM_183375	345062	Hs.651266	NM_183375	ENSG00000189099	PRSS48	ESSPL	protease, serine 48	protein-coding	NA	NA
siC-2_peak_538	chr1	177408777	177409151	375	177409001	10	19.7864	10.199	15.5462	L1PA2|LINE|L1	NR_126001	102724661	Hs.146628	NR_126001		LINC01645	-	long intergenic non-protein coding RNA 1645	ncRNA	NA	NA
siC-2_peak_5706	chr5	83457819	83458181	363	83458100	10	19.7864	10.199	15.5462	L1PA2|LINE|L1	NM_001164097	1462	Hs.643801	NM_004385	ENSG00000038427	VCAN	CSPG2|ERVR|GHAP|PG-M|WGN|WGN1	versican	protein-coding	NA	NA
siC-2_peak_5820	chr5	114476050	114476396	347	114476145	10	19.7864	10.199	15.5462	L1PA2|LINE|L1	NR_103458	3781	Hs.98280	NM_021614	ENSG00000080709	KCNN2	KCa2.2|SK2|SKCA2|SKCa 2|hSK2	potassium calcium-activated channel subfamily N member 2	protein-coding	NA	NA
siC-2_peak_600	chr1	196780822	196781174	353	196780906	10	19.7864	10.199	15.5462	L1PA3|LINE|L1	NM_021023	10878	Hs.709217	NM_021023	ENSG00000116785	CFHR3	CFHL3|DOWN16|FHR-3|FHR3|HLF4	complement factor H related 3	protein-coding	NA	NA
siC-2_peak_6697	chr7	92183767	92184103	337	92183938	10	19.7864	10.199	15.5462	L1PA3|LINE|L1	NM_001161528	401387	Hs.671729	NM_001045475	ENSG00000240720	LRRD1	-	leucine rich repeats and death domain containing 1	protein-coding	NA	NA
siC-2_peak_7247	chr8	134243466	134243887	422	134243636	10	19.7864	10.199	15.5462	GA-rich|Low_complexity|Low_complexity	NR_002438	594840	Hs.626298	NR_002438	ENSG00000248492	ZFAT-AS1	NCRNA00070|SAS-ZFAT|ZFAT-AS|ZFATAS	ZFAT antisense RNA 1	ncRNA	NA	NA
siC-2_peak_7439	chr9	73552221	73552559	339	73552295	10	19.7864	10.199	15.5462	L1PA3|LINE|L1	NM_000700	301	Hs.494173	NM_000700	ENSG00000135046	ANXA1	ANX1|LPC1	annexin A1	protein-coding	NA	NA
siC-2_peak_7729	chrX	51497676	51498054	379	51497915	10	19.7864	10.199	15.5462	L1PA3|LINE|L1	NM_018159	55190	Hs.200016	NM_018159	ENSG00000196368	NUDT11	APS1|ASP1|DIPP3b|DIPP3beta|hDIPP3beta	nudix hydrolase 11	protein-coding	NA	NA
siC-2_peak_7915	chrX	85788755	85789093	339	85788864	10	19.7864	10.199	15.5462	L1PA3|LINE|L1	NR_031710	100302171		NR_031710	ENSG00000283435	MIR1321	MIRN1321|hsa-mir-1321	microRNA 1321	ncRNA	NA	NA
siC-2_peak_7929	chrX	88033211	88033565	355	88033291	10	19.7864	10.199	15.5462	L1PA2|LINE|L1	NM_057162	56062	Hs.49075	NM_019117	ENSG00000102271	KLHL4	DKELCHL|KHL4	kelch like family member 4	protein-coding	NA	NA
siC-2_peak_8010	chrX	113337838	113338194	357	113337928	10	19.7864	10.199	15.5462	L1PA2|LINE|L1	NR_110399	101928437	Hs.640112	NR_110399		LOC101928437	-	uncharacterized LOC101928437	ncRNA	NA	NA
siC-2_peak_8101	chrX	130786250	130786775	526	130786482	10	19.7864	10.199	15.5462	L1PA3|LINE|L1	NR_135655	105373338	Hs.642023	NR_135655		LOC105373338	-	uncharacterized LOC105373338	ncRNA	NA	NA
siC-2_peak_8184	chrX	150024785	150025113	329	150024950	10	19.6609	10.1791	15.4342	L1PA3|LINE|L1	NR_027456	100272228	Hs.496916	NR_027456	ENSG00000235703	LINC00894	-	long intergenic non-protein coding RNA 894	ncRNA	NA	NA
siC-2_peak_170	chr1	65544819	65545155	337	65544966	11	19.5401	10.6604	15.315	L1PA3|LINE|L1	NM_001198689	3953	Hs.23581	NM_002303	ENSG00000116678	LEPR	CD295|LEP-R|LEPRD|OB-R|OBR	leptin receptor	protein-coding	NA	NA
siC-2_peak_5303	chr4	157856402	157856762	361	157856663	11	19.5401	10.6604	15.315	L1PA3|LINE|L1	NR_026992	340017	Hs.428275	NR_026992	ENSG00000234111	LOC340017	-	uncharacterized LOC340017	ncRNA	NA	NA
siC-2_peak_5919	chr5	152340034	152340395	362	152340147	11	19.5401	10.6604	15.315	L1PA2|LINE|L1	NM_020167	56923	Hs.731911	NM_020167	ENSG00000132911	NMUR2	FM-4|FM4|NMU-R2|NMU2R|TGR-1|TGR1	neuromedin U receptor 2	protein-coding	NA	NA
siC-2_peak_6634	chr7	72106505	72107066	562	72106786	11	19.5401	10.6604	15.315	GA-rich|Low_complexity|Low_complexity	NM_001017440	83698	Hs.592750	NM_031468	ENSG00000183166	CALN1	CABP8	calneuron 1	protein-coding	NA	NA
siC-2_peak_8201	chrX	152525563	152525899	337	152525731	11	19.5401	10.6604	15.315	L1PA3|LINE|L1	NM_000808	2556	Hs.123024	NM_000808	ENSG00000011677	GABRA3	-	gamma-aminobutyric acid type A receptor alpha3 subunit	protein-coding	NA	NA
siC-2_peak_7268	chr8	143858107	143858566	460	143858336	16	19.5022	11.1361	15.2789	exon (NM_031308, exon 2 of 2)	NM_178564	340371	Hs.521926	NM_178564	ENSG00000185189	NRBP2	TRG16|pp9320	nuclear receptor binding protein 2	protein-coding	NA	NA
siC-2_peak_1016	chr10	115282277	115282605	329	115282419	8	19.4311	8.74772	15.2087	L1PA3|LINE|L1	NR_074088	26033	Hs.501127	NM_207303	ENSG00000107518	ATRNL1	ALP|bA338L11.1|bA454H24.1	attractin like 1	protein-coding	NA	NA
siC-2_peak_1076	chr11	11035196	11035524	329	11035323	8	19.4311	8.74772	15.2087	L1PA3|LINE|L1	NR_034137	729013	Hs.726427	NR_034137	ENSG00000247271	ZBED5-AS1	-	ZBED5 antisense RNA 1	ncRNA	NA	NA
siC-2_peak_1085	chr11	15388037	15388369	333	15388203	8	19.4311	8.74772	15.2087	L1PA3|LINE|L1	NM_001278313	387755	Hs.591997	NM_001031853	ENSG00000188487	INSC	-	inscuteable homolog (Drosophila)	protein-coding	NA	NA
siC-2_peak_1327	chr11	96903849	96904175	327	96904041	8	19.4311	8.74772	15.2087	L1PA3|LINE|L1	NR_135097	105369443	Hs.599377	NR_135097	ENSG00000256684	LOC105369443	-	uncharacterized LOC105369443	ncRNA	NA	NA
siC-2_peak_1444	chr12	9850665	9851019	355	9850900	8	19.4311	8.74772	15.2087	L1PA2|LINE|L1	NM_005127	9976	Hs.85201	NM_005127	ENSG00000110852	CLEC2B	AICL|CLECSF2|HP10085|IFNRG1	C-type lectin domain family 2 member B	protein-coding	NA	NA
siC-2_peak_1445	chr12	10012416	10012750	335	10012592	8	19.4311	8.74772	15.2087	intron (NR_135049, intron 1 of 5)	NM_001319242	387837	Hs.127937	NM_205852	ENSG00000256660	CLEC12B	UNQ5782	C-type lectin domain family 12 member B	protein-coding	NA	NA
siC-2_peak_1487	chr12	22803620	22803950	331	22803793	8	19.4311	8.74772	15.2087	Intergenic	NM_018638	55500	Hs.29464	NM_018638	ENSG00000139163	ETNK1	EKI|EKI 1|EKI1|Nbla10396	ethanolamine kinase 1	protein-coding	NA	NA
siC-2_peak_1500	chr12	28361196	28361530	335	28361315	8	19.4311	8.74772	15.2087	L1PA3|LINE|L1	NM_001330367	55297	Hs.653125	NM_018318	ENSG00000123106	CCDC91	HSD8|p56	coiled-coil domain containing 91	protein-coding	NA	NA
siC-2_peak_1513	chr12	33155721	33156052	332	33155766	8	19.4311	8.74772	15.2087	Intergenic	NM_001005242	5318	Hs.164384	NM_004572	ENSG00000057294	PKP2	ARVD9	plakophilin 2	protein-coding	NA	NA
siC-2_peak_1809	chr13	40154492	40154824	333	40154666	8	19.4311	8.74772	15.2087	L1ME4a|LINE|L1	NR_046870	100874127	Hs.578028	NR_046870	ENSG00000230710	LINC00332	NCRNA00332	long intergenic non-protein coding RNA 332	ncRNA	NA	NA
siC-2_peak_1817	chr13	43351239	43351776	538	43351487	8	19.4311	8.74772	15.2087	L1PA2|LINE|L1	NR_120399	100874130	Hs.738887	NR_120399		ENOX1-AS2	-	ENOX1 antisense RNA 2	ncRNA	NA	NA
siC-2_peak_1856	chr13	54643619	54643945	327	54643779	8	19.4311	8.74772	15.2087	L1PA3|LINE|L1	NR_031628	100302187		NR_031628	ENSG00000283126	MIR1297	MIRN1297|hsa-mir-1297|mir-1297	microRNA 1297	ncRNA	NA	NA
siC-2_peak_195	chr1	72120531	72120869	339	72120705	8	19.4311	8.74772	15.2087	L1PA2|LINE|L1	NM_173808	257194	Hs.146542	NM_173808	ENSG00000172260	NEGR1	DMML2433|IGLON4|KILON|Ntra	neuronal growth regulator 1	protein-coding	NA	NA
siC-2_peak_2254	chr15	22004428	22004772	345	22004500	8	19.4311	8.74772	15.2087	L1PA3|LINE|L1	NR_110481	101927079	Hs.525666	NR_110116		LOC101927079	-	uncharacterized LOC101927079	ncRNA	NA	NA
siC-2_peak_2280	chr15	35280969	35281301	333	35281136	8	19.4311	8.74772	15.2087	Intergenic	NR_003144	723972	Hs.631698	NR_003144	ENSG00000259516	ANP32AP1	-	acidic nuclear phosphoprotein 32 family member A pseudogene 1	pseudo	NA	NA
siC-2_peak_2342	chr15	59502191	59502522	332	59502274	8	19.4311	8.74772	15.2087	L1PA3|LINE|L1	NM_152450	145773	Hs.531168	NM_152450	ENSG00000157470	FAM81A	-	family with sequence similarity 81 member A	protein-coding	NA	NA
siC-2_peak_2425	chr16	6656717	6657316	600	6657017	8	19.4311	8.74772	15.2087	intron (NM_001308117, intron 3 of 15)	NM_001142334	54715	Hs.459842	NM_018723	ENSG00000078328	RBFOX1	2BP1|A2BP1|FOX-1|FOX1|HRNBP1	RNA binding protein, fox-1 homolog 1	protein-coding	NA	NA
siC-2_peak_2786	chr16	89077569	89078230	662	89077900	8	19.4311	8.74772	15.2087	CpG	NM_001284316	197322	Hs.461727	NM_174917	ENSG00000176715	ACSF3	-	acyl-CoA synthetase family member 3	protein-coding	NA	NA
siC-2_peak_285	chr1	104543623	104543951	329	104543764	8	19.4311	8.74772	15.2087	L1PA3|LINE|L1	NR_033990	100129138	Hs.514487	NR_033990	ENSG00000215869	LOC100129138	-	THAP domain containing, apoptosis associated protein 3 pseudogene	pseudo	NA	NA
siC-2_peak_2929	chr18	10027	10399	373	10246	8	19.4311	8.74772	15.2087	(CCCTAA)n|Simple_repeat|Simple_repeat	NR_110795	102723376	Hs.606852	NR_110795		LOC102723376	-	uncharacterized LOC102723376	ncRNA	NA	NA
siC-2_peak_2982	chr18	28225102	28225433	332	28225143	8	19.4311	8.74772	15.2087	L1PA3|LINE|L1	NM_001792	1000	Hs.464829	NM_001792	ENSG00000170558	CDH2	CD325|CDHN|CDw325|NCAD	cadherin 2	protein-coding	NA	NA
siC-2_peak_2999	chr18	34380980	34381326	347	34381172	8	19.4311	8.74772	15.2087	L1P1|LINE|L1	NM_001198945	1837	Hs.643454	NM_001390	ENSG00000134769	DTNA	D18S892E|DRP3|DTN|DTN-A|LVNC1	dystrobrevin alpha	protein-coding	NA	NA
siC-2_peak_3044	chr18	53730336	53730684	349	53730411	8	19.4311	8.74772	15.2087	L1PA2|LINE|L1	NR_110800	101928167	Hs.382012	NR_110800	ENSG00000260433	LINC01917	-	long intergenic non-protein coding RNA 1917	ncRNA	NA	NA
siC-2_peak_314	chr1	117381205	117381533	329	117381379	9	19.4051	9.50406	15.2087	L1PA3|LINE|L1	NM_006699	10905	Hs.435938	NM_006699	ENSG00000198162	MAN1A2	MAN1B	mannosidase alpha class 1A member 2	protein-coding	NA	NA
siC-2_peak_3290	chr2	3416371	3416915	545	3416624	8	19.4311	8.74772	15.2087	intron (NM_001321102, intron 3 of 11)	NM_016030	51112	Hs.252713	NM_016030	ENSG00000171853	TRAPPC12	CGI-87|TTC-15|TTC15	trafficking protein particle complex 12	protein-coding	NA	NA
siC-2_peak_3679	chr2	156103847	156104171	325	156104019	8	19.4311	8.74772	15.2087	L1PA3|LINE|L1	NR_110249	101929378	Hs.171192	NR_110249	ENSG00000226383	LINC01876	-	long intergenic non-protein coding RNA 1876	ncRNA	NA	NA
siC-2_peak_3829	chr2	206577281	206577621	341	206577400	8	19.4311	8.74772	15.2087	L1PA3|LINE|L1	NM_001102659	200726		NM_001102659	ENSG00000235118	LOC200726	-	hCG1657980	protein-coding	NA	NA
siC-2_peak_3834	chr2	207273555	207273905	351	207273748	9	19.4051	9.50406	15.2087	L1PA2|LINE|L1	NR_031633	100302130		NR_031633	ENSG00000221628	MIR1302-4	MIRN1302-4|hsa-mir-1302-4	microRNA 1302-4	ncRNA	NA	NA
siC-2_peak_4010	chr20	33137829	33138168	340	33138043	8	19.4311	8.74772	15.2087	Intergenic	NM_001319164	140683	Hs.125960	NM_080574	ENSG00000131050	BPIFA2	C20orf70|PSP|SPLUNC2|bA49G10.1	BPI fold containing family A member 2	protein-coding	NA	NA
siC-2_peak_4638	chr3	152906050	152906381	332	152906201	8	19.4311	8.74772	15.2087	Intergenic	NM_002563	5028	Hs.79881	NM_002563	ENSG00000169860	P2RY1	P2Y1	purinergic receptor P2Y1	protein-coding	NA	NA
siC-2_peak_4655	chr3	156870969	156871303	335	156871056	8	19.4311	8.74772	15.2087	L1PA3|LINE|L1	NM_001193283	389170	Hs.478048	NM_001004316	ENSG00000197980	LEKR1	-	leucine, glutamate and lysine rich 1	protein-coding	NA	NA
siC-2_peak_5016	chr4	75455887	75456209	323	75455925	8	19.4311	8.74772	15.2087	L1PA3|LINE|L1	NR_103725	25898	Hs.48297	NM_015436	ENSG00000163743	RCHY1	ARNIP|CHIMP|PIRH2|PRO1996|RNF199|ZCHY|ZNF363	ring finger and CHY zinc finger domain containing 1	protein-coding	NA	NA
siC-2_peak_5098	chr4	98413067	98413589	523	98413303	9	19.4051	9.50406	15.2087	L1PA2|LINE|L1	NM_001100430	5910	Hs.132858	NM_021159	ENSG00000138698	RAP1GDS1	GDS1|SmgGDS	Rap1 GTPase-GDP dissociation stimulator 1	protein-coding	NA	NA
siC-2_peak_5129	chr4	105499088	105499436	349	105499257	9	19.4051	9.50406	15.2087	L1PA2|LINE|L1	NM_176866	27068	Hs.654957	NM_006903	ENSG00000138777	PPA2	HSPC124|SCFAI|SCFI|SID6-306	pyrophosphatase (inorganic) 2	protein-coding	NA	NA
siC-2_peak_5229	chr4	135716126	135716458	333	135716314	9	19.4051	9.50406	15.2087	L1PA3|LINE|L1	NR_103762	100507528	Hs.518987	NR_103762	ENSG00000248330	LINC00613	-	long intergenic non-protein coding RNA 613	ncRNA	NA	NA
siC-2_peak_5329	chr4	164474154	164474480	327	164474307	8	19.4311	8.74772	15.2087	L1MA2|LINE|L1	NM_001166373	55016	Hs.592804	NM_017923	ENSG00000145416	MARCH1	MARCH-I|RNF171	membrane associated ring-CH-type finger 1	protein-coding	NA	NA
siC-2_peak_5345	chr4	168702921	168703267	347	168703002	9	19.4051	9.50406	15.2087	L1PA3|LINE|L1	NM_001166109	23022	Hs.151220	NM_016081	ENSG00000129116	PALLD	CGI-151|CGI151|MYN|PNCA1|SIH002	palladin, cytoskeletal associated protein	protein-coding	NA	NA
siC-2_peak_5469	chr5	29876936	29877282	347	29877020	9	19.4051	9.50406	15.2087	L1PA2|LINE|L1	NR_134264	105374704	Hs.151157	NR_134264		LOC105374704	-	uncharacterized LOC105374704	ncRNA	NA	NA
siC-2_peak_5494	chr5	38625616	38625946	331	38625772	8	19.4311	8.74772	15.2087	L1PA3|LINE|L1	NM_002310	3977	Hs.133421	NM_002310	ENSG00000113594	LIFR	CD118|LIF-R|SJS2|STWS|SWS	leukemia inhibitory factor receptor alpha	protein-coding	NA	NA
siC-2_peak_5646	chr5	64129113	64129461	349	64129174	8	19.4311	8.74772	15.2087	L1PA2|LINE|L1	NM_001323292	285671	Hs.657843	NM_178532	ENSG00000164197	RNF180	RINES	ring finger protein 180	protein-coding	NA	NA
siC-2_peak_5802	chr5	109029266	109029594	329	109029425	9	19.4051	9.50406	15.2087	(T)n|Simple_repeat|Simple_repeat	NM_001308031	2241	Hs.107418	NM_005246	ENSG00000151422	FER	PPP1R74|TYK3|p94-Fer	FER tyrosine kinase	protein-coding	NA	NA
siC-2_peak_5868	chr5	130739264	130739596	333	130739473	8	19.4311	8.74772	15.2087	L1PA3|LINE|L1	NR_024611	3094	Hs.483305	NM_005340	ENSG00000169567	HINT1	HINT|NMAN|PKCI-1|PRKCNH1	histidine triad nucleotide binding protein 1	protein-coding	NA	NA
siC-2_peak_6167	chr6	68517515	68517843	329	68517707	8	19.4311	8.74772	15.2087	L1PA3|LINE|L1	NR_125872	101928307	Hs.535825	NR_125872	ENSG00000230910	LOC101928307	-	uncharacterized LOC101928307	ncRNA	NA	NA
siC-2_peak_6171	chr6	69343203	69343553	351	69343370	8	19.4311	8.74772	15.2087	L1PA2|LINE|L1	NM_018368	55788	Hs.271643	NM_018368	ENSG00000168216	LMBRD1	C6orf209|LMBD1|MAHCF|NESI	LMBR1 domain containing 1	protein-coding	NA	NA
siC-2_peak_6191	chr6	74097034	74097372	339	74097102	8	19.4311	8.74772	15.2087	L1PA2|LINE|L1	NR_110856	101928516	Hs.384600	NR_110856	ENSG00000223786	LOC101928516	-	uncharacterized LOC101928516	ncRNA	NA	NA
siC-2_peak_6283	chr6	99984279	99984605	327	99984371	8	19.4311	8.74772	15.2087	intron (NM_032503, intron 1 of 5)	NR_038384	728012	Hs.434366	NR_038384	ENSG00000229315	MCHR2-AS1	-	MCHR2 antisense RNA 1	ncRNA	NA	NA
siC-2_peak_6368	chr6	126423854	126424188	335	126423997	8	19.4311	8.74772	15.2087	intron (NR_104462, intron 2 of 3)	NR_030316	693173		NR_030316	ENSG00000207632	MIR588	MIRN588|hsa-mir-588	microRNA 588	ncRNA	NA	NA
siC-2_peak_6536	chr7	24935898	24936228	331	24936053	8	19.4311	8.74772	15.2087	intron (NM_015550, intron 1 of 22)	NM_145320	26031	Hs.520259	NM_015550	ENSG00000070882	OSBPL3	ORP-3|ORP3|OSBP3	oxysterol binding protein like 3	protein-coding	NA	NA
siC-2_peak_693	chr1	240913925	240914263	339	240914018	8	19.4311	8.74772	15.2087	intron (NM_001282773, intron 4 of 15)	NR_036069	100422856		NR_036069	ENSG00000265831	MIR3123	mir-3123	microRNA 3123	ncRNA	NA	NA
siC-2_peak_6960	chr8	43320539	43320867	329	43320716	8	19.4311	8.74772	15.2087	L1PA3|LINE|L1	NM_001002920	340441	Hs.531579	NM_001002920		POTEA	A26A1|CT104.3|POTE-8|POTE8	POTE ankyrin domain family member A	protein-coding	NA	NA
siC-2_peak_7092	chr8	84971369	84971701	333	84971454	9	19.4051	9.50406	15.2087	L1PA3|LINE|L1	NM_033402	85444	Hs.193115	NM_033402	ENSG00000133739	LRRCC1	CLERC|SAP2|VFL1	leucine rich repeat and coiled-coil centrosomal protein 1	protein-coding	NA	NA
siC-2_peak_7178	chr8	113564353	113564696	344	113564524	8	19.4311	8.74772	15.2087	Intergenic	NM_198123	114788	Hs.91381	NM_052900	ENSG00000164796	CSMD3	-	CUB and Sushi multiple domains 3	protein-coding	NA	NA
siC-2_peak_7191	chr8	119159415	119159763	349	119159606	8	19.4311	8.74772	15.2087	L1PA2|LINE|L1	NM_052886	114569	Hs.201083	NM_052886	ENSG00000147676	MAL2	-	mal, T-cell differentiation protein 2 (gene/pseudogene)	protein-coding	NA	NA
siC-2_peak_7398	chr9	37722793	37723125	333	37722949	8	19.4311	8.74772	15.2087	intron (NM_014907, intron 6 of 15)	NM_001286953	158234	Hs.655614	NM_144964	ENSG00000165275	TRMT10B	RG9MTD3|bA3J10.9	tRNA methyltransferase 10B	protein-coding	NA	NA
siC-2_peak_7468	chr9	84382485	84382833	349	84382550	8	19.4311	8.74772	15.2087	Intergenic	NM_022127	64078	Hs.535966	NM_022127	ENSG00000197506	SLC28A3	CNT3	solute carrier family 28 member 3	protein-coding	NA	NA
siC-2_peak_7718	chrX	49657750	49658077	328	49657916	8	19.4311	8.74772	15.2087	L1PA3|LINE|L1	NM_003785	8712	Hs.128231	NM_003785	ENSG00000068985	PAGE1	AL5|CT16.3|GAGE-9|GAGEB1|PAGE-1	PAGE family member 1	protein-coding	NA	NA
siC-2_peak_7748	chrX	55586070	55586402	333	55586172	8	19.4311	8.74772	15.2087	L1PA2|LINE|L1	NM_198451	139628	Hs.364260	NM_198451	ENSG00000189299	FOXR2	FOXN6	forkhead box R2	protein-coding	NA	NA
siC-2_peak_7897	chrX	82546542	82546883	342	82546584	8	19.4311	8.74772	15.2087	L1PA3|LINE|L1	NM_000307	5456	Hs.2229	NM_000307	ENSG00000196767	POU3F4	BRAIN-4|BRN-4|BRN4|DFN3|DFNX2|OCT-9|OTF-9|OTF9	POU class 3 homeobox 4	protein-coding	NA	NA
siC-2_peak_7931	chrX	92323586	92323920	335	92323752	8	19.4311	8.74772	15.2087	intron (NM_001168361, intron 5 of 6)	NM_001168362	27328	Hs.655673	NM_014522	ENSG00000102290	PCDH11X	PCDH-X|PCDH11|PCDHX|PPP1R119	protocadherin 11 X-linked	protein-coding	NA	NA
siC-2_peak_8193	chrX	151286112	151286449	338	151286275	8	19.4311	8.74772	15.2087	AluJr|SINE|Alu	NR_135300	100128688	Hs.460993	NR_135300	ENSG00000234696	GPR50-AS1	-	GPR50 antisense RNA 1	ncRNA	NA	NA
siC-2_peak_889	chr10	59677905	59678236	332	59678104	8	19.4311	8.74772	15.2087	L1PA3|LINE|L1	NM_001323978	220963	Hs.499709	NM_194298	ENSG00000165449	SLC16A9	C10orf36|MCT9	solute carrier family 16 member 9	protein-coding	NA	NA
siC-2_peak_975	chr10	99773261	99773777	517	99773546	8	19.4179	8.74689	15.2087	L1HS|LINE|L1	NM_000392	1244	Hs.368243	NM_000392	ENSG00000023839	ABCC2	ABC30|CMOAT|DJS|MRP2|cMRP	ATP binding cassette subfamily C member 2	protein-coding	NA	NA
siC-2_peak_2075	chr14	39697609	39697939	331	39697744	8	19.3546	8.74286	15.1675	L1PA3|LINE|L1	NM_203301	254170	Hs.146632	NM_203301	ENSG00000165355	FBXO33	BMND12|Fbx33|c14_5247	F-box protein 33	protein-coding	NA	NA
siC-2_peak_3463	chr2	76702100	76702422	323	76702183	8	19.3546	8.74286	15.1675	L1PA3|LINE|L1	NR_110284	101927907	Hs.382185	NR_110284	ENSG00000234653	LOC101927907	-	uncharacterized LOC101927907	ncRNA	NA	NA
siC-2_peak_7434	chr9	71196878	71197216	339	71196973	8	19.3546	8.74286	15.1675	L1PA3|LINE|L1	NM_001007471	80036	Hs.47288	NM_020952	ENSG00000083067	TRPM3	GON-2|LTRPC3|MLSN2	transient receptor potential cation channel subfamily M member 3	protein-coding	NA	NA
siC-2_peak_3387	chr2	50399791	50400102	312	50399828	17	19.3288	10.8451	15.1427	intron (NM_001135659, intron 18 of 23)	NM_138735	9378	Hs.637685	NM_004801	ENSG00000179915	NRXN1	Hs.22998|PTHSL2|SCZD17	neurexin 1	protein-coding	NA	NA
siC-2_peak_4600	chr3	136302577	136302911	335	136302799	9	19.2888	9.49122	15.1036	L1PA2|LINE|L1	NM_000532	5096	Hs.63788	NM_000532	ENSG00000114054	PCCB	-	propionyl-CoA carboxylase beta subunit	protein-coding	NA	NA
siC-2_peak_2302	chr15	45053665	45054017	353	45053817	12	19.2543	10.9266	15.0694	L1PA3|LINE|L1	NR_034039	6652	Hs.878	NM_003104	ENSG00000140263	SORD	HEL-S-95n|SORD1	sorbitol dehydrogenase	protein-coding	NA	NA
siC-2_peak_459	chr1	150578888	150579304	417	150579100	15	19.2078	11.1125	15.0238	exon (NM_182763, exon 1 of 2)	NM_001197320	4170	Hs.632486	NM_021960	ENSG00000143384	MCL1	BCL2L3|EAT|MCL1-ES|MCL1L|MCL1S|Mcl-1|TM|bcl2-L-3|mcl1/EAT	BCL2 family apoptosis regulator	protein-coding	NA	NA
siC-2_peak_1288	chr11	85792637	85792975	339	85792681	9	19.1756	9.47842	14.9923	L1PA3|LINE|L1	NM_001289608	54843	Hs.369520	NM_032379	ENSG00000137501	SYTL2	CHR11SYT|EXO4|PPP1R151|SGA72M|SLP2|SLP2A	synaptotagmin like 2	protein-coding	NA	NA
siC-2_peak_1101	chr11	21598563	21598891	329	21598637	8	19.0977	8.72587	14.9159	L1PA3|LINE|L1	NM_001142649	203859	Hs.154329	NM_213599	ENSG00000171714	ANO5	GDD1|LGMD2L|TMEM16E	anoctamin 5	protein-coding	NA	NA
siC-2_peak_1128	chr11	25141429	25141785	357	25141577	8	19.0977	8.72587	14.9159	L1PA3|LINE|L1	NM_001252010	338645	Hs.144138	NM_001009909	ENSG00000187398	LUZP2	KFSP2566|PRO6246	leucine zipper protein 2	protein-coding	NA	NA
siC-2_peak_1142	chr11	29143104	29143448	345	29143350	8	19.0977	8.72587	14.9159	L1HS|LINE|L1	NR_107035	102466876		NR_107035	ENSG00000273912	MIR8068	hsa-mir-8068	microRNA 8068	ncRNA	NA	NA
siC-2_peak_1508	chr12	31145806	31146162	357	31145970	8	19.0977	8.72587	14.9159	L1PA3|LINE|L1	NR_038927	100506660	Hs.586774	NR_038927	ENSG00000245614	DDX11-AS1	CONCR	DDX11 antisense RNA 1	ncRNA	NA	NA
siC-2_peak_1530	chr12	40721566	40721898	333	40721804	8	19.0977	8.72587	14.9159	L1PA3|LINE|L1	NM_001256063	1272	Hs.143434	NM_001843	ENSG00000018236	CNTN1	F3|GP135|MYPCN	contactin 1	protein-coding	NA	NA
siC-2_peak_1767	chr13	22532794	22533140	347	22532871	8	19.0977	8.72587	14.9159	L1PA3|LINE|L1	NR_103810	100506622	Hs.255773	NR_103810	ENSG00000276476	LINC00540	-	long intergenic non-protein coding RNA 540	ncRNA	NA	NA
siC-2_peak_1967	chr13	96125805	96126129	325	96125991	8	19.0977	8.72587	14.9159	L1PA3|LINE|L1	NM_153456	266722	Hs.171001	NM_153456	ENSG00000185352	HS6ST3	HS6ST-3	heparan sulfate 6-O-sulfotransferase 3	protein-coding	NA	NA
siC-2_peak_2172	chr14	71976282	71976642	361	71976465	8	19.0977	8.72587	14.9159	L1PA3|LINE|L1	NM_001204416	9628	Hs.509872	NM_004296	ENSG00000182732	RGS6	GAP|HA117|S914	regulator of G-protein signaling 6	protein-coding	NA	NA
siC-2_peak_2174	chr14	72065791	72066119	329	72065963	8	19.0977	8.72587	14.9159	L1PA3|LINE|L1	NM_001204416	9628	Hs.509872	NM_004296	ENSG00000182732	RGS6	GAP|HA117|S914	regulator of G-protein signaling 6	protein-coding	NA	NA
siC-2_peak_3081	chr18	65295100	65295428	329	65295203	8	19.0977	8.72587	14.9159	L1PA3|LINE|L1	NM_033646	1005	Hs.541003	NM_004361	ENSG00000081138	CDH7	CDH7L1	cadherin 7	protein-coding	NA	NA
siC-2_peak_3313	chr2	13516133	13516457	325	13516288	8	19.0977	8.72587	14.9159	L1PA3|LINE|L1	NR_038434	100506474	Hs.242196	NR_038434	ENSG00000225649	LOC100506474	-	uncharacterized LOC100506474	ncRNA	NA	NA
siC-2_peak_3571	chr2	122320788	122321148	361	122320876	8	19.0977	8.72587	14.9159	MER34A|LTR|ERV1	NM_004622	7247	Hs.75066	NM_004622	ENSG00000211460	TSN	BCLF-1|C3PO|RCHF1|REHF-1|TBRBP|TRSLN	translin	protein-coding	NA	NA
siC-2_peak_3746	chr2	181568706	181569054	349	181568767	8	19.0977	8.72587	14.9159	L1PA2|LINE|L1	NM_201548	375298	Hs.732358	NM_201548	ENSG00000188452	CERKL	RP26	ceramide kinase like	protein-coding	NA	NA
siC-2_peak_3842	chr2	209267963	209268297	335	209268065	8	19.0977	8.72587	14.9159	L1PA3|LINE|L1	NM_001039538	4133	Hs.368281	NM_002374	ENSG00000078018	MAP2	MAP2A|MAP2B|MAP2C	microtubule associated protein 2	protein-coding	NA	NA
siC-2_peak_3955	chr20	9548387	9548718	332	9548432	8	19.0977	8.72587	14.9159	intron (NM_020341, intron 8 of 10)	NR_109957	101929329	Hs.589878	NR_109957	ENSG00000225988	LAMP5-AS1	-	LAMP5 antisense RNA 1	ncRNA	NA	NA
siC-2_peak_4434	chr3	80876183	80876530	348	80876412	8	19.0977	8.72587	14.9159	L1HS|LINE|L1	NR_132411	728290	Hs.563132	NR_132411	ENSG00000243694	LINC02027	-	long intergenic non-protein coding RNA 2027	ncRNA	NA	NA
siC-2_peak_4487	chr3	99005767	99006105	339	99005871	8	19.0977	8.72587	14.9159	L1PA3|LINE|L1	NM_080927	131566	Hs.203691	NM_080927	ENSG00000057019	DCBLD2	CLCP1|ESDN	discoidin, CUB and LCCL domain containing 2	protein-coding	NA	NA
siC-2_peak_451	chr1	146717226	146717560	335	146717428	8	19.0977	8.72587	14.9159	L1HS|LINE|L1	NR_103556	100288805	Hs.648712	NR_049745		HYDIN2	HYDINP1	HYDIN2, axonemal central pair apparatus protein (pseudogene)	pseudo	NA	NA
siC-2_peak_4588	chr3	132878527	132878879	353	132878622	8	19.0977	8.72587	14.9159	L1PA3|LINE|L1	NR_037804	100532724	Hs.511991	NR_037804	ENSG00000274810	NPHP3-ACAD11	-	NPHP3-ACAD11 readthrough (NMD candidate)	ncRNA	NA	NA
siC-2_peak_4603	chr3	137043282	137043621	340	137043349	8	19.0977	8.72587	14.9159	L1PA3|LINE|L1	NM_144717	53833	Hs.61232	NM_144717	ENSG00000174564	IL20RB	DIRS1|FNDC6|IL-20R2	interleukin 20 receptor subunit beta	protein-coding	NA	NA
siC-2_peak_4935	chr4	56248594	56248944	351	56248791	8	19.0977	8.72587	14.9159	L1PA2|LINE|L1	NM_020722	57482	Hs.596667	NM_020722	ENSG00000109265	KIAA1211	-	KIAA1211	protein-coding	NA	NA
siC-2_peak_5066	chr4	90862960	90863312	353	90863055	8	19.0977	8.72587	14.9159	L1PA3|LINE|L1	NM_207491	401145	Hs.654735	NM_207491	ENSG00000184305	CCSER1	FAM190A	coiled-coil serine rich protein 1	protein-coding	NA	NA
siC-2_peak_5250	chr4	141986655	141986993	339	141986753	8	19.0977	8.72587	14.9159	L1PA3|LINE|L1	NM_172175	3600	Hs.168132	NM_000585	ENSG00000164136	IL15	IL-15	interleukin 15	protein-coding	NA	NA
siC-2_peak_5377	chr4	183276763	183277323	561	183277036	8	19.0977	8.72587	14.9159	L1PA3|LINE|L1	NR_126473	101928734	Hs.570713	NR_126473	ENSG00000251128	WWC2-AS1	-	WWC2 antisense RNA 1	ncRNA	NA	NA
siC-2_peak_5791	chr5	105193078	105193409	332	105193219	8	19.0977	8.72587	14.9159	L1ME3A|LINE|L1	NR_000039	9366	Hs.158296	NR_000039	ENSG00000232159	RAB9BP1	RAB9P1	RAB9B, member RAS oncogene family pseudogene 1	pseudo	NA	NA
siC-2_peak_5977	chr5	170239794	170240134	341	170239853	8	19.0977	8.72587	14.9159	L1PA2|LINE|L1	NM_001305393	133874	Hs.519749	NM_001102609	ENSG00000234511	C5orf58	-	chromosome 5 open reading frame 58	protein-coding	NA	NA
siC-2_peak_6008	chr6	712219	712637	419	712384	8	19.0977	8.72587	14.9159	L1PA3|LINE|L1	NM_018303	55770	Hs.484412	NM_018303	ENSG00000112685	EXOC2	SEC5|SEC5L1|Sec5p	exocyst complex component 2	protein-coding	NA	NA
siC-2_peak_6359	chr6	124244109	124244459	351	124244282	8	19.0977	8.72587	14.9159	L1PA2|LINE|L1	NM_001300740	154215	Hs.656604	NM_153355	ENSG00000188580	NKAIN2	FAM77B|NKAIP2|TCBA|TCBA1	Sodium/potassium transporting ATPase interacting 2	protein-coding	NA	NA
siC-2_peak_639	chr1	218559981	218560303	323	218560021	8	19.0977	8.72587	14.9159	L1PA3|LINE|L1	NR_125715	103611157	Hs.133379	NR_125715	ENSG00000281453	TGFB2-OT1	-	TGFB2 overlapping transcript 1	ncRNA	NA	NA
siC-2_peak_6540	chr7	25651530	25651886	357	25651614	8	19.0977	8.72587	14.9159	L1PA2|LINE|L1	NR_029597	406940		NR_029597	ENSG00000199085	MIR148A	MIRN148|MIRN148A|hsa-mir-148|mir-148a	microRNA 148a	ncRNA	NA	NA
siC-2_peak_6787	chr7	127963275	127963613	339	127963345	8	19.0977	8.72587	14.9159	L1PA2|LINE|L1	NR_027330	27099	Hs.657377	NM_014411	ENSG00000279078	SND1-IT1	C7orf54|NAG8|NSG-X	SND1 intronic transcript 1	ncRNA	NA	NA
siC-2_peak_6792	chr7	132031441	132031767	327	132031604	8	19.0977	8.72587	14.9159	L1PA3|LINE|L1	NR_110836	101928782	Hs.571369	NR_110836	ENSG00000224865	LOC101928782	-	uncharacterized LOC101928782	ncRNA	NA	NA
siC-2_peak_6853	chr7	154165025	154165375	351	154165190	8	19.0977	8.72587	14.9159	L1PA2|LINE|L1	NR_136254	101929998	Hs.689473	NR_136254		LOC101929998	-	uncharacterized LOC101929998	ncRNA	NA	NA
siC-2_peak_7772	chrX	64497229	64497569	341	64497300	8	19.0977	8.72587	14.9159	L1PA3|LINE|L1	NM_017677	55613	Hs.442892	NM_017677	ENSG00000102043	MTMR8	-	myotubularin related protein 8	protein-coding	NA	NA
siC-2_peak_7853	chrX	76547874	76548204	331	76547918	8	19.0977	8.72587	14.9159	L1PA2|LINE|L1	NM_020932	57692	Hs.8453	NM_020932	ENSG00000198934	MAGEE1	DAMAGE|HCA1	MAGE family member E1	protein-coding	NA	NA
siC-2_peak_7868	chrX	78853786	78854313	528	78854027	8	19.0977	8.72587	14.9159	L1PA3|LINE|L1	NR_036258	100422932		NR_036258	ENSG00000283622	MIR4328	-	microRNA 4328	ncRNA	NA	NA
siC-2_peak_787	chr10	24952387	24952970	584	24952676	8	19.0977	8.72587	14.9159	promoter-TSS (NM_001282786)	NM_001282786	56952	Hs.405619	NM_020200	ENSG00000099256	PRTFDC1	HHGP	phosphoribosyl transferase domain containing 1	protein-coding	NM_001282786	NA
siC-2_peak_7893	chrX	82412661	82412991	331	82412739	8	19.0977	8.72587	14.9159	MLT1A0|LTR|ERVL-MaLR	NM_000307	5456	Hs.2229	NM_000307	ENSG00000196767	POU3F4	BRAIN-4|BRN-4|BRN4|DFN3|DFNX2|OCT-9|OTF-9|OTF9	POU class 3 homeobox 4	protein-coding	NA	NA
siC-2_peak_7953	chrX	99574251	99574583	333	99574424	8	19.0977	8.72587	14.9159	MER4-int|LTR|ERV1	NR_024608	442459	Hs.706599	NM_001127438		XRCC6P5	-	X-ray repair cross complementing 6 pseudogene 5	pseudo	NA	NA
siC-2_peak_7971	chrX	104026891	104027222	332	104027058	8	19.0977	8.72587	14.9159	L1PA2|LINE|L1	NM_001164416	286436	Hs.376474	NM_001164416	ENSG00000101812	H2BFM	-	H2B histone family member M	protein-coding	NA	NA
siC-2_peak_8050	chrX	122072364	122072696	333	122072504	8	19.0977	8.72587	14.9159	L1PA3|LINE|L1	NR_037444	100500869		NR_037444	ENSG00000265456	MIR3672	-	microRNA 3672	ncRNA	NA	NA
siC-2_peak_8093	chrX	129321961	129322293	333	129322130	8	19.0977	8.72587	14.9159	L1MA9|LINE|L1	NM_003069	6594	Hs.152292	NM_003069	ENSG00000102038	SMARCA1	ISWI|NURF140|SNF2L|SNF2L1|SNF2LB|SNF2LT|SWI|SWI2|hSNF2L	SWI/SNF related, matrix associated, actin dependent regulator of chromatin, subfamily a, member 1	protein-coding	NA	NA
siC-2_peak_8190	chrX	150443427	150443757	331	150443588	8	19.0977	8.72587	14.9159	L1PA3|LINE|L1	NM_001177466	10046	Hs.20136	NM_005491	ENSG00000013619	MAMLD1	CG1|CXorf6|F18|HYSP2	mastermind like domain containing 1	protein-coding	NA	NA
siC-2_peak_8249	chrY	12269748	12270072	325	12269864	8	19.0977	8.72587	14.9159	L1PA3|LINE|L1	NR_033667	352887	Hs.546221	NR_033667	ENSG00000206159	GYG2P1	GYG2P	glycogenin 2 pseudogene 1	pseudo	NA	NA
siC-2_peak_888	chr10	59317765	59318091	327	59317975	8	19.0977	8.72587	14.9159	L1PA3|LINE|L1	NM_001347850	220965	Hs.607594	NM_198215	ENSG00000148541	FAM13C	FAM13C1	family with sequence similarity 13 member C	protein-coding	NA	NA
siC-2_peak_955	chr10	93953016	93953372	357	93953101	8	19.0977	8.72587	14.9159	L1PA2|LINE|L1	NR_002319	266971	Hs.149255	NR_002319	ENSG00000180764	PIPSL	PIP5K1L1|PIP5K1P3|PSMD4P2|bA429H9.1	PIP5K1A and PSMD4-like, pseudogene	pseudo	NA	NA
siC-2_peak_2404	chr15	95841752	95842082	331	95841834	9	19.0291	9.4614	14.8657	L1PA2|LINE|L1	NR_027132	145820	Hs.652702	NR_027132	ENSG00000259134	LINC00924	-	long intergenic non-protein coding RNA 924	ncRNA	NA	NA
siC-2_peak_7974	chrX	104730242	104730572	331	104730395	9	19.0291	9.4614	14.8657	L1PA3|LINE|L1	NM_017416	26280	Hs.675519	NM_017416	ENSG00000189108	IL1RAPL2	IL-1R9|IL1R9|IL1RAPL-2|TIGIRR-1	interleukin 1 receptor accessory protein like 2	protein-coding	NA	NA
siC-2_peak_4095	chr21	10167995	10168335	341	10168068	10	19.0101	10.0686	14.8481	L1PA2|LINE|L1	NM_001187	574	Hs.545789	NM_001187		BAGE	BAGE1|CT2.1	B melanoma antigen	protein-coding	NA	NA
siC-2_peak_671	chr1	228632644	228632956	313	228632811	18	18.9406	10.3682	14.7797	CpG	NR_023370	100169759		NR_023370	ENSG00000200343	RNA5S8	RN5S8	RNA, 5S ribosomal 8	rRNA	NA	NA
siC-2_peak_1146	chr11	30738265	30738643	379	30738541	10	18.9216	10.0526	14.7617	L1PA2|LINE|L1	NM_001145399	744	Hs.289795	NM_001584	ENSG00000066382	MPPED2	239FB|C11orf8	metallophosphoesterase domain containing 2	protein-coding	NA	NA
siC-2_peak_1331	chr11	97106266	97106622	357	97106365	10	18.9216	10.0526	14.7617	L1PA2|LINE|L1	NR_135097	105369443	Hs.599377	NR_135097	ENSG00000256684	LOC105369443	-	uncharacterized LOC105369443	ncRNA	NA	NA
siC-2_peak_2181	chr14	74726621	74726956	336	74726703	10	18.9216	10.0526	14.7617	L1PA3|LINE|L1	NM_001318508	51077	Hs.579828	NM_015962	ENSG00000119616	FCF1	Bka|C14orf111|CGI-35|UTP24	FCF1 rRNA-processing protein	protein-coding	NA	NA
siC-2_peak_4150	chr21	36496610	36497535	926	36497037	10	18.9216	10.0526	14.7617	GA-rich|Low_complexity|Low_complexity	NM_001146079	23562	Hs.660278	NM_012130	ENSG00000159261	CLDN14	DFNB29	claudin 14	protein-coding	NA	NA
siC-2_peak_4590	chr3	133233049	133233389	341	133233213	10	18.9216	10.0526	14.7617	L1PA3|LINE|L1	NR_110812	101927455	Hs.570550	NR_110812	ENSG00000251011	TMEM108-AS1	-	TMEM108 antisense RNA 1	ncRNA	NA	NA
siC-2_peak_4709	chr3	169631474	169631808	335	169631554	10	18.9216	10.0526	14.7617	L1PA3|LINE|L1	NM_001205194	2122	Hs.744090	NM_004991	ENSG00000085276	MECOM	AML1-EVI-1|EVI1|KMT8E|MDS1|MDS1-EVI1|PRDM3|RUSAT2	MDS1 and EVI1 complex locus	protein-coding	NA	NA
siC-2_peak_5637	chr5	62669321	62669681	361	62669611	10	18.9216	10.0526	14.7617	L1PA2|LINE|L1	NR_073584	101180901	Hs.482269	NR_073584	ENSG00000086200	IPO11-LRRC70	-	IPO11-LRRC70 readthrough	ncRNA	NA	NA
siC-2_peak_5869	chr5	131073222	131073590	369	131073309	10	18.9216	10.0526	14.7617	L1PA2|LINE|L1	NR_024611	3094	Hs.483305	NM_005340	ENSG00000169567	HINT1	HINT|NMAN|PKCI-1|PRKCNH1	histidine triad nucleotide binding protein 1	protein-coding	NA	NA
siC-2_peak_6009	chr6	1428454	1428966	513	1428704	10	18.9216	10.0526	14.7617	L1PA3|LINE|L1	NR_106778	102466720		NR_106778	ENSG00000275859	MIR6720	hsa-mir-6720|mir-6720	microRNA 6720	ncRNA	NA	NA
siC-2_peak_6129	chr6	57433248	57433584	337	57433290	10	18.9216	10.0526	14.7617	L1PA3|LINE|L1	NR_036097	100422884		NR_036097	ENSG00000212017	MIR548U	-	microRNA 548u	ncRNA	NA	NA
siC-2_peak_690	chr1	238037125	238037457	333	238037285	10	18.9216	10.0526	14.7617	L1PA3|LINE|L1	NM_021186	57829	Hs.136241	NM_021186	ENSG00000116996	ZP4	ZBP|ZP1|ZPB|Zp-4	zona pellucida glycoprotein 4	protein-coding	NA	NA
siC-2_peak_6927	chr8	33019200	33019532	333	33019322	10	18.9216	10.0526	14.7617	L1PA3|LINE|L1	NM_001322197	3084	Hs.453951	NM_004495	ENSG00000157168	NRG1	ARIA|GGF|GGF2|HGL|HRG|HRG1|HRGA|MST131|MSTP131|NDF|NRG1-IT2|SMDF	neuregulin 1	protein-coding	NA	NA
siC-2_peak_2392	chr15	88551324	88551670	347	88551412	10	18.9139	10.0511	14.7605	L1PA3|LINE|L1	NM_001321594	55070	Hs.655064	NM_017996	ENSG00000140543	DET1	-	de-etiolated homolog 1 (Arabidopsis)	protein-coding	NA	NA
siC-2_peak_7567	chrM	7551	8279	729	7852	39	18.9015	5.57624	14.7484	Intergenic	NR_137295	NA								NA	NA
siC-2_peak_8025	chrX	115706009	115706342	334	115706152	13	18.8981	10.9792	14.7452	AluSx1|SINE|Alu	NM_001136025	5358	Hs.496622	NM_005032	ENSG00000102024	PLS3	BMND18|T-plastin	plastin 3	protein-coding	NA	NA
siC-2_peak_3000	chr18	34552399	34552747	349	34552575	8	18.8817	8.71074	14.7293	L1PA2|LINE|L1	NM_001128175	1837	Hs.643454	NM_001390	ENSG00000134769	DTNA	D18S892E|DRP3|DTN|DTN-A|LVNC1	dystrobrevin alpha	protein-coding	NA	NA
siC-2_peak_3765	chr2	186961785	186962116	332	186961841	8	18.8817	8.71074	14.7293	AluYh3|SINE|Alu	NM_182521	151112	Hs.375054	NM_182521	ENSG00000163012	ZSWIM2	MEX|ZZZ2	zinc finger SWIM-type containing 2	protein-coding	NA	NA
siC-2_peak_5865	chr5	130264084	130264670	587	130264383	8	18.8817	8.71074	14.7293	L1PA2|LINE|L1	NM_175856	337876	Hs.213137	NM_175856	ENSG00000198108	CHSY3	CHSY2|CSS3	chondroitin sulfate synthase 3	protein-coding	NA	NA
siC-2_peak_6177	chr6	71562242	71562570	329	71562416	8	18.8817	8.71074	14.7293	L1PA3|LINE|L1	NR_121615	102724000	Hs.145785	NR_121615		LINC01626	-	long intergenic non-protein coding RNA 1626	ncRNA	NA	NA
siC-2_peak_640	chr1	219102693	219103024	332	219102805	8	18.8817	8.71074	14.7293	L1PA3|LINE|L1	NR_038845	643723	Hs.519774	NR_038845		LYPLAL1-AS1	-	LYPLAL1 antisense RNA 1 (head to head)	ncRNA	NA	NA
siC-2_peak_7310	chr9	11853218	11853548	331	11853373	8	18.8817	8.71074	14.7293	L1PA3|LINE|L1	NM_000550	7306	Hs.270279	NM_000550	ENSG00000107165	TYRP1	CAS2|CATB|GP75|OCA3|TRP|TRP1|TYRP|b-PROTEIN	tyrosinase related protein 1	protein-coding	NA	NA
siC-2_peak_7930	chrX	90640330	90640660	331	90640435	8	18.8817	8.71074	14.7293	L1PA3|LINE|L1	NM_138960	90316	Hs.592220	NM_138960	ENSG00000153779	TGIF2LX	TGIFLX	TGFB induced factor homeobox 2 like, X-linked	protein-coding	NA	NA
siC-2_peak_8069	chrX	126153427	126153755	329	126153574	8	18.8817	8.71074	14.7293	L1PA3|LINE|L1	NM_001013628	340578	Hs.181867	NM_001013628	ENSG00000198354	DCAF12L2	WDR40C	DDB1 and CUL4 associated factor 12 like 2	protein-coding	NA	NA
siC-2_peak_6287	chr6	100580595	100580941	347	100580848	8	18.7719	8.70275	14.6252	L1PA3|LINE|L1	NM_005068	6492	Hs.520293	NM_005068	ENSG00000112246	SIM1	bHLHe14	single-minded family bHLH transcription factor 1	protein-coding	NA	NA
siC-2_peak_4927	chr4	54528944	54529280	337	54529077	9	18.6834	9.41912	14.5379	L1PA3|LINE|L1	NR_134657	339978		NR_134657	ENSG00000250456	LOC339978	-	uncharacterized LOC339978	ncRNA	NA	NA
siC-2_peak_7528	chr9	115427903	115428326	424	115428120	9	18.6834	9.41912	14.5379	L1PA3|LINE|L1	NM_017418	50514	Hs.148841	NM_017418	ENSG00000173077	DEC1	CTS9	deleted in esophageal cancer 1	protein-coding	NA	NA
siC-2_peak_1510	chr12	31252083	31252574	492	31252343	30	18.617	6.93281	14.4734	CpG	NR_026806	79857	Hs.534485	NM_024799	ENSG00000177340	FLJ13224	-	uncharacterized LOC79857	ncRNA	NA	NA
siC-2_peak_1517	chr12	33301224	33301562	339	33301268	9	18.6027	9.40882	14.4594	L1PA3|LINE|L1	NM_198992	341359	Hs.118703	NM_198992	ENSG00000110975	SYT10	-	synaptotagmin 10	protein-coding	NA	NA
siC-2_peak_1937	chr13	86645626	86645952	327	86645763	9	18.6027	9.40882	14.4594	L1PA3|LINE|L1	NR_132371	106144533	Hs.525107	NR_132371		LINC00430	-	long intergenic non-protein coding RNA 430	ncRNA	NA	NA
siC-2_peak_1988	chr13	104340369	104340723	355	104340646	9	18.6027	9.40882	14.4594	L1PA3|LINE|L1	NR_126374	104326190	Hs.334381	NR_126374	ENSG00000234551	LINC01309	TCONS_l2_00007459	long intergenic non-protein coding RNA 1309	ncRNA	NA	NA
siC-2_peak_2140	chr14	56988209	56988557	349	56988375	9	18.6027	9.40882	14.4594	L1PA2|LINE|L1	NR_029385	100309464	Hs.637962	NR_029385	ENSG00000248550	OTX2-AS1	OTX2OS1	OTX2 antisense RNA 1 (head to head)	ncRNA	NA	NA
siC-2_peak_2876	chr17	56049412	56049750	339	56049554	9	18.6027	9.40882	14.4594	L1PA2|LINE|L1	NM_153228	162282	Hs.673040	NM_153228	ENSG00000153930	ANKFN1	-	ankyrin repeat and fibronectin type III domain containing 1	protein-coding	NA	NA
siC-2_peak_316	chr1	118519590	118519926	337	118519788	9	18.6027	9.40882	14.4594	L1PA3|LINE|L1	NM_206996	200162	Hs.528821	NM_206996	ENSG00000155761	SPAG17	CT143|PF6	sperm associated antigen 17	protein-coding	NA	NA
siC-2_peak_3535	chr2	109111651	109111981	331	109111787	9	18.6027	9.40882	14.4594	L1PA3|LINE|L1	NM_001099289	344558	Hs.171244	NM_001099289	ENSG00000172985	SH3RF3	POSH2|SH3MD4	SH3 domain containing ring finger 3	protein-coding	NA	NA
siC-2_peak_3622	chr2	136115438	136115926	489	136115700	9	18.6027	9.40882	14.4594	exon (NM_001008540, exon 1 of 1)	NM_001008540	7852	Hs.593413	NM_003467	ENSG00000121966	CXCR4	CD184|D2S201E|FB22|HM89|HSY3RR|LAP-3|LAP3|LCR1|LESTR|NPY3R|NPYR|NPYRL|NPYY3R|WHIM|WHIMS	C-X-C motif chemokine receptor 4	protein-coding	NA	NA
siC-2_peak_3708	chr2	165599952	165600282	331	165600115	9	18.6027	9.40882	14.4594	L1PA3|LINE|L1	NM_024969	80034	Hs.470479	NM_024969	ENSG00000178662	CSRNP3	FAM130A2|PPP1R73|TAIP-2|TAIP2	cysteine and serine rich nuclear protein 3	protein-coding	NA	NA
siC-2_peak_3992	chr20	26045109	26045443	335	26045254	9	18.6027	9.40882	14.4594	L1PA3|LINE|L1	NR_026713	284800	Hs.516956	NM_182583	ENSG00000125804	FAM182A	C20orf91|bB329D4.1	family with sequence similarity 182 member A	ncRNA	NA	NA
siC-2_peak_4037	chr20	54374492	54374822	331	54374683	9	18.6027	9.40882	14.4594	L1PA3|LINE|L1	NM_018431	55816	Hs.473133	NM_018431	ENSG00000101134	DOK5	C20orf180|IRS-6|IRS6	docking protein 5	protein-coding	NA	NA
siC-2_peak_4102	chr21	14407648	14407996	349	14407788	9	18.6027	9.40882	14.4594	L1PA3|LINE|L1	NM_006948	6782	Hs.352341	NM_006948	ENSG00000155304	HSPA13	STCH	heat shock protein family A (Hsp70) member 13	protein-coding	NA	NA
siC-2_peak_4145	chr21	33577616	33577927	312	33577781	16	18.5955	10.6401	14.4594	TTS (NM_001291412)	NM_017613	29980	Hs.436341	NM_017613	ENSG00000159147	DONSON	B17|C21orf60	downstream neighbor of SON	protein-coding	NA	NA
siC-2_peak_4231	chr3	3677865	3678195	331	3678108	9	18.6027	9.40882	14.4594	L1PA4|LINE|L1	NM_001324189	57633	Hs.163244	NM_020873	ENSG00000175928	LRRN1	FIGLER3|NLRR-1	leucine rich repeat neuronal 1	protein-coding	NA	NA
siC-2_peak_4239	chr3	5395142	5395470	329	5395296	9	18.6027	9.40882	14.4594	L1PA3|LINE|L1	NR_039953	100616334		NR_039953	ENSG00000265180	MIR4790	-	microRNA 4790	ncRNA	NA	NA
siC-2_peak_4275	chr3	21983177	21983533	357	21983267	9	18.6027	9.40882	14.4594	L1PA2|LINE|L1	NR_046876	100874221	Hs.160616	NR_046876	ENSG00000223351	ZNF385D-AS2	-	ZNF385D antisense RNA 2	ncRNA	NA	NA
siC-2_peak_4337	chr3	41636363	41636937	575	41636653	9	18.6027	9.40882	14.4594	L1PA3|LINE|L1	NR_136342	54986	Hs.656192	NM_017886	ENSG00000168038	ULK4	FAM7C1|REC01035	unc-51 like kinase 4	protein-coding	NA	NA
siC-2_peak_4558	chr3	121932774	121933130	357	121932852	9	18.6027	9.40882	14.4594	L1PA3|LINE|L1	NM_001145998	6565	Hs.518089	NM_021082	ENSG00000163406	SLC15A2	PEPT2	solute carrier family 15 member 2	protein-coding	NA	NA
siC-2_peak_4607	chr3	137633726	137634082	357	137633810	9	18.6027	9.40882	14.4594	L1PA2|LINE|L1	NM_004189	8403	Hs.248184	NM_004189	ENSG00000168875	SOX14	SOX28	SRY-box 14	protein-coding	NA	NA
siC-2_peak_5109	chr4	101841638	101841972	335	101841677	9	18.6027	9.40882	14.4594	L1PA3|LINE|L1	NM_001083907	55024	Hs.480400	NM_017935	ENSG00000153064	BANK1	BANK	B-cell scaffold protein with ankyrin repeats 1	protein-coding	NA	NA
siC-2_peak_5343	chr4	167397978	167398306	329	167398181	9	18.6027	9.40882	14.4594	L1PA3|LINE|L1	NM_001204352	50859	Hs.481133	NM_016950	ENSG00000196104	SPOCK3	HSAJ1454|TES-3|TICN3	SPARC/osteonectin, cwcv and kazal like domains proteoglycan 3	protein-coding	NA	NA
siC-2_peak_5506	chr5	41953017	41953345	329	41953234	9	18.6027	9.40882	14.4594	L1PA3|LINE|L1	NM_033484	26272	Hs.165575	NM_012176	ENSG00000151876	FBXO4	FBX4	F-box protein 4	protein-coding	NA	NA
siC-2_peak_5519	chr5	45493609	45493950	342	45493676	9	18.6027	9.40882	14.4594	L1PA3|LINE|L1	NM_021072	348980	Hs.353176	NM_021072	ENSG00000164588	HCN1	BCNG-1|BCNG1|EIEE24|HAC-2	hyperpolarization activated cyclic nucleotide gated potassium channel 1	protein-coding	NA	NA
siC-2_peak_5673	chr5	73402763	73403093	331	73402920	9	18.6027	9.40882	14.4594	L1PA3|LINE|L1	NM_004472	2297	Hs.519385	NM_004472	ENSG00000251493	FOXD1	FKHL8|FREAC-4|FREAC4	forkhead box D1	protein-coding	NA	NA
siC-2_peak_5786	chr5	104074376	104074726	351	104074439	9	18.6027	9.40882	14.4594	L1PA2|LINE|L1	NM_031438	83594	Hs.434289	NM_031438	ENSG00000112874	NUDT12	-	nudix hydrolase 12	protein-coding	NA	NA
siC-2_peak_5887	chr5	140897202	140897530	329	140897287	9	18.6027	9.40882	14.4594	L1PA3|LINE|L1	NM_031865	56136	Hs.199343	NM_018904	ENSG00000239389	PCDHA13	CNR5|CNRN5|CNRS5|CRNR5|PCDH-ALPHA13	protocadherin alpha 13	protein-coding	NA	NA
siC-2_peak_5900	chr5	145415295	145415629	335	145415502	9	18.6027	9.40882	14.4594	L1PA3|LINE|L1	NM_205846	153768	Hs.314261	NM_138492	ENSG00000186314	PRELID2	-	PRELI domain containing 2	protein-coding	NA	NA
siC-2_peak_6155	chr6	65617571	65617921	351	65617743	9	18.6027	9.40882	14.4594	L1PA3|LINE|L1	NM_198283	346007	Hs.25067	NM_198283	ENSG00000188107	EYS	C6orf178|C6orf179|C6orf180|EGFL10|EGFL11|RP25|SPAM|bA166P24.2|bA307F22.3|bA74E24.1|dJ1018A4.2|dJ22I17.2|dJ303F19.1	eyes shut homolog (Drosophila)	protein-coding	NA	NA
siC-2_peak_6281	chr6	99925853	99926183	331	99925986	9	18.6027	9.40882	14.4594	L1PA3|LINE|L1	NR_038384	728012	Hs.434366	NR_038384	ENSG00000229315	MCHR2-AS1	-	MCHR2 antisense RNA 1	ncRNA	NA	NA
siC-2_peak_6326	chr6	111903010	111903366	357	111903094	9	18.6027	9.40882	14.4594	L1PA2|LINE|L1	NM_002037	2534	Hs.390567	NM_002037	ENSG00000010810	FYN	SLK|SYN|p59-FYN	FYN proto-oncogene, Src family tyrosine kinase	protein-coding	NA	NA
siC-2_peak_6849	chr7	151996221	151996581	361	151996392	9	18.6027	9.40882	14.4594	L1PA3|LINE|L1	NM_001304514	63917	Hs.647109	NM_022087	ENSG00000178234	GALNT11	GALNAC-T11|GALNACT11	polypeptide N-acetylgalactosaminyltransferase 11	protein-coding	NA	NA
siC-2_peak_6857	chr7	157491931	157492265	335	157492091	9	18.6027	9.40882	14.4594	L1PA3|LINE|L1	NR_110157	101927914	Hs.623826	NR_110157	ENSG00000234210	LOC101927914	-	uncharacterized LOC101927914	ncRNA	NA	NA
siC-2_peak_6862	chr8	1145634	1145962	329	1145736	9	18.6027	9.40882	14.4594	L1PA3|LINE|L1	NR_111948	286083	Hs.382131	NR_033895	ENSG00000275427	LOC286083	-	uncharacterized LOC286083	ncRNA	NA	NA
siC-2_peak_7326	chr9	17285023	17285363	341	17285193	9	18.6027	9.40882	14.4594	L1PA2|LINE|L1	NM_001114395	54875	Hs.435381	NM_017738	ENSG00000044459	CNTLN	C9orf101|C9orf39|bA340N12.1	centlein	protein-coding	NA	NA
siC-2_peak_7378	chr9	30592698	30593026	329	30592845	9	18.6027	9.40882	14.4594	L1PA3|LINE|L1	NR_046204	401497	Hs.680131	NR_046204		LINC01242	-	long intergenic non-protein coding RNA 1242	ncRNA	NA	NA
siC-2_peak_7702	chrX	43670466	43670796	331	43670622	9	18.6027	9.40882	14.4594	L1PA3|LINE|L1	NM_001270458	4128	Hs.183109	NM_000240	ENSG00000189221	MAOA	BRNRS|MAO-A	monoamine oxidase A	protein-coding	NA	NA
siC-2_peak_793	chr10	25515388	25515738	351	25515457	9	18.6027	9.40882	14.4594	L1PA2|LINE|L1	NR_108068	101929052	Hs.128298	NR_108067	ENSG00000280809	LINC00836	-	long intergenic non-protein coding RNA 836	ncRNA	NA	NA
siC-2_peak_7949	chrX	98594019	98594357	339	98594198	9	18.6027	9.40882	14.4594	L1PA3|LINE|L1	NR_125391	10824	Hs.654372	NR_125391	ENSG00000236256	DIAPH2-AS1	EPAG	DIAPH2 antisense RNA 1	ncRNA	NA	NA
siC-2_peak_7952	chrX	99338097	99338449	353	99338266	9	18.6027	9.40882	14.4594	L1P1|LINE|L1	NR_024608	442459	Hs.706599	NM_001127438		XRCC6P5	-	X-ray repair cross complementing 6 pseudogene 5	pseudo	NA	NA
siC-2_peak_807	chr10	32399564	32399904	341	32399731	9	18.6027	9.40882	14.4594	L1PA3|LINE|L1	NM_001282391	80314	Hs.167805	NM_025209	ENSG00000120616	EPC1	Epl1	enhancer of polycomb homolog 1	protein-coding	NA	NA
siC-2_peak_8207	chrX	155299589	155299935	347	155299668	9	18.6027	9.40882	14.4594	L1PA2|LINE|L1	NM_001289	1193	Hs.655445	NM_001289	ENSG00000155962	CLIC2	CLIC2b|MRXS32|XAP121	chloride intracellular channel 2	protein-coding	NA	NA
siC-2_peak_8232	chrY	7395676	7396010	335	7395844	9	18.6027	9.40882	14.4594	L1PA3|LINE|L1	NR_028062	5616	Hs.584730	NM_002760	ENSG00000099725	PRKY	PRKXP3|PRKYP	protein kinase, Y-linked, pseudogene	pseudo	NA	NA
siC-2_peak_676	chr1	228643822	228644134	313	228643987	18	18.5057	10.1082	14.3818	promoter-TSS (NR_002834)	NR_037962	58480	Hs.647774	NM_021205	ENSG00000116574	RHOU	ARHU|CDC42L1|G28K|WRCH1|hG28K	ras homolog family member U	protein-coding	NA	NA
siC-2_peak_2750	chr16	69141857	69142185	329	69142080	9	18.4569	9.38975	14.3339	HAL1|LINE|L1	NM_032830	84916	Hs.461113	NM_032830	ENSG00000141076	UTP4	CIRH1A|CIRHIN|NAIC|TEX292	UTP4, small subunit processome component	protein-coding	NA	NA
siC-2_peak_1292	chr11	86824500	86824828	329	86824636	10	18.4386	9.96048	14.3157	L1PA3|LINE|L1	NR_120593	11098	Hs.25338	NM_007173	ENSG00000150687	PRSS23	SIG13|SPUVE|ZSIG13	protease, serine 23	protein-coding	NA	NA
siC-2_peak_307	chr1	112706467	112706786	320	112706510	12	18.4336	10.6565	14.3107	intron (NM_175744, intron 1 of 5)	NM_001042679	389	Hs.502659	NM_175744	ENSG00000155366	RHOC	ARH9|ARHC|H9|RHOH9	ras homolog family member C	protein-coding	NA	NA
siC-2_peak_1039	chr10	122906589	122906929	341	122906717	11	18.3898	10.3709	14.2674	L1PA3|LINE|L1	NM_001029888	118670	Hs.369829	NM_001029888	ENSG00000203795	FAM24A	-	family with sequence similarity 24 member A	protein-coding	NA	NA
siC-2_peak_5831	chr5	119666865	119667205	341	119667059	11	18.3898	10.3709	14.2674	L1PA3|LINE|L1	NM_001163991	340069	Hs.713304	NM_182761	ENSG00000164334	FAM170A	ZNFD	family with sequence similarity 170 member A	protein-coding	NA	NA
siC-2_peak_666	chr1	228621460	228621772	313	228621624	18	18.3661	10.0245	14.2442	promoter-TSS (NR_106988).2	NR_023363	100169751		NR_023363	ENSG00000199352	RNA5S1	RN5S1	RNA, 5S ribosomal 1	rRNA	NR_106988-HOMER2	NR_106988-HOMER2
siC-2_peak_673	chr1	228637109	228637421	313	228637274	18	18.3661	10.0245	14.2442	CpG	NR_023370	100169759		NR_023370	ENSG00000200343	RNA5S8	RN5S8	RNA, 5S ribosomal 8	rRNA	NA	NA
siC-2_peak_1303	chr11	89450587	89450919	333	89450760	8	18.3616	8.67093	14.2416	intron (NM_001143836, intron 3 of 16)	NM_001291929	50507	Hs.371036	NM_016931	ENSG00000086991	NOX4	KOX|KOX-1|RENOX	NADPH oxidase 4	protein-coding	NA	NA
siC-2_peak_1572	chr12	58053683	58054017	335	58053777	9	18.3634	9.37722	14.2416	L1PA3|LINE|L1	NR_135022	105369785	Hs.539353	NR_135022	ENSG00000257541	LOC105369785	-	uncharacterized LOC105369785	ncRNA	NA	NA
siC-2_peak_1635	chr12	80585746	80586092	347	80585823	9	18.3634	9.37722	14.2416	L1PA2|LINE|L1	NM_002469	4618	Hs.35937	NM_002469	ENSG00000111046	MYF6	CNM3|MRF4|bHLHc4|myf-6	myogenic factor 6	protein-coding	NA	NA
siC-2_peak_1977	chr13	98369384	98369712	329	98369494	9	18.3634	9.37722	14.2416	L1PA3|LINE|L1	NM_003576	8428	Hs.508514	NM_003576	ENSG00000102572	STK24	HEL-S-95|MST3|MST3B|STE20|STK3	serine/threonine kinase 24	protein-coding	NA	NA
siC-2_peak_2797	chr17	11861041	11861376	336	11861130	9	18.3634	9.37722	14.2416	L1PA3|LINE|L1	NM_004662	1770	Hs.567259	NM_001372	ENSG00000007174	DNAH9	DNAH17L|DNEL1|DYH9|Dnahc9|HL-20|HL20	dynein axonemal heavy chain 9	protein-coding	NA	NA
siC-2_peak_3013	chr18	39860057	39860399	343	39860254	8	18.3616	8.67093	14.2416	L1HS|LINE|L1	NR_024391	647946	Hs.649350	NR_024391	ENSG00000267374	MIR924HG	LINC00669	MIR924 host gene	ncRNA	NA	NA
siC-2_peak_3232	chr19	36697945	36698271	327	36698113	9	18.3634	9.37722	14.2416	L1PA3|LINE|L1	NM_001322913	163081	Hs.412517	NM_152603	ENSG00000189042	ZNF567	-	zinc finger protein 567	protein-coding	NA	NA
siC-2_peak_3342	chr2	28126156	28126477	322	28126289	8	18.3616	8.67093	14.2416	L1PA3|LINE|L1	NR_120504	100505736	Hs.659540	NR_120504		LOC100505736	-	uncharacterized LOC100505736	ncRNA	NA	NA
siC-2_peak_3626	chr2	137372718	137373046	329	137372871	9	18.3634	9.37722	14.2416	L1PA3|LINE|L1	NR_120402	101928273	Hs.560928	NR_120402		LOC101928273	-	uncharacterized LOC101928273	ncRNA	NA	NA
siC-2_peak_3985	chr20	23715111	23715442	332	23715156	8	18.3616	8.67093	14.2416	L1PA3|LINE|L1	NM_001899	1472	Hs.654549	NM_001899	ENSG00000101441	CST4	-	cystatin S	protein-coding	NA	NA
siC-2_peak_4715	chr3	170878578	170878926	349	170878644	8	18.3616	8.67093	14.2416	L1PA2|LINE|L1	NR_135259	200916	Hs.380933	NM_001099645	ENSG00000163584	RPL22L1	-	ribosomal protein L22 like 1	protein-coding	NA	NA
siC-2_peak_5071	chr4	92954628	92954984	357	92954721	8	18.3616	8.67093	14.2416	L1PA3|LINE|L1	NM_001286838	2895	Hs.162727	NM_001510	ENSG00000152208	GRID2	GluD2|SCAR18	glutamate ionotropic receptor delta type subunit 2	protein-coding	NA	NA
siC-2_peak_5863	chr5	129155099	129155426	328	129155266	8	18.3616	8.67093	14.2416	L1PA3|LINE|L1	NR_039776	100616175		NR_039776	ENSG00000264563	MIR4633	-	microRNA 4633	ncRNA	NA	NA
siC-2_peak_6090	chr6	44695147	44695486	340	44695310	8	18.3616	8.67093	14.2416	L1PA2|LINE|L1	NR_134609	105375075	Hs.123393	NR_134609		LOC105375075	-	uncharacterized LOC105375075	ncRNA	NA	NA
siC-2_peak_6443	chr6	164775155	164775481	327	164775233	9	18.3634	9.37722	14.2416	L1PA3|LINE|L1	NR_131926	105378111		NR_131926		MEAT6	-	melanoma-associated transcript 6	ncRNA	NA	NA
siC-2_peak_6516	chr7	18985082	18985413	332	18985127	8	18.3616	8.67093	14.2416	L1PA3|LINE|L1	NM_000474	7291	Hs.66744	NM_000474	ENSG00000122691	TWIST1	ACS3|BPES2|BPES3|CRS|CRS1|CSO|SCS|TWIST|bHLHa38	twist family bHLH transcription factor 1	protein-coding	NA	NA
siC-2_peak_6564	chr7	33548366	33548698	333	33548420	8	18.3616	8.67093	14.2416	L1PA2|LINE|L1	NM_133468	168667	Hs.660998	NM_133468	ENSG00000164619	BMPER	CRIM3|CV-2|CV2	BMP binding endothelial regulator	protein-coding	NA	NA
siC-2_peak_7160	chr8	107889906	107890274	369	107890129	8	18.3616	8.67093	14.2416	L1PA3|LINE|L1	NM_001317942	340419	Hs.444834	NM_178565	ENSG00000147655	RSPO2	CRISTIN2	R-spondin 2	protein-coding	NA	NA
siC-2_peak_776	chr10	22123923	22124277	355	22124005	9	18.3634	9.37722	14.2416	L1PA2|LINE|L1	NM_001199938	340900	Hs.450519	NM_001199938	ENSG00000223601	EBLN1	EBLN-1	endogenous Bornavirus-like nucleoprotein 1	protein-coding	NA	NA
siC-2_peak_959	chr10	94846713	94847037	325	94846859	8	18.3616	8.67093	14.2416	intron (NM_000769, intron 7 of 8)	NM_000769	1557	Hs.282409	NM_000769	ENSG00000165841	CYP2C19	CPCJ|CYP2C|CYPIIC17|CYPIIC19|P450C2C|P450IIC19	cytochrome P450 family 2 subfamily C member 19	protein-coding	NA	NA
siC-2_peak_3117	chr18	80012721	80013046	326	80012874	17	18.3237	10.2623	14.2075	LSU-rRNA_Hsa|rRNA|rRNA	NM_001305564	10907	Hs.465498	NM_006701	ENSG00000141759	TXNL4A	BMKS|DIB1|DIM1|SNRNP15|TXNL4|U5-15kD	thioredoxin like 4A	protein-coding	NA	NA
siC-2_peak_5177	chr4	118460063	118460410	348	118460218	23	18.2973	8.50418	14.1815	Intergenic	NR_003135	645455	Hs.408293	NM_153243		CEP170P1	CEP170L|FAM68B|KIAA0470L	centrosomal protein 170 pseudogene 1	pseudo	NA	NA
siC-2_peak_1721	chr12	112530507	112530838	332	112530620	8	18.2655	8.66301	14.1498	Intergenic	NM_001347952	22895	Hs.21239	NM_014954	ENSG00000089169	RPH3A	-	rabphilin 3A	protein-coding	NA	NA
siC-2_peak_663	chr1	228614763	228615075	313	228614927	18	18.2291	9.94207	14.1141	promoter-TSS (NR_023366)	NR_023366	100169755		NR_023366	ENSG00000200381	RNA5S4	RN5S4	RNA, 5S ribosomal 4	rRNA	NR_106988-HOMER30	NR_106988-HOMER30
siC-2_peak_667	chr1	228623680	228623992	313	228623844	18	18.2291	9.94207	14.1141	promoter-TSS (NR_106988).5	NR_023365	100169754		NR_023365	ENSG00000199337	RNA5S3	RN5S3	RNA, 5S ribosomal 3	rRNA	NR_106988-HOMER5	NR_106988-HOMER5
siC-2_peak_1514	chr12	33166528	33166862	335	33166635	10	18.1915	9.9103	14.0771	L1PA3|LINE|L1	NM_001005242	5318	Hs.164384	NM_004572	ENSG00000057294	PKP2	ARVD9	plakophilin 2	protein-coding	NA	NA
siC-2_peak_2080	chr14	40897826	40898162	337	40897911	10	18.1915	9.9103	14.0771	L1PA3|LINE|L1	NR_109757	644919	Hs.434414	NR_109757		LOC644919	-	uncharacterized LOC644919	ncRNA	NA	NA
siC-2_peak_2393	chr15	89043916	89044250	335	89044073	10	18.1915	9.9103	14.0771	L1PA3|LINE|L1	NM_152924	11057	Hs.122337	NM_007011	ENSG00000140526	ABHD2	HS1-2|LABH2|PHPS1-2	abhydrolase domain containing 2	protein-coding	NA	NA
siC-2_peak_3399	chr2	56172685	56173017	333	56172861	10	18.1915	9.9103	14.0771	TTS (NR_125368)	NM_001080433	114800	Hs.117136	NM_001080433	ENSG00000055813	CCDC85A	-	coiled-coil domain containing 85A	protein-coding	NA	NA
siC-2_peak_3573	chr2	122963997	122964329	333	122964149	10	18.1915	9.9103	14.0771	L1PA3|LINE|L1	NM_130773	129684	Hs.660653	NM_130773	ENSG00000155052	CNTNAP5	caspr5	contactin associated protein like 5	protein-coding	NA	NA
siC-2_peak_3987	chr20	24552320	24552654	335	24552491	10	18.1915	9.9103	14.0771	L1PA3|LINE|L1	NM_001323607	79953	Hs.124638	NM_024893	ENSG00000101463	SYNDIG1	C20orf39|DSPC2|IFITMD5|TMEM90B	synapse differentiation inducing 1	protein-coding	NA	NA
siC-2_peak_526	chr1	174694214	174694558	345	174694345	10	18.1915	9.9103	14.0771	L1PA3|LINE|L1	NM_001243765	9910	Hs.585378	NM_014857	ENSG00000152061	RABGAP1L	HHL|TBC1D18	RAB GTPase activating protein 1 like	protein-coding	NA	NA
siC-2_peak_544	chr1	178896487	178896827	341	178896571	10	18.1915	9.9103	14.0771	L1PA2|LINE|L1	NM_004673	9068	Hs.591474	NM_004673	ENSG00000116194	ANGPTL1	ANG3|ANGPT3|ARP1|AngY|UNQ162|dJ595C2.2	angiopoietin like 1	protein-coding	NA	NA
siC-2_peak_5824	chr5	116201900	116202233	334	116202016	10	18.1915	9.9103	14.0771	L1PA3|LINE|L1	NM_001308080	51397	Hs.483136	NM_016144	ENSG00000145781	COMMD10	PTD002	COMM domain containing 10	protein-coding	NA	NA
siC-2_peak_5877	chr5	135982534	135982884	351	135982707	10	18.1915	9.9103	14.0771	L1PA2|LINE|L1	NM_002302	3950	Hs.512580	NM_002302	ENSG00000145826	LECT2	chm-II|chm2	leukocyte cell derived chemotaxin 2	protein-coding	NA	NA
siC-2_peak_7466	chr9	83832043	83832371	329	83832178	10	18.1915	9.9103	14.0771	L1PA3|LINE|L1	NM_025211	80318	Hs.522255	NM_025211	ENSG00000165113	GKAP1	FKSG21|GKAP42	G kinase anchoring protein 1	protein-coding	NA	NA
siC-2_peak_7695	chrX	41800521	41800851	331	41800634	10	18.1915	9.9103	14.0771	L1PA3|LINE|L1	NM_080817	27197	Hs.567457	NM_080817	ENSG00000171657	GPR82	-	G protein-coupled receptor 82	protein-coding	NA	NA
siC-2_peak_7699	chrX	42446912	42447244	333	42447060	10	18.1915	9.9103	14.0771	L1PA3|LINE|L1	NR_002191	80316	Hs.127689	NM_025210	ENSG00000102055	PPP1R2P9	I-4	protein phosphatase 1 regulatory inhibitor subunit 2 pseudogene 9	pseudo	NA	NA
siC-2_peak_3142	chr19	21427314	21427648	335	21427499	8	18.1716	8.65511	14.0612	TTS (NM_175910)	NM_145326	284443	Hs.656558	NM_145326	ENSG00000196268	ZNF493	-	zinc finger protein 493	protein-coding	NA	NA
siC-2_peak_668	chr1	228625922	228626234	313	228626087	18	18.0945	9.86102	13.9848	promoter-TSS (NR_106988).3	NR_023376	100169765		NR_023376	ENSG00000201355	RNA5S14	RN5S14	RNA, 5S ribosomal 14	rRNA	NR_106988-HOMER3	NR_106988-HOMER3
siC-2_peak_674	chr1	228639350	228639662	313	228639513	18	18.0945	9.86102	13.9848	CpG	NR_037962	58480	Hs.647774	NM_021205	ENSG00000116574	RHOU	ARHU|CDC42L1|G28K|WRCH1|hG28K	ras homolog family member U	protein-coding	NA	NA
siC-2_peak_675	chr1	228641581	228641893	313	228641743	18	18.0945	9.86102	13.9848	CpG	NR_037962	58480	Hs.647774	NM_021205	ENSG00000116574	RHOU	ARHU|CDC42L1|G28K|WRCH1|hG28K	ras homolog family member U	protein-coding	NA	NA
siC-2_peak_1376	chr11	112574669	112574999	331	112574840	9	18.0656	9.33569	13.9562	L1PA3|LINE|L1	NR_104155	387810	Hs.512255	NR_104155	ENSG00000255484	LOC387810	-	uncharacterized LOC387810	ncRNA	NA	NA
siC-2_peak_870	chr10	52291268	52291602	335	52291445	9	18.0656	9.33569	13.9562	L1PA3|LINE|L1	NR_038277	100506939	Hs.584791	NR_038277		PRKG1-AS1	-	PRKG1 antisense RNA 1	ncRNA	NA	NA
siC-2_peak_1559	chr12	53498914	53499240	327	53499053	10	17.9099	9.85046	13.8034	intron (NM_006301, intron 1 of 14)	NM_006301	7786	Hs.713539	NM_006301	ENSG00000139625	MAP3K12	DLK|MEKK12|MUK|ZPK|ZPKP1	mitogen-activated protein kinase kinase kinase 12	protein-coding	NA	NA
siC-2_peak_3394	chr2	53813814	53814138	325	53814089	10	17.9099	9.85046	13.8034	intron (NM_001127397, intron 11 of 12)	NM_016115	51130	Hs.40763	NM_016115	ENSG00000115239	ASB3	ASB-3	ankyrin repeat and SOCS box containing 3	protein-coding	NA	NA
siC-2_peak_1855	chr13	54440799	54441227	429	54441018	28	17.9022	7.02875	13.7971	Intergenic	NR_031628	100302187		NR_031628	ENSG00000283126	MIR1297	MIRN1297|hsa-mir-1297|mir-1297	microRNA 1297	ncRNA	NA	NA
siC-2_peak_2045	chr14	29478154	29478492	339	29478240	8	17.9031	8.63148	13.7971	L1PA2|LINE|L1	NM_002742	5587	Hs.508999	NM_002742	ENSG00000184304	PRKD1	PKC-MU|PKCM|PKD|PRKCM	protein kinase D1	protein-coding	NA	NA
siC-2_peak_3717	chr2	167439569	167439894	326	167439666	8	17.9031	8.63148	13.7971	Intergenic	NM_001199144	129446	Hs.73680	NM_152381	ENSG00000163092	XIRP2	CMYA3	xin actin binding repeat containing 2	protein-coding	NA	NA
siC-2_peak_6223	chr6	82389264	82389786	523	82389523	8	17.9031	8.63148	13.7971	L1PA2|LINE|L1	NM_001166392	7162	Hs.71947	NM_006670	ENSG00000146242	TPBG	5T4|5T4AG|M6P1|WAIF1	trophoblast glycoprotein	protein-coding	NA	NA
siC-2_peak_4099	chr21	14085033	14085356	324	14085188	15	17.8971	10.4297	13.7935	LSU-rRNA_Hsa|rRNA|rRNA	NR_027270	391267	Hs.364456	NM_153750	ENSG00000215559	ANKRD20A11P	C21orf81	ankyrin repeat domain 20 family member A11, pseudogene	pseudo	NA	NA
siC-2_peak_2886	chr17	60881459	60881799	341	60881536	10	17.8336	9.83375	13.7318	L1PA2|LINE|L1	NM_017679	54828	Hs.655028	NM_017679	ENSG00000141376	BCAS3	GAOB1|MAAB	BCAS3, microtubule associated cell migration factor	protein-coding	NA	NA
siC-2_peak_677	chr1	228646053	228646365	313	228646216	18	17.8323	9.70281	13.7307	promoter-TSS (NR_023365).5	NR_023368	100169757		NR_023368	ENSG00000200624	RNA5S6	RN5S6	RNA, 5S ribosomal 6	rRNA	NR_106988-HOMER21	NR_106988-HOMER21
siC-2_peak_3228	chr19	32413475	32413819	345	32413635	8	17.8176	8.62364	13.7161	intron (NM_207325, intron 3 of 18)	NM_207325	147991	Hs.194392	NM_207325	ENSG00000178904	DPY19L3	-	dpy-19 like 3 (C. elegans)	protein-coding	NA	NA
siC-2_peak_6563	chr7	33403336	33403662	327	33403495	9	17.7872	9.29453	13.6864	L1PA3|LINE|L1	NM_001033605	27241	Hs.372360	NM_014451	ENSG00000122507	BBS9	B1|C18|D1|PTHB1	Bardet-Biedl syndrome 9	protein-coding	NA	NA
siC-2_peak_6758	chr7	116531601	116531928	328	116531740	8	17.7755	8.61972	13.6753	intron (NM_001172895, intron 2 of 2)	NM_001172897	857	Hs.74034	NM_001753	ENSG00000105974	CAV1	BSCL3|CGL3|LCCNS|MSTP085|PPH3|VIP21	caveolin 1	protein-coding	NA	NA
siC-2_peak_661	chr1	228610281	228610593	313	228610443	18	17.7046	9.6256	13.6051	promoter-TSS (NR_106988).4	NR_023370	100169759		NR_023370	ENSG00000200343	RNA5S8	RN5S8	RNA, 5S ribosomal 8	rRNA	NR_106988-HOMER4	NR_106988-HOMER4
siC-2_peak_670	chr1	228630403	228630715	313	228630564	18	17.7046	9.6256	13.6051	promoter-TSS (NR_023365).4	NR_023370	100169759		NR_023370	ENSG00000200343	RNA5S8	RN5S8	RNA, 5S ribosomal 8	rRNA	NR_106988-HOMER20	NR_106988-HOMER20
siC-2_peak_1360	chr11	106907418	106907750	333	106907587	9	17.6398	9.27179	13.5414	L1PA3|LINE|L1	NM_000855	2977	Hs.24321	NM_000855	ENSG00000152402	GUCY1A2	GC-SA2|GUC1A2	guanylate cyclase 1 soluble subunit alpha 2	protein-coding	NA	NA
siC-2_peak_1374	chr11	112324292	112324642	351	112324461	9	17.6398	9.27179	13.5414	L1PA2|LINE|L1	NR_126004	283140	Hs.651827	NR_126004	ENSG00000250303	LOC283140	-	uncharacterized LOC283140	ncRNA	NA	NA
siC-2_peak_1460	chr12	13391622	13391950	329	13391788	9	17.6398	9.27179	13.5414	L1PA3|LINE|L1	NR_036555	283422	Hs.448717	NM_182558	ENSG00000180861	LINC01559	C12orf36	long intergenic non-protein coding RNA 1559	ncRNA	NA	NA
siC-2_peak_1604	chr12	68926571	68926909	339	68926694	9	17.6398	9.27179	13.5414	L1PA3|LINE|L1	NM_198320	1368	Hs.654387	NM_001874	ENSG00000135678	CPM	-	carboxypeptidase M	protein-coding	NA	NA
siC-2_peak_1737	chr12	121839553	121840062	510	121839803	9	17.6398	9.27179	13.5414	exon (NM_002150, exon 14 of 14)	NM_002150	3242	Hs.2899	NM_002150	ENSG00000158104	HPD	4-HPPD|4HPPD|GLOD3|HPPDASE|PPD	4-hydroxyphenylpyruvate dioxygenase	protein-coding	NA	NM_001171993
siC-2_peak_1819	chr13	44036508	44036840	333	44036584	9	17.6398	9.27179	13.5414	L1PA3|LINE|L1	NR_026955	121838	Hs.201441	NR_026955		LINC00284	NCRNA00284	long intergenic non-protein coding RNA 284	ncRNA	NA	NA
siC-2_peak_1913	chr13	77551703	77552041	339	77551823	9	17.6398	9.27179	13.5414	L1PA3|LINE|L1	NM_001160706	8796	Hs.534699	NM_003843	ENSG00000136155	SCEL	-	sciellin	protein-coding	NA	NA
siC-2_peak_2104	chr14	46237916	46238262	347	46238028	9	17.6398	9.27179	13.5414	L1PA3|LINE|L1	NR_102702	100506412	Hs.207545	NR_102699	ENSG00000258700	LINC00871	-	long intergenic non-protein coding RNA 871	ncRNA	NA	NA
siC-2_peak_2163	chr14	68119331	68119665	335	68119558	9	17.6398	9.27179	13.5414	L1PA3|LINE|L1	NM_001321815	5890	Hs.172587	NM_002877	ENSG00000182185	RAD51B	R51H2|RAD51L1|REC2	RAD51 paralog B	protein-coding	NA	NA
siC-2_peak_3875	chr2	222149637	222149983	347	222149754	9	17.6398	9.27179	13.5414	L1PA2|LINE|L1	NM_153038	151278	Hs.350729	NM_153038	ENSG00000163081	CCDC140	-	coiled-coil domain containing 140	protein-coding	NA	NA
siC-2_peak_4890	chr4	43611674	43612000	327	43611891	9	17.6398	9.27179	13.5414	L1PA3|LINE|L1	NR_131959	100506827	Hs.156197	NR_131958	ENSG00000251350	LVCAT1	-	liver cancer-associated transcript 1	ncRNA	NA	NA
siC-2_peak_5068	chr4	91479761	91480123	363	91479970	9	17.6398	9.27179	13.5414	L1PA2|LINE|L1	NR_125920	101929194	Hs.626389	NR_125920		LNCPRESS2	-	lncRNA p53 regulated and ESC associated 2	ncRNA	NA	NA
siC-2_peak_5615	chr5	56297214	56297564	351	56297412	9	17.6398	9.27179	13.5414	L1PA3|LINE|L1	NM_024669	79722	Hs.436214	NM_024669	ENSG00000164512	ANKRD55	-	ankyrin repeat domain 55	protein-coding	NA	NA
siC-2_peak_5754	chr5	96241075	96241411	337	96241264	9	17.6398	9.27179	13.5414	L1PA3|LINE|L1	NR_030309	693168		NR_030309	ENSG00000207578	MIR583	MIRN583|hsa-mir-583	microRNA 583	ncRNA	NA	NA
siC-2_peak_5774	chr5	100438038	100438372	335	100438178	9	17.6398	9.27179	13.5414	L1PA3|LINE|L1	NR_027503	100133050	Hs.534796	NR_027503		LOC100133050	-	glucuronidase beta pseudogene	pseudo	NA	NA
siC-2_peak_604	chr1	198248903	198249230	328	198249011	9	17.6398	9.27179	13.5414	L1PA3|LINE|L1	NM_133494	140609	Hs.24119	NM_133494	ENSG00000151414	NEK7	-	NIMA related kinase 7	protein-coding	NA	NA
siC-2_peak_6130	chr6	57582796	57583136	341	57582913	9	17.6398	9.27179	13.5414	L1PA3|LINE|L1	NR_036097	100422884		NR_036097	ENSG00000212017	MIR548U	-	microRNA 548u	ncRNA	NA	NA
siC-2_peak_6250	chr6	86806682	86807020	339	86806870	9	17.6398	9.27179	13.5414	L1PA2|LINE|L1	NM_000865	3354	Hs.1611	NM_000865	ENSG00000168830	HTR1E	5-HT1E	5-hydroxytryptamine receptor 1E	protein-coding	NA	NA
siC-2_peak_643	chr1	220995418	220995777	360	220995496	9	17.6398	9.27179	13.5414	L1HS|LINE|L1	NR_046901	100873924	Hs.645593	NR_046901	ENSG00000257551	HLX-AS1	-	HLX antisense RNA 1	ncRNA	NA	NA
siC-2_peak_6487	chr7	9738385	9738712	328	9738559	9	17.6398	9.27179	13.5414	L1PA3|LINE|L1	NR_002790	168741	Hs.545134	NR_002790		PER4	-	period circadian clock 3 pseudogene	pseudo	NA	NA
siC-2_peak_6518	chr7	19164313	19164653	341	19164441	9	17.6398	9.27179	13.5414	L1PA2|LINE|L1	NM_152898	222894	Hs.592168	NM_152898	ENSG00000146618	FERD3L	N-TWIST|NATO3|NTWIST|PTFB|bHLHa31	Fer3 like bHLH transcription factor	protein-coding	NA	NA
siC-2_peak_6686	chr7	90522379	90522735	357	90522449	9	17.6398	9.27179	13.5414	L1PA2|LINE|L1	NM_001287135	5218	Hs.258576	NM_012395	ENSG00000058091	CDK14	PFTAIRE1|PFTK1	cyclin dependent kinase 14	protein-coding	NA	NA
siC-2_peak_710	chr1	247694741	247695081	341	247694950	9	17.6398	9.27179	13.5414	L1PA3|LINE|L1	NM_001005286	343169	Hs.591529	NM_001005286	ENSG00000169214	OR6F1	OR1-34|OR1-38|OST731	olfactory receptor family 6 subfamily F member 1	protein-coding	NA	NA
siC-2_peak_7422	chr9	67747501	67747832	332	67747574	9	17.6398	9.27179	13.5414	L1PA3|LINE|L1	NR_027422	100133121	Hs.744835	NR_027422		FAM27B	FAM27A2	family with sequence similarity 27 member B	ncRNA	NA	NA
siC-2_peak_809	chr10	32660146	32660484	339	32660300	9	17.6398	9.27179	13.5414	L1PA3|LINE|L1	NR_109827	79741	Hs.585464	NM_024688	ENSG00000150076	CCDC7	BIOT2|BioT2-A|BioT2-B|BioT2-C|C10orf68	coiled-coil domain containing 7	protein-coding	NA	NA
siC-2_peak_5687	chr5	77784775	77785133	359	77784959	17	17.5813	9.82249	13.4964	Intergenic	NM_001297740	6902	Hs.291212	NM_004607	ENSG00000171530	TBCA	-	tubulin folding cofactor A	protein-coding	NA	NA
siC-2_peak_1908	chr13	76545087	76545440	354	76545173	10	17.5598	9.772	13.4753	L1PA2|LINE|L1	NM_138444	115207	Hs.644125	NM_138444	ENSG00000178695	KCTD12	C13orf2|PFET1|PFETIN	potassium channel tetramerization domain containing 12	protein-coding	NA	NA
siC-2_peak_6089	chr6	44401667	44402003	337	44401793	10	17.5598	9.772	13.4753	L1PA3|LINE|L1	NM_001253	988	Hs.485471	NM_001253	ENSG00000096401	CDC5L	CDC5|CDC5-LIKE|CEF1|PCDC5RP|dJ319D22.1	cell division cycle 5 like	protein-coding	NA	NA
siC-2_peak_7266	chr8	142703076	142703430	355	142703163	10	17.5598	9.772	13.4753	exon (NM_017527, exon 3 of 3)	NM_001160355	54742	Hs.69517	NM_017527	ENSG00000160886	LY6K	CT97|HSJ001348|URLC10|ly-6K	lymphocyte antigen 6 complex, locus K	protein-coding	NA	NM_001160355
siC-2_peak_7701	chrX	43440156	43440496	341	43440359	10	17.5598	9.772	13.4753	L1PA3|LINE|L1	NM_000240	4128	Hs.183109	NM_000240	ENSG00000189221	MAOA	BRNRS|MAO-A	monoamine oxidase A	protein-coding	NA	NA
siC-2_peak_7875	chrX	79717707	79718045	339	79717898	10	17.5598	9.772	13.4753	L1PA3|LINE|L1	NM_001109879	50945	Hs.374253	NM_016954	ENSG00000122145	TBX22	ABERS|CLPA|CPX|TBXX|dJ795G23.1	T-box 22	protein-coding	NA	NA
siC-2_peak_5490	chr5	37489820	37490164	345	37489982	9	17.5512	9.25779	13.469	L1M2|LINE|L1	NM_001345998	55100	Hs.213690	NM_018034	ENSG00000082068	WDR70	-	WD repeat domain 70	protein-coding	NA	NA
siC-2_peak_8241	chrY	10199947	10200262	316	10200104	13	17.5407	10.4045	13.4585	Intergenic	NR_003593	100101121	Hs.522846	NR_003593	ENSG00000237069	TTTY23B	TTTY23	testis-specific transcript, Y-linked 23B (non-protein coding)	ncRNA	NA	NA
siC-2_peak_228	chr1	83350429	83350779	351	83350492	9	17.5258	9.25373	13.4437	L1PA2|LINE|L1	NR_110633	101927498		NR_110632	ENSG00000236268	LINC01361	-	long intergenic non-protein coding RNA 1361	ncRNA	NA	NA
siC-2_peak_3330	chr2	21187519	21187855	337	21187696	9	17.5258	9.25373	13.4437	L1PA3|LINE|L1	NM_001306137	100129278	Hs.651096	NM_001306137	ENSG00000218819	TDRD15	-	tudor domain containing 15	protein-coding	NA	NA
siC-2_peak_1207	chr11	56005494	56005826	333	56005619	8	17.519	8.59497	13.4377	L1PA3|LINE|L1	NM_003697	338674	Hs.553702	NM_003697	ENSG00000149133	OR5F1	OR11-10	olfactory receptor family 5 subfamily F member 1	protein-coding	NA	NA
siC-2_peak_1650	chr12	84273624	84273950	327	84273766	8	17.519	8.59497	13.4377	L1PA3|LINE|L1	NM_001146335	55117	Hs.44424	NM_018057	ENSG00000072041	SLC6A15	NTT73|SBAT1|V7-3|hv7-3	solute carrier family 6 member 15	protein-coding	NA	NA
siC-2_peak_2972	chr18	22743756	22744104	349	22743899	8	17.519	8.59497	13.4377	L1PA3|LINE|L1	NR_110782	101927571	Hs.335020	NR_110782	ENSG00000266850	LOC101927571	-	uncharacterized LOC101927571	ncRNA	NA	NA
siC-2_peak_3073	chr18	63608846	63609180	335	63608913	8	17.519	8.59497	13.4377	AluJr4|SINE|Alu	NM_001307923	5275	Hs.241407	NM_012397	ENSG00000197641	SERPINB13	HSHUR7SEQ|HUR7|PI13|headpin	serpin family B member 13	protein-coding	NA	NA
siC-2_peak_3397	chr2	55788133	55788458	326	55788246	8	17.519	8.59497	13.4377	L1PA4|LINE|L1	NM_033109	87178	Hs.388733	NM_033109	ENSG00000138035	PNPT1	COXPD13|DFNB70|OLD35|PNPASE|old-35	polyribonucleotide nucleotidyltransferase 1	protein-coding	NA	NA
siC-2_peak_3948	chr20	7403067	7403393	327	7403150	8	17.519	8.59497	13.4377	L1PA3|LINE|L1	NR_107029	102465865		NR_107029	ENSG00000278159	MIR8062	hsa-mir-8062	microRNA 8062	ncRNA	NA	NA
siC-2_peak_4209	chr22	34677388	34677738	351	34677542	8	17.519	8.59497	13.4377	L1PA2|LINE|L1	NR_138042	101926957	Hs.722607	NR_138042		ISX-AS1	-	ISX antisense RNA 1	ncRNA	NA	NA
siC-2_peak_4284	chr3	25760622	25761170	549	25760900	15	17.5127	10.2204	13.4377	AluSp|SINE|Alu	NM_018297	55768	Hs.368960	NM_018297	ENSG00000151092	NGLY1	CDDG|CDG1V|PNG1|PNGase	N-glycanase 1	protein-coding	NA	NA
siC-2_peak_4332	chr3	40935203	40935692	490	40935420	8	17.519	8.59497	13.4377	L1PA2|LINE|L1	NM_001330729	1499	Hs.476018	NM_001904	ENSG00000168036	CTNNB1	CTNNB|MRD19|armadillo	catenin beta 1	protein-coding	NA	NA
siC-2_peak_4351	chr3	46379040	46379390	351	46379272	8	17.519	8.59497	13.4377	L1PA2|LINE|L1	NM_000579	1234	Hs.450802	NM_000579	ENSG00000160791	CCR5	CC-CKR-5|CCCKR5|CCR-5|CD195|CKR-5|CKR5|CMKBR5|IDDM22	C-C motif chemokine receptor 5 (gene/pseudogene)	protein-coding	NA	NA
siC-2_peak_5094	chr4	97258564	97258912	349	97258759	8	17.519	8.59497	13.4377	L1PA2|LINE|L1	NR_102713	101410545	Hs.628520	NR_102713	ENSG00000251620	STPG2-AS1	-	STPG2 antisense RNA 1	ncRNA	NA	NA
siC-2_peak_5481	chr5	33781711	33782041	331	33781815	8	17.519	8.59497	13.4377	L1PA3|LINE|L1	NM_001324512	81792	Hs.12680	NM_030955	ENSG00000151388	ADAMTS12	PRO4389	ADAM metallopeptidase with thrombospondin type 1 motif 12	protein-coding	NA	NA
siC-2_peak_5610	chr5	55587555	55587917	363	55587685	8	17.519	8.59497	13.4377	L1PA3|LINE|L1	NR_103485	8611	Hs.696231	NM_003711	ENSG00000067113	PLPP1	LLP1a|LPP1|PAP-2a|PAP2|PPAP2A	phospholipid phosphatase 1	protein-coding	NA	NA
siC-2_peak_5718	chr5	85909572	85909903	332	85909666	8	17.519	8.59497	13.4377	L1PA3|LINE|L1	NR_003719	285622	Hs.449272	NR_003719		NBPF22P	-	neuroblastoma breakpoint family member 22, pseudogene	pseudo	NA	NA
siC-2_peak_6273	chr6	95979919	95980272	354	95980129	8	17.519	8.59497	13.4377	L1HS|LINE|L1	NM_006581	10690	Hs.49117	NM_006581	ENSG00000172461	FUT9	Fuc-TIX	fucosyltransferase 9	protein-coding	NA	NA
siC-2_peak_6310	chr6	105683675	105684009	335	105683796	8	17.519	8.59497	13.4377	L1PA3|LINE|L1	NM_002726	5550	Hs.436564	NM_002726	ENSG00000085377	PREP	PE|PEP	prolyl endopeptidase	protein-coding	NA	NA
siC-2_peak_6379	chr6	130116985	130117341	357	130117152	8	17.519	8.59497	13.4377	L1PA2|LINE|L1	NM_001346550	84456	Hs.658051	NM_032438	ENSG00000198945	L3MBTL3	MBT-1|MBT1	l(3)mbt-like 3 (Drosophila)	protein-coding	NA	NA
siC-2_peak_6558	chr7	31585874	31586208	335	31586031	8	17.519	8.59497	13.4377	L1PA3|LINE|L1	NM_194300	223075	Hs.224269	NM_194300	ENSG00000180347	CCDC129	-	coiled-coil domain containing 129	protein-coding	NA	NA
siC-2_peak_6917	chr8	28758126	28758454	329	28758287	8	17.519	8.59497	13.4377	L1PA3|LINE|L1	NR_073468	2137	Hs.491354	NM_001440	ENSG00000012232	EXTL3	BOTV|EXTL1L|EXTR1|REGR|RPR	exostosin like glycosyltransferase 3	protein-coding	NA	NA
siC-2_peak_7147	chr8	103783289	103783651	363	103783497	8	17.519	8.59497	13.4377	L1PA2|LINE|L1	NM_014677	9699	Hs.655271	NM_014677	ENSG00000176406	RIMS2	OBOE|RAB3IP3|RIM2	regulating synaptic membrane exocytosis 2	protein-coding	NA	NA
siC-2_peak_7260	chr8	139056691	139057023	333	139056770	8	17.519	8.59497	13.4377	L1PB3|LINE|L1	NM_152888	169044	Hs.117169	NM_152888	ENSG00000169436	COL22A1	-	collagen type XXII alpha 1 chain	protein-coding	NA	NA
siC-2_peak_7308	chr9	11665282	11665607	326	11665384	8	17.519	8.59497	13.4377	L1PA3|LINE|L1	NM_000550	7306	Hs.270279	NM_000550	ENSG00000107165	TYRP1	CAS2|CATB|GP75|OCA3|TRP|TRP1|TYRP|b-PROTEIN	tyrosinase related protein 1	protein-coding	NA	NA
siC-2_peak_738	chr10	6369618	6369986	369	6369819	8	17.519	8.59497	13.4377	L1HS|LINE|L1	NR_040079	399715		NR_040079	ENSG00000215244	LOC399715	-	uncharacterized LOC399715	ncRNA	NA	NA
siC-2_peak_7431	chr9	70139130	70139470	341	70139297	8	17.519	8.59497	13.4377	L1PA3|LINE|L1	NR_040076	100507244	Hs.556816	NR_040076	ENSG00000204706	MAMDC2-AS1	-	MAMDC2 antisense RNA 1	ncRNA	NA	NA
siC-2_peak_7697	chrX	42202183	42202533	351	42202259	8	17.519	8.59497	13.4377	L1PA3|LINE|L1	NM_003688	8573	Hs.495984	NM_003688	ENSG00000147044	CASK	CAGH39|CAMGUK|CMG|FGS4|LIN2|MICPCH|MRXSNA|TNRC8	calcium/calmodulin dependent serine protein kinase	protein-coding	NA	NA
siC-2_peak_789	chr10	25247334	25247674	341	25247472	8	17.519	8.59497	13.4377	L1PA2|LINE|L1	NR_027333	100128811	Hs.700407	NR_027333	ENSG00000233642	GPR158-AS1	-	GPR158 antisense RNA 1	ncRNA	NA	NA
siC-2_peak_7916	chrX	86074218	86074546	329	86074353	8	17.519	8.59497	13.4377	L1PA3|LINE|L1	NM_000390	1121	Hs.496449	NM_000390	ENSG00000188419	CHM	DXS540|GGTA|HSD-32|REP-1|TCD	CHM, Rab escort protein 1	protein-coding	NA	NA
siC-2_peak_8143	chrX	142385612	142385972	361	142385697	8	17.519	8.59497	13.4377	L1PA3|LINE|L1	NM_016249	51438	Hs.123536	NM_016249	ENSG00000046774	MAGEC2	CT10|HCA587|MAGEE1	MAGE family member C2	protein-coding	NA	NA
siC-2_peak_819	chr10	36061678	36062002	325	36061872	8	17.519	8.59497	13.4377	L1PA3|LINE|L1	NR_110138	102578074		NR_110138	ENSG00000280719	PCAT5	LINC01452|TPCAT-10-36067	prostate cancer associated transcript 5 (non-protein coding)	ncRNA	NA	NA
siC-2_peak_8248	chrY	12014255	12014579	325	12014391	8	17.519	8.59497	13.4377	L1PA3|LINE|L1	NR_033667	352887	Hs.546221	NR_033667	ENSG00000206159	GYG2P1	GYG2P	glycogenin 2 pseudogene 1	pseudo	NA	NA
siC-2_peak_857	chr10	48772567	48772915	349	48772658	8	17.519	8.59497	13.4377	L1PA2|LINE|L1	NM_020945	57705	Hs.287379	NM_020945	ENSG00000283652	WDFY4	C10orf64	WDFY family member 4	protein-coding	NA	NA
siC-2_peak_863	chr10	51284908	51285264	357	51284977	8	17.519	8.59497	13.4377	L1PA2|LINE|L1	NR_030336	693190		NR_030336	ENSG00000207813	MIR605	MIRN605|hsa-mir-605|mir-605	microRNA 605	ncRNA	NA	NA
siC-2_peak_875	chr10	54643837	54644165	329	54643948	8	17.519	8.59497	13.4377	L1PA3|LINE|L1	NR_031642	100302192		NR_031642	ENSG00000221594	MIR548F1	MIR548F-1|MIRN548F1|hsa-mir-548f-1	microRNA 548f-1	ncRNA	NA	NA
siC-2_peak_925	chr10	82044591	82044923	333	82044716	8	17.519	8.59497	13.4377	L1PA3|LINE|L1	NM_001165973	10718	Hs.125119	NM_001010848	ENSG00000185737	NRG3	HRG3|pro-NRG3	neuregulin 3	protein-coding	NA	NA
siC-2_peak_964	chr10	95722307	95722641	335	95722528	8	17.519	8.59497	13.4377	L1PA3|LINE|L1	NM_001098175	953	Hs.576612	NM_001776	ENSG00000138185	ENTPD1	ATPDase|CD39|NTPDase-1|SPG64	ectonucleoside triphosphate diphosphohydrolase 1	protein-coding	NA	NA
siC-2_peak_998	chr10	108310150	108310503	354	108310299	8	17.519	8.59497	13.4377	L1HS|LINE|L1	NR_125760	103695365	Hs.648991	NR_125760	ENSG00000229981	LINC01435	TCONS_00018040	long intergenic non-protein coding RNA 1435	ncRNA	NA	NA
siC-2_peak_2099	chr14	45545732	45546066	335	45545937	8	17.4931	8.59239	13.4341	L1PA3|LINE|L1	NM_018353	55320	Hs.732769	NM_018353	ENSG00000129534	MIS18BP1	C14orf106|HSA242977|KNL2|M18BP1	MIS18 binding protein 1	protein-coding	NA	NA
siC-2_peak_2476	chr16	35225443	35225774	332	35225477	8	17.4931	8.59239	13.4341	L1PA3|LINE|L1	NR_002837	606551	Hs.646441	NR_002837		UBE2MP1	-	ubiquitin conjugating enzyme E2 M pseudogene 1	pseudo	NA	NA
siC-2_peak_3259	chr19	52829234	52829558	325	52829298	8	17.4931	8.59239	13.4341	AluSq2|SINE|Alu	NR_036600	7576	Hs.732407	NM_006969	ENSG00000198538	ZNF28	KOX24	zinc finger protein 28	protein-coding	NA	NA
siC-2_peak_3569	chr2	122046221	122046583	363	122046388	8	17.4931	8.59239	13.4341	L1PA3|LINE|L1	NM_004622	7247	Hs.75066	NM_004622	ENSG00000211460	TSN	BCLF-1|C3PO|RCHF1|REHF-1|TBRBP|TRSLN	translin	protein-coding	NA	NA
siC-2_peak_6354	chr6	121566060	121566386	327	121566218	8	17.4931	8.59239	13.4341	L1PA3|LINE|L1	NM_000165	2697	Hs.74471	NM_000165	ENSG00000152661	GJA1	AVSD3|CMDR|CX43|EKVP|GJAL|HLHS1|HSS|ODDD|PPKCA	gap junction protein alpha 1	protein-coding	NA	NA
siC-2_peak_924	chr10	81440651	81440981	331	81440695	8	17.4931	8.59239	13.4341	L1PA2|LINE|L1	NM_001165972	10718	Hs.125119	NM_001010848	ENSG00000185737	NRG3	HRG3|pro-NRG3	neuregulin 3	protein-coding	NA	NA
siC-2_peak_7967	chrX	103380996	103381352	357	103381116	11	17.4522	10.0968	13.3968	L1PA3|LINE|L1	NM_014380	27018	Hs.448588	NM_014380	ENSG00000166681	BEX3	Bex|DXS6984E|HGR74|NADE|NGFRAP1	brain expressed X-linked 3	protein-coding	NA	NA
siC-2_peak_660	chr1	228558297	228558609	313	228558443	14	17.424	10.3055	13.3689	Intergenic	NM_001287262	100129094	Hs.730208	NM_001287262		BTNL10	BTN4|BUTR1	butyrophilin like 10	protein-coding	NA	NA
siC-2_peak_3376	chr2	44525877	44526207	331	44526048	8	17.3782	8.58073	13.3232	L1PA3|LINE|L1	NM_024766	79823	Hs.468349	NM_024766	ENSG00000143919	CAMKMT	C2orf34|CLNMT|CaM KMT|Cam|KMT	calmodulin-lysine N-methyltransferase	protein-coding	NA	NA
siC-2_peak_1555	chr12	52054518	52055076	559	52054807	11	17.2913	10.0461	13.2372	exon (NM_002135, exon 3 of 8)	NM_173157	3164	Hs.524430	NM_002135	ENSG00000123358	NR4A1	GFRP1|HMR|N10|NAK-1|NGFIB|NP10|NUR77|TR3	nuclear receptor subfamily 4 group A member 1	protein-coding	NA	NA
siC-2_peak_3563	chr2	118895617	118896134	518	118895878	9	17.2794	9.21328	13.2255	L1PA2|LINE|L1	NM_006770	8685	Hs.67726	NM_006770	ENSG00000019169	MARCO	SCARA2	macrophage receptor with collagenous structure	protein-coding	NA	NA
siC-2_peak_6880	chr8	13936524	13937054	531	13936808	9	17.2794	9.21328	13.2255	L1PA2|LINE|L1	NR_134450	102725080	Hs.130621	NR_134450		LOC102725080	-	uncharacterized LOC102725080	ncRNA	NA	NA
siC-2_peak_7836	chrX	75437307	75437635	329	75437543	9	17.2794	9.21328	13.2255	L1PA3|LINE|L1	NM_001146256	158866	Hs.253211	NM_144969	ENSG00000102383	ZDHHC15	MRX91	zinc finger DHHC-type containing 15	protein-coding	NA	NA
siC-2_peak_7861	chrX	78058206	78058543	338	78058455	9	17.2794	9.21328	13.2255	L1HS|LINE|L1	NM_000291	5230	Hs.78771	NM_000291	ENSG00000102144	PGK1	HEL-S-68p|MIG10|PGKA	phosphoglycerate kinase 1	protein-coding	NA	NA
siC-2_peak_4131	chr21	25855524	25855831	308	25855671	13	17.2768	10.2844	13.2231	Intergenic	NM_001003696	522	Hs.246310	NM_001685	ENSG00000154723	ATP5J	ATP5|ATP5A|ATPM|CF6|F6	ATP synthase, H+ transporting, mitochondrial Fo complex subunit F6	protein-coding	NA	NA
siC-2_peak_3134	chr19	13153108	13154112	1005	13153627	20	17.2313	8.75722	13.1778	exon (NM_004907, exon 2 of 2)	NM_004907	9592	Hs.501629	NM_004907	ENSG00000160888	IER2	ETR101	immediate early response 2	protein-coding	NM_004907	NM_004907
siC-2_peak_5398	chr5	3508776	3509084	309	3508810	14	17.2095	10.1955	13.1562	intron (NR_033898, intron 2 of 4)	NR_104618	102467075	Hs.652949	NR_104618	ENSG00000250716	LINC01017	-	long intergenic non-protein coding RNA 1017	ncRNA	NA	NA
siC-2_peak_65	chr1	850667	850997	331	850915	9	17.1847	9.19721	13.1317	L1PA3|LINE|L1	NR_047525	643837	Hs.133183	NR_015368	ENSG00000228794	LINC01128	-	long intergenic non-protein coding RNA 1128	ncRNA	NA	NA
siC-2_peak_1344	chr11	101309221	101309547	327	101309350	8	17.1224	8.55365	13.0698	L1PA3|LINE|L1	NM_000926	5241	Hs.32405	NM_000926	ENSG00000082175	PGR	NR3C3|PR	progesterone receptor	protein-coding	NA	NA
siC-2_peak_4206	chr22	32859511	32860024	514	32859762	8	17.1224	8.55365	13.0698	3' UTR (NM_000362, exon 5 of 5)	NM_000362	7078	Hs.644633	NM_000362	ENSG00000100234	TIMP3	HSMRK222|K222|K222TA2|SFD	TIMP metallopeptidase inhibitor 3	protein-coding	NA	NA
siC-2_peak_4317	chr3	36621496	36621826	331	36621655	8	17.1224	8.55365	13.0698	L1HS|LINE|L1	NM_033403	85443	Hs.631907	NM_033403	ENSG00000163673	DCLK3	CLR|DCAMKL3|DCDC3C|DCK3	doublecortin like kinase 3	protein-coding	NA	NA
siC-2_peak_5024	chr4	78258719	78259065	347	78258855	8	17.1224	8.55365	13.0698	L1PA3|LINE|L1	NM_001166133	80144	Hs.369448	NM_020875	ENSG00000138759	FRAS1	-	Fraser extracellular matrix complex subunit 1	protein-coding	NA	NA
siC-2_peak_5613	chr5	55803338	55803675	338	55803549	8	17.1224	8.55365	13.0698	L1PA3|LINE|L1	NM_001166534	54514	Hs.223581	NM_019039	ENSG00000152670	DDX4	VASA	DEAD-box helicase 4	protein-coding	NA	NA
siC-2_peak_5776	chr5	100572270	100572632	363	100572551	8	17.1224	8.55365	13.0698	L1PA2|LINE|L1	NM_198507	345757	Hs.356108	NM_198507	ENSG00000174132	FAM174A	HGS_RE408|NS5ATP6|TMEM157|UNQ1912	family with sequence similarity 174 member A	protein-coding	NA	NA
siC-2_peak_6813	chr7	137172431	137172943	513	137172667	8	17.1224	8.55365	13.0698	L1PA2|LINE|L1	NR_046103	349160	Hs.660713	NR_046103	ENSG00000234352	LOC349160	-	uncharacterized LOC349160	ncRNA	NA	NA
siC-2_peak_7254	chr8	137558602	137558940	339	137558789	8	17.1224	8.55365	13.0698	L1PA2|LINE|L1	NR_125428	101927915	Hs.695851	NR_125428		LOC101927915	-	uncharacterized LOC101927915	ncRNA	NA	NA
siC-2_peak_7485	chr9	97581013	97581353	341	97581097	8	17.1224	8.55365	13.0698	L1PA2|LINE|L1	NM_002486	4686	Hs.595669	NM_002486	ENSG00000136937	NCBP1	CBP80|NCBP|Sto1	nuclear cap binding protein subunit 1	protein-coding	NA	NA
siC-2_peak_3291	chr2	3592003	3592586	584	3592286	11	17.0469	9.9669	12.9969	(GGAGAC)n|Simple_repeat|Simple_repeat	NM_199235	78989	Hs.32603	NM_024027	ENSG00000118004	COLEC11	3MC2|CL-K1-I|CL-K1-II|CL-K1-IIa|CL-K1-IIb|CLK1	collectin subfamily member 11	protein-coding	NA	NA
siC-2_peak_664	chr1	228617004	228617315	312	228617169	17	17.0383	9.49687	12.9891	promoter-TSS (NR_023366).2	NR_023378	100169767		NR_023378	ENSG00000202257	RNA5S16	RN5S16	RNA, 5S ribosomal 16	rRNA	NR_106988-HOMER28	NR_106988-HOMER28
siC-2_peak_2869	chr17	53809232	53809566	335	53809378	10	17.0034	9.63752	12.9546	L1PA3|LINE|L1	NM_032559	84643	Hs.226805	NM_032559	ENSG00000141200	KIF2B	-	kinesin family member 2B	protein-coding	NA	NA
siC-2_peak_7292	chr9	5093002	5093329	328	5093166	14	17.0023	10.0877	12.9546	intron (NM_001322204, intron 19 of 21)	NM_001322204	3717	Hs.656213	NM_004972	ENSG00000096968	JAK2	JTK10|THCYT3	Janus kinase 2	protein-coding	NA	NA
siC-2_peak_7548	chr9	125273722	125274033	312	125273872	18	16.9812	9.18695	12.934	intron (NM_001330777, intron 2 of 25)	NM_001282679	26130	Hs.42376	NM_015635	ENSG00000165219	GAPVD1	GAPEX5|GAPex-5|RAP6	GTPase activating protein and VPS9 domains 1	protein-coding	NA	NA
siC-2_peak_1593	chr12	66057591	66057908	318	66057638	20	16.9484	8.58844	12.9018	AluSx1|SINE|Alu	NR_106722	102464827		NR_106722	ENSG00000276878	MIR6074	hsa-mir-6074	microRNA 6074	ncRNA	NA	NA
siC-2_peak_1343	chr11	101190931	101191257	327	101191040	7	16.9367	7.77575	12.8902	L1PA3|LINE|L1	NM_000926	5241	Hs.32405	NM_000926	ENSG00000082175	PGR	NR3C3|PR	progesterone receptor	protein-coding	NA	NA
siC-2_peak_1432	chr12	4387527	4387861	335	4387706	7	16.9367	7.77575	12.8902	Intergenic	NM_020638	8074	Hs.287370	NM_020638	ENSG00000118972	FGF23	ADHR|FGFN|HPDR2|HYPF|PHPTC	fibroblast growth factor 23	protein-coding	NA	NA
siC-2_peak_1462	chr12	14631250	14631578	329	14631432	7	16.9367	7.77575	12.8902	L1PA3|LINE|L1	NM_024829	79887	Hs.131933	NM_024829	ENSG00000121316	PLBD1	-	phospholipase B domain containing 1	protein-coding	NA	NA
siC-2_peak_1488	chr12	23070651	23071001	351	23070729	7	16.9367	7.77575	12.8902	L1PA2|LINE|L1	NR_120471	101928441	Hs.129111	NR_120471	ENSG00000256321	LOC101928441	-	uncharacterized LOC101928441	ncRNA	NA	NA
siC-2_peak_1518	chr12	34123429	34123777	349	34123589	7	16.9367	7.77575	12.8902	L1PA2|LINE|L1	NM_032834	84920	Hs.102971	NM_032834	ENSG00000139133	ALG10	ALG10A|DIE2|KCR1	ALG10, alpha-1,2-glucosyltransferase	protein-coding	NA	NA
siC-2_peak_1557	chr12	52234943	52235350	408	52235193	7	16.9367	7.77575	12.8902	intron (NM_005556, intron 1 of 8)	NM_005556	3855	Hs.411501	NM_005556	ENSG00000135480	KRT7	CK7|K2C7|K7|SCL	keratin 7	protein-coding	NA	NA
siC-2_peak_1563	chr12	54882902	54883230	329	54882998	7	16.9367	7.77575	12.8902	L1PA3|LINE|L1	NM_058173	118430	Hs.348419	NM_058173	ENSG00000172551	MUCL1	SBEM	mucin like 1	protein-coding	NA	NA
siC-2_peak_1766	chr13	22521534	22521865	332	22521698	7	16.9367	7.77575	12.8902	L1PA3|LINE|L1	NR_103810	100506622	Hs.255773	NR_103810	ENSG00000276476	LINC00540	-	long intergenic non-protein coding RNA 540	ncRNA	NA	NA
siC-2_peak_1920	chr13	78923872	78924206	335	78923997	7	16.9367	7.77575	12.8902	L1PA3|LINE|L1	NR_046869	100874126	Hs.577893	NR_046869		LINC00331	NCRNA00331	long intergenic non-protein coding RNA 331	ncRNA	NA	NA
siC-2_peak_2210	chr14	85031405	85031736	332	85031572	7	16.9367	7.77575	12.8902	Intergenic	NR_135155	105370605		NR_135155	ENSG00000258814	LOC105370605	-	uncharacterized LOC105370605	ncRNA	NA	NA
siC-2_peak_2324	chr15	53380611	53380935	325	53380743	7	16.9367	7.77575	12.8902	L1PA3|LINE|L1	NR_102336	256764	Hs.122125	NM_182758	ENSG00000166415	WDR72	AI2A3	WD repeat domain 72	protein-coding	NA	NA
siC-2_peak_237	chr1	86040340	86040664	325	86040449	7	16.9367	7.77575	12.8902	intron (NM_152890, intron 12 of 59)	NM_152890	255631	Hs.659516	NM_152890	ENSG00000171502	COL24A1	-	collagen type XXIV alpha 1 chain	protein-coding	NA	NA
siC-2_peak_2388	chr15	86799197	86799523	327	86799296	7	16.9367	7.77575	12.8902	intron (NM_152336, intron 23 of 24)	NR_135682	105370954	Hs.668501	NR_135682	ENSG00000259636	LOC105370954	-	uncharacterized LOC105370954	ncRNA	NA	NA
siC-2_peak_2413	chr15	101311689	101312393	705	101311884	7	16.9367	7.77575	12.8902	intron (NM_138319, intron 19 of 20)	NR_045387	100507472	Hs.498494	NR_045387		LOC100507472	-	uncharacterized LOC100507472	ncRNA	NA	NA
siC-2_peak_2726	chr16	60605574	60605903	330	60605772	7	16.9367	7.77575	12.8902	L1PA3|LINE|L1	NM_001282301	729159		NM_001282301	ENSG00000278499	LOC729159	-	UPF0607 protein ENSP00000381418-like	protein-coding	NA	NA
siC-2_peak_2736	chr16	62488532	62488856	325	62488715	7	16.9367	7.77575	12.8902	L1PA3|LINE|L1	NM_001796	1006	Hs.368322	NM_001796	ENSG00000150394	CDH8	Nbla04261	cadherin 8	protein-coding	NA	NA
siC-2_peak_274	chr1	102402325	102402673	349	102402501	7	16.9367	7.77575	12.8902	L1M5|LINE|L1	NM_001288823	118427	Hs.484475	NM_058170	ENSG00000118733	OLFM3	NOE3|NOELIN3|OPTIMEDIN	olfactomedin 3	protein-coding	NA	NA
siC-2_peak_275	chr1	102624383	102624714	332	102624428	7	16.9367	7.77575	12.8902	L1PA3|LINE|L1	NM_001190709	1301	Hs.523446	NM_001854	ENSG00000060718	COL11A1	CO11A1|COLL6|STL2	collagen type XI alpha 1 chain	protein-coding	NA	NA
siC-2_peak_3294	chr2	3794374	3794705	332	3794553	7	16.9367	7.77575	12.8902	L1PA3|LINE|L1	NM_001287444	728597	Hs.304233	NM_001287444	ENSG00000214866	DCDC2C	-	doublecortin domain containing 2C	protein-coding	NA	NA
siC-2_peak_3304	chr2	8589695	8590084	390	8589868	7	16.9367	7.77575	12.8902	Intergenic	NR_110257	101929567	Hs.634706	NR_110257	ENSG00000236008	LINC01814	-	long intergenic non-protein coding RNA 1814	ncRNA	NA	NA
siC-2_peak_3329	chr2	20743334	20743658	325	20743545	7	16.9367	7.77575	12.8902	L1MC1|LINE|L1	NM_182828	151449	Hs.447688	NM_182828	ENSG00000143869	GDF7	BMP12	growth differentiation factor 7	protein-coding	NA	NA
siC-2_peak_3391	chr2	52642554	52642873	320	52642699	7	16.9367	7.77575	12.8902	L1PA3|LINE|L1	NR_039630	100616431		NR_039630	ENSG00000264975	MIR4431	-	microRNA 4431	ncRNA	NA	NA
siC-2_peak_3462	chr2	76480423	76480747	325	76480552	7	16.9367	7.77575	12.8902	L1PA3|LINE|L1	NR_110284	101927907	Hs.382185	NR_110284	ENSG00000234653	LOC101927907	-	uncharacterized LOC101927907	ncRNA	NA	NA
siC-2_peak_3481	chr2	83855424	83855762	339	83855594	7	16.9367	7.77575	12.8902	L1PA2|LINE|L1	NR_003663	388965	Hs.664098	NM_001013648		FUNDC2P2	-	FUN14 domain containing 2 pseudogene 2	pseudo	NA	NA
siC-2_peak_3496	chr2	88086853	88087193	341	88086911	7	16.9367	7.77575	12.8902	intron (NM_001330364, intron 2 of 8)	NR_039940	100616447		NR_039940	ENSG00000265003	MIR4780	-	microRNA 4780	ncRNA	NA	NA
siC-2_peak_3539	chr2	110295453	110295775	323	110295672	7	16.9367	7.77575	12.8902	L1PA3|LINE|L1	NR_049830	100847033		NR_049830	ENSG00000263881	MIR4436B2	-	microRNA 4436b-2	ncRNA	NA	NA
siC-2_peak_3652	chr2	146355113	146355469	357	146355197	7	16.9367	7.77575	12.8902	L1MEg|LINE|L1	NR_026904	728773	Hs.334462	NR_026904		PABPC1P2	PABP2|PABP4|PABPCP2|PABPCP4	poly(A) binding protein cytoplasmic 1 pseudogene 2	pseudo	NA	NA
siC-2_peak_3926	chr2	237247150	237247490	341	237247265	7	16.9367	7.77575	12.8902	L1PA3|LINE|L1	NM_006710	10920	Hs.531713	NM_006710	ENSG00000198612	COPS8	COP9|CSN8|SGN8	COP9 signalosome subunit 8	protein-coding	NA	NA
siC-2_peak_4094	chr21	9858444	9858776	333	9858538	7	16.9367	7.77575	12.8902	L1PA3|LINE|L1	NR_038377	441058	Hs.130535	NR_038377		LINC01667	-	long intergenic non-protein coding RNA 1667	ncRNA	NA	NA
siC-2_peak_4197	chr22	28354842	28355182	341	28355021	7	16.9367	7.77575	12.8902	intron (NM_001145418, intron 2 of 22)	NR_106713	102466081		NR_106713	ENSG00000276162	MIR5739	hsa-mir-5739	microRNA 5739	ncRNA	NA	NA
siC-2_peak_4259	chr3	17858052	17858375	324	17858082	7	16.9367	7.77575	12.8902	L1PA2|LINE|L1	NM_001257177	339862	Hs.652981	NM_001257177		LOC339862	-	uncharacterized LOC339862	protein-coding	NA	NA
siC-2_peak_4670	chr3	159056016	159056355	340	159056132	7	16.9367	7.77575	12.8902	L1PA2|LINE|L1	NM_001197100	654502	Hs.570685	NM_001042705	ENSG00000214216	IQCJ	-	IQ motif containing J	protein-coding	NA	NA
siC-2_peak_4893	chr4	44937302	44937636	335	44937483	7	16.9367	7.77575	12.8902	L1PA2|LINE|L1	NM_138335	132789	Hs.21398	NM_138335	ENSG00000163281	GNPDA2	GNP2|SB52	glucosamine-6-phosphate deaminase 2	protein-coding	NA	NA
siC-2_peak_5064	chr4	90748055	90748387	333	90748277	7	16.9367	7.77575	12.8902	L1PA2|LINE|L1	NM_207491	401145	Hs.654735	NM_207491	ENSG00000184305	CCSER1	FAM190A	coiled-coil serine rich protein 1	protein-coding	NA	NA
siC-2_peak_5216	chr4	129887824	129888146	323	129887864	7	16.9367	7.77575	12.8902	Intergenic	NR_110753	101927282	Hs.407480	NR_110753	ENSG00000246876	LOC101927282	-	uncharacterized LOC101927282	ncRNA	NA	NA
siC-2_peak_5457	chr5	26909557	26909886	330	26909715	7	16.9367	7.77575	12.8902	intron (NM_016279, intron 3 of 11)	NM_016279	1007	Hs.272212	NM_016279	ENSG00000113100	CDH9	-	cadherin 9	protein-coding	NA	NA
siC-2_peak_583	chr1	192103184	192103521	338	192103334	7	16.9367	7.77575	12.8902	Intergenic	NM_130782	64407	Hs.440890	NM_130782	ENSG00000150681	RGS18	RGS13	regulator of G-protein signaling 18	protein-coding	NA	NA
siC-2_peak_5843	chr5	121670409	121670746	338	121670566	7	16.9367	7.77575	12.8902	L1HS|LINE|L1	NM_177478	94033	Hs.105324	NM_177478	ENSG00000181867	FTMT	MTF	ferritin mitochondrial	protein-coding	NA	NA
siC-2_peak_6000	chr5	178559462	178560139	678	178559795	7	16.9367	7.77575	12.8902	intron (NM_173465, intron 2 of 28)	NM_173465	91522	Hs.660026	NM_173465	ENSG00000050767	COL23A1	-	collagen type XXIII alpha 1 chain	protein-coding	NA	NA
siC-2_peak_6101	chr6	48607425	48607756	332	48607511	7	16.9367	7.77575	12.8902	L1PA2|LINE|L1	NM_001013732	442213	Hs.659409	NM_207499	ENSG00000244694	PTCHD4	C6orf138|PTCH53|dJ402H5.2	patched domain containing 4	protein-coding	NA	NA
siC-2_peak_6138	chr6	60803509	60803838	330	60803646	7	16.9367	7.77575	12.8902	L1PA3|LINE|L1	NM_001190706	100463487		NM_001190706		MTRNR2L9	HN9	MT-RNR2-like 9	protein-coding	NA	NA
siC-2_peak_6614	chr7	61838053	61838395	343	61838207	7	16.9367	7.77575	12.8902	L1HS|LINE|L1	NR_003952	643955	Hs.583308	NR_003952	ENSG00000185037	ZNF733P	ZNF733	zinc finger protein 733, pseudogene	pseudo	NA	NA
siC-2_peak_7230	chr8	128707035	128707346	312	128707066	7	16.9367	7.77575	12.8902	L1PA3|LINE|L1	NR_121673	101927774	Hs.628730	NR_121672		LINC00824	LINC01263	long intergenic non-protein coding RNA 824	ncRNA	NA	NA
siC-2_peak_7257	chr8	138036852	138037185	334	138037014	7	16.9367	7.77575	12.8902	L1PA2|LINE|L1	NM_015912	51059	Hs.126024	NM_015912	ENSG00000147724	FAM135B	C8ORFK32	family with sequence similarity 135 member B	protein-coding	NA	NA
siC-2_peak_7316	chr9	14799810	14800142	333	14799989	7	16.9367	7.77575	12.8902	L1PA3|LINE|L1	NM_001177704	158326	Hs.50850	NM_144966	ENSG00000164946	FREM1	BNAR|C9orf143|C9orf145|C9orf154|MOTA|TILRR|TRIGNO2	FRAS1 related extracellular matrix 1	protein-coding	NA	NA
siC-2_peak_7354	chr9	24501193	24501509	317	24501285	7	16.9367	7.77575	12.8902	Intergenic	NM_001271706	100129669	Hs.573530	NM_001271706	ENSG00000205442	IZUMO3	C9orf134|bA20A20.1	IZUMO family member 3	protein-coding	NA	NA
siC-2_peak_7477	chr9	87751795	87752151	357	87751979	7	16.9367	7.77575	12.8902	Intergenic	NR_027917	392360	Hs.690450	NM_001023564	ENSG00000188029	CTSL3P	CTSL3|HCTSL-s	cathepsin L family member 3, pseudogene	pseudo	NA	NA
siC-2_peak_7511	chr9	105813318	105813664	347	105813490	7	16.9367	7.77575	12.8902	L1PA3|LINE|L1	NM_018112	55151	Hs.411925	NM_018112	ENSG00000095209	TMEM38B	C9orf87|D4Ertd89e|OI14|TRIC-B|TRICB|bA219P18.1	transmembrane protein 38B	protein-coding	NA	NA
siC-2_peak_759	chr10	16028981	16029325	345	16029070	7	16.9367	7.77575	12.8902	Intergenic	NM_024948	80013	Hs.158870	NM_024948	ENSG00000148481	FAM188A	C10orf97|CARP|DERP5|MST126|MSTP126|my042	family with sequence similarity 188 member A	protein-coding	NA	NA
siC-2_peak_7780	chrX	66137021	66137342	322	66137190	7	16.9367	7.77575	12.8902	L1HS|LINE|L1	NM_138737	9843	Hs.31720	NM_014799	ENSG00000089472	HEPH	CPL	hephaestin	protein-coding	NA	NA
siC-2_peak_7785	chrX	66481388	66481725	338	66481480	7	16.9367	7.77575	12.8902	L1PA2|LINE|L1	NM_001242310	60401	Hs.302017	NM_021783	ENSG00000131080	EDA2R	EDA-A2R|EDAA2R|TNFRSF27|XEDAR	ectodysplasin A2 receptor	protein-coding	NA	NA
siC-2_peak_8197	chrX	152003783	152004100	318	152003860	7	16.9367	7.77575	12.8902	L1PA3|LINE|L1	NM_004961	2564	Hs.22785	NM_004961	ENSG00000102287	GABRE	-	gamma-aminobutyric acid type A receptor epsilon subunit	protein-coding	NA	NA
siC-2_peak_8236	chrY	8453449	8453771	323	8453489	7	16.9367	7.77575	12.8902	L1PA3|LINE|L1	NR_138045	100873963	Hs.161182	NR_138045	ENSG00000232348	LINC00279	NCRNA00279	long intergenic non-protein coding RNA 279	ncRNA	NA	NA
siC-2_peak_878	chr10	55147675	55148007	333	55147781	7	16.9367	7.77575	12.8902	Intergenic	NM_001142765	65217	Hs.280209	NM_033056	ENSG00000150275	PCDH15	CDHR15|DFNB23|USH1F	protocadherin related 15	protein-coding	NA	NA
siC-2_peak_90	chr1	18392456	18392777	322	18392558	7	16.9367	7.77575	12.8902	L1PA3|LINE|L1	NM_152375	127707	Hs.406913	NM_152375	ENSG00000179023	KLHDC7A	-	kelch domain containing 7A	protein-coding	NA	NA
siC-2_peak_665	chr1	228619245	228619556	312	228619410	17	16.9088	9.41881	12.8878	promoter-TSS (NR_106988)	NR_023379	100169768		NR_023379	ENSG00000200370	RNA5S17	RN5S17	RNA, 5S ribosomal 17	rRNA	NR_106988	NR_106988
siC-2_peak_1183	chr11	46155288	46155606	319	46155409	7	16.8687	7.77143	12.8479	L1PA3|LINE|L1	NR_120565	101928894	Hs.552679	NR_120565	ENSG00000255314	LOC101928894	-	uncharacterized LOC101928894	ncRNA	NA	NA
siC-2_peak_126	chr1	46014188	46014522	335	46014358	9	16.8542	9.13869	12.834	L1PA3|LINE|L1	NM_001328651	8503	Hs.655387	NM_003629	ENSG00000117461	PIK3R3	p55|p55-GAMMA|p55PIK	phosphoinositide-3-kinase regulatory subunit 3	protein-coding	NA	NA
siC-2_peak_1638	chr12	81453008	81453364	357	81453092	9	16.8542	9.13869	12.834	L1PA2|LINE|L1	NM_001282536	8499	Hs.506216	NM_003625	ENSG00000139220	PPFIA2	-	PTPRF interacting protein alpha 2	protein-coding	NA	NA
siC-2_peak_1648	chr12	83734208	83734536	329	83734331	9	16.8542	9.13869	12.834	L1PA3|LINE|L1	NM_001320322	160335	Hs.577775	NM_152588	ENSG00000179104	TMTC2	IBDBP1	transmembrane and tetratricopeptide repeat containing 2	protein-coding	NA	NA
siC-2_peak_1694	chr12	98475042	98475355	314	98475195	9	16.8542	9.13869	12.834	AluJb|SINE|Alu	NR_033801	121456	Hs.620643	NR_033801	ENSG00000227825	SLC9A7P1	-	solute carrier family 9 member 7 pseudogene 1	pseudo	NA	NA
siC-2_peak_2146	chr14	62173809	62174133	325	62174048	9	16.8542	9.13869	12.834	L1PA3|LINE|L1	NR_104063	101954204	Hs.607093	NR_104063	ENSG00000259142	LINC00644	-	long intergenic non-protein coding RNA 644	ncRNA	NA	NA
siC-2_peak_2161	chr14	67213179	67213513	335	67213354	9	16.8542	9.13869	12.834	L1PA3|LINE|L1	NM_173526	161142	Hs.412818	NM_173526	ENSG00000172717	FAM71D	C14orf54	family with sequence similarity 71 member D	protein-coding	NA	NA
siC-2_peak_2322	chr15	53135462	53135812	351	53135583	9	16.8542	9.13869	12.834	L1PA2|LINE|L1	NM_004498	3175	Hs.658573	NM_004498	ENSG00000169856	ONECUT1	HNF-6|HNF6|HNF6A	one cut homeobox 1	protein-coding	NA	NA
siC-2_peak_2475	chr16	35114967	35115304	338	35115113	9	16.8542	9.13869	12.834	L1PA3|LINE|L1	NR_002837	606551	Hs.646441	NR_002837		UBE2MP1	-	ubiquitin conjugating enzyme E2 M pseudogene 1	pseudo	NA	NA
siC-2_peak_2791	chr17	5849478	5849902	425	5849678	9	16.8542	9.13869	12.834	L1PA3|LINE|L1	NR_040000	339166	Hs.736088	NR_040000	ENSG00000179314	LOC339166	-	uncharacterized LOC339166	ncRNA	NA	NA
siC-2_peak_3637	chr2	139986599	139986930	332	139986761	9	16.8542	9.13869	12.834	L1PA3|LINE|L1	NR_106979	102465692		NR_106979	ENSG00000283506	MIR7157	hsa-mir-7157	microRNA 7157	ncRNA	NA	NA
siC-2_peak_3871	chr2	221383400	221383756	357	221383482	9	16.8542	9.13869	12.834	L1PA2|LINE|L1	NM_004438	2043	Hs.371218	NM_004438	ENSG00000116106	EPHA4	HEK8|SEK|TYRO1	EPH receptor A4	protein-coding	NA	NA
siC-2_peak_4705	chr3	168656907	168657241	335	168657035	9	16.8542	9.13869	12.834	L1PA3|LINE|L1	NR_030294	693136		NR_030294	ENSG00000207717	MIR551B	MIRN551B|mir-551b	microRNA 551b	ncRNA	NA	NA
siC-2_peak_4762	chr3	190286419	190286751	333	190286571	9	16.8542	9.13869	12.834	L1PA3|LINE|L1	NM_021101	9076	Hs.439060	NM_021101	ENSG00000163347	CLDN1	CLD1|ILVASC|SEMP1	claudin 1	protein-coding	NA	NA
siC-2_peak_5220	chr4	130069333	130069667	335	130069510	9	16.8542	9.13869	12.834	L1PA3|LINE|L1	NR_110753	101927282	Hs.407480	NR_110753	ENSG00000246876	LOC101927282	-	uncharacterized LOC101927282	ncRNA	NA	NA
siC-2_peak_5812	chr5	111355517	111355851	335	111355727	9	16.8542	9.13869	12.834	L1PA3|LINE|L1	NM_001323377	814	Hs.438801	NM_001744	ENSG00000152495	CAMK4	CaMK IV|CaMK-GR|caMK	calcium/calmodulin dependent protein kinase IV	protein-coding	NA	NA
siC-2_peak_5847	chr5	122910390	122910813	424	122910612	9	16.8542	9.13869	12.834	L1PA3|LINE|L1	NM_014035	28966	Hs.483200	NM_014035	ENSG00000064652	SNX24	PRO1284|SBBI31	sorting nexin 24	protein-coding	NA	NA
siC-2_peak_5853	chr5	125359022	125359370	349	125359166	9	16.8542	9.13869	12.834	L1PA2|LINE|L1	NR_109887	101927460	Hs.407582	NR_109887	ENSG00000260192	LOC101927460	-	uncharacterized LOC101927460	ncRNA	NA	NA
siC-2_peak_601	chr1	197303141	197303481	341	197303311	9	16.8542	9.13869	12.834	L1PA3|LINE|L1	NR_047563	23418	Hs.126135	NM_012076	ENSG00000134376	CRB1	LCA8|RP12	crumbs 1, cell polarity complex component	protein-coding	NA	NA
siC-2_peak_6230	chr6	83797761	83798111	351	83797962	9	16.8542	9.13869	12.834	L1PA2|LINE|L1	NM_001009994	134701	Hs.149454	NM_001009994	ENSG00000203877	RIPPLY2	C6orf159|SCDO6|dJ237I15.1	ripply transcriptional repressor 2	protein-coding	NA	NA
siC-2_peak_6428	chr6	158804782	158805122	341	158804992	9	16.8542	9.13869	12.834	L1PA2|LINE|L1	NR_102425	101409257	Hs.571207	NR_102425		EZR-AS1	-	EZR antisense RNA 1	ncRNA	NA	NA
siC-2_peak_6469	chr7	743954	744286	333	744107	9	16.8542	9.13869	12.834	L1PA3|LINE|L1	NM_001164759	5575	Hs.520851	NM_002735	ENSG00000188191	PRKAR1B	PRKAR1	protein kinase cAMP-dependent type I regulatory subunit beta	protein-coding	NA	NA
siC-2_peak_7015	chr8	59168675	59169015	341	59168767	9	16.8542	9.13869	12.834	L1PA3|LINE|L1	NM_014729	9760	Hs.491805	NM_014729	ENSG00000198846	TOX	TOX1	thymocyte selection associated high mobility group box	protein-coding	NA	NA
siC-2_peak_7355	chr9	24869358	24869714	357	24869456	9	16.8542	9.13869	12.834	L1PA2|LINE|L1	NM_001271706	100129669	Hs.573530	NM_001271706	ENSG00000205442	IZUMO3	C9orf134|bA20A20.1	IZUMO family member 3	protein-coding	NA	NA
siC-2_peak_2830	chr17	27900685	27901035	351	27900748	9	16.8256	9.13345	12.8152	L1PA2|LINE|L1	NM_001076680	201229	Hs.687951	NM_001076680	ENSG00000232859	LYRM9	C17orf108|HSD24	LYR motif containing 9	protein-coding	NA	NA
siC-2_peak_1456	chr12	12875668	12876016	349	12875829	27	16.8245	6.73509	12.8143	non-coding (NR_003932, exon 1 of 1)	NR_003932	387841	Hs.631728	NR_003932	ENSG00000234498	RPL13AP20	RPL13A_9_1211	ribosomal protein L13a pseudogene 20	pseudo	NA	NA
siC-2_peak_6014	chr6	4427757	4428070	314	4427898	15	16.8062	9.82605	12.7964	promoter-TSS (NR_106988).7	NR_106988	102465753		NR_106988	ENSG00000280494	MIR7641-2	B-ATF|hsa-mir-7641-2	microRNA 7641-2	ncRNA	NR_106988-HOMER7	NR_106988-HOMER7
siC-2_peak_2221	chr14	88443491	88443822	332	88443588	8	16.7842	8.51526	12.7744	L1PA3|LINE|L1	NM_018418	55812	Hs.525518	NM_018418	ENSG00000042317	SPATA7	HEL-S-296|HSD-3.1|HSD3|LCA3	spermatogenesis associated 7	protein-coding	NA	NA
siC-2_peak_2313	chr15	49259592	49259919	328	49259631	8	16.7842	8.51526	12.7744	L1PA3|LINE|L1	NM_001289031	2585	Hs.122006	NM_002044	ENSG00000156958	GALK2	GK2	galactokinase 2	protein-coding	NA	NA
siC-2_peak_4400	chr3	67814303	67814662	360	67814370	8	16.7842	8.51526	12.7744	L1PA2|LINE|L1	NR_109993	101927111	Hs.518057	NR_109992	ENSG00000241316	SUCLG2-AS1	-	SUCLG2 antisense RNA 1 (head to head)	ncRNA	NA	NA
siC-2_peak_6939	chr8	36581626	36582031	406	36581747	8	16.7842	8.51526	12.7744	L1PA3|LINE|L1	NR_134267	157855	Hs.13861	NM_001031836	ENSG00000215262	KCNU1	KCNMC1|KCa5|KCa5.1|Kcnma3|Slo3	potassium calcium-activated channel subfamily U member 1	protein-coding	NA	NA
siC-2_peak_2347	chr15	64862798	64863124	327	64862912	10	16.7568	9.5739	12.7486	AluSg7|SINE|Alu	NM_025201	80301	Hs.709337	NM_025201	ENSG00000241839	PLEKHO2	PLEKHQ1|PP1628|pp9099	pleckstrin homology domain containing O2	protein-coding	NA	NA
siC-2_peak_615	chr1	204562419	204562736	318	204562573	12	16.7411	10.0119	12.7332	Intergenic	NM_001278517	4194	Hs.497492	NM_002393	ENSG00000198625	MDM4	HDMX|MDMX|MRP1	MDM4, p53 regulator	protein-coding	NA	NA
siC-2_peak_966	chr10	96750319	96750804	486	96750542	31	16.7266	5.94512	12.7189	non-coding (NR_026712, exon 1 of 1)	NR_026712	728658	Hs.645344	NR_026712	ENSG00000236552	RPL13AP5	RPL13A_8_1086|bA196N24.2	ribosomal protein L13a pseudogene 5	pseudo	NA	NA
siC-2_peak_4245	chr3	11484569	11484895	327	11484717	8	16.72	8.50762	12.7123	L1PA3|LINE|L1	NM_001128221	9686	Hs.740389	NM_014667	ENSG00000144560	VGLL4	VGL-4	vestigial like family member 4	protein-coding	NA	NA
siC-2_peak_1015	chr10	115211070	115211401	332	115211226	7	16.6404	7.75633	12.6342	L1MDa|LINE|L1	NR_074088	26033	Hs.501127	NM_207303	ENSG00000107518	ATRNL1	ALP|bA338L11.1|bA454H24.1	attractin like 1	protein-coding	NA	NA
siC-2_peak_1282	chr11	84502300	84502653	354	84502442	7	16.6404	7.75633	12.6342	AluSx3|SINE|Alu	NM_001206769	1740	Hs.367656	NM_001364	ENSG00000150672	DLG2	PPP1R58|PSD-93|PSD93|chapsyn-110	discs large MAGUK scaffold protein 2	protein-coding	NA	NA
siC-2_peak_1659	chr12	87629638	87629960	323	87629800	7	16.6404	7.75633	12.6342	L1PA3|LINE|L1	NR_033410	400058	Hs.572212	NR_033410		MKRN9P	MKRN5|MKRN9|MKRNP6|RNF65|ZNF127L3	makorin ring finger protein 9, pseudogene	pseudo	NA	NA
siC-2_peak_1706	chr12	103270597	103270927	331	103270738	7	16.6404	7.75633	12.6342	L1PA3|LINE|L1	NR_126333	101929058	Hs.171310	NR_126333	ENSG00000257860	LOC101929058	-	uncharacterized LOC101929058	ncRNA	NA	NA
siC-2_peak_1871	chr13	59825056	59825384	329	59825230	7	16.6404	7.75633	12.6342	L1PA3|LINE|L1	NR_046539	100874195	Hs.664101	NR_046539	ENSG00000227528	DIAPH3-AS1	-	DIAPH3 antisense RNA 1	ncRNA	NA	NA
siC-2_peak_2027	chr14	25903935	25904267	333	25904159	7	16.6404	7.75633	12.6342	L1PA3|LINE|L1	NM_006491	4857	Hs.31588	NM_002515	ENSG00000139910	NOVA1	Nova-1	NOVA alternative splicing regulator 1	protein-coding	NA	NA
siC-2_peak_3004	chr18	36934340	36934659	320	36934513	7	16.6404	7.75633	12.6342	L1PA3|LINE|L1	NR_134585	105372069	Hs.666765	NR_134585	ENSG00000267039	LOC105372069	-	uncharacterized LOC105372069	ncRNA	NA	NA
siC-2_peak_3226	chr19	32192390	32192721	332	32192586	7	16.6404	7.75633	12.6342	L1PA7|LINE|L1	NR_110694	101927411	Hs.515337	NR_110694	ENSG00000267204	LINC01782	-	long intergenic non-protein coding RNA 1782	ncRNA	NA	NA
siC-2_peak_3310	chr2	13227524	13227839	316	13227707	7	16.6404	7.75633	12.6342	LTR1F2|LTR|ERV1	NR_038434	100506474	Hs.242196	NR_038434	ENSG00000225649	LOC100506474	-	uncharacterized LOC100506474	ncRNA	NA	NA
siC-2_peak_3403	chr2	56551616	56551942	327	56551774	7	16.6404	7.75633	12.6342	L1PA3|LINE|L1	NR_125368	100129434	Hs.580330	NR_125368		LOC100129434	-	uncharacterized LOC100129434	ncRNA	NA	NA
siC-2_peak_3520	chr2	102533276	102533842	567	102533549	7	16.6404	7.75633	12.6342	3' UTR (NM_001011552, exon 12 of 12)	NM_001011552	389015	Hs.447686	NM_001011552	ENSG00000180251	SLC9A4	NHE4	solute carrier family 9 member A4	protein-coding	NA	NA
siC-2_peak_3534	chr2	108015586	108015907	322	108015757	7	16.6404	7.75633	12.6342	Intergenic	NM_001305005	60482	Hs.287758	NM_021815	ENSG00000115665	SLC5A7	CHT|CHT1|CMS20|HMN7A	solute carrier family 5 member 7	protein-coding	NA	NA
siC-2_peak_3807	chr2	198449834	198450190	357	198449915	7	16.6404	7.75633	12.6342	L1PA3|LINE|L1	NR_110267	101927619	Hs.632942	NR_110267		LINC01923	-	long intergenic non-protein coding RNA 1923	ncRNA	NA	NA
siC-2_peak_3893	chr2	228228873	228229357	485	228229075	7	16.6404	7.75633	12.6342	L1PA3|LINE|L1	NM_030623	80309	Hs.436306	NM_030623	ENSG00000153820	SPHKAP	SKIP	SPHK1 interactor, AKAP domain containing	protein-coding	NA	NA
siC-2_peak_4349	chr3	46139903	46140234	332	46140036	7	16.6404	7.75633	12.6342	L1PA3|LINE|L1	NM_001295	1230	Hs.301921	NM_001295	ENSG00000163823	CCR1	CD191|CKR-1|CKR1|CMKBR1|HM145|MIP1aR|SCYAR1	C-C motif chemokine receptor 1	protein-coding	NA	NA
siC-2_peak_4392	chr3	63765240	63765562	323	63765429	7	16.6404	7.75633	12.6342	L1PA3|LINE|L1	NR_026866	132200	Hs.506386	NM_138808	ENSG00000163632	C3orf49	-	chromosome 3 open reading frame 49	ncRNA	NA	NA
siC-2_peak_4489	chr3	99132840	99133166	327	99132956	7	16.6404	7.75633	12.6342	L1PA6|LINE|L1	NM_080927	131566	Hs.203691	NM_080927	ENSG00000057019	DCBLD2	CLCP1|ESDN	discoidin, CUB and LCCL domain containing 2	protein-coding	NA	NA
siC-2_peak_4594	chr3	134088846	134089402	557	134089130	7	16.6404	7.75633	12.6342	L1PA3|LINE|L1	NR_135574	100507210	Hs.669052	NR_135574	ENSG00000243832	LINC02000	-	long intergenic non-protein coding RNA 2000	ncRNA	NA	NA
siC-2_peak_506	chr1	168883649	168883977	329	168883810	7	16.6404	7.75633	12.6342	L1PA3|LINE|L1	NR_024160	79100	Hs.250624	NR_024160	ENSG00000225826	LINC00626	-	long intergenic non-protein coding RNA 626	ncRNA	NA	NA
siC-2_peak_5280	chr4	150623865	150624187	323	150623905	7	16.6404	7.75633	12.6342	intron (NM_006726, intron 37 of 57)	NM_006439	10586	Hs.584852	NM_006439	ENSG00000181541	MAB21L2	MCOPS14	mab-21 like 2	protein-coding	NA	NA
siC-2_peak_5349	chr4	170254838	170255167	330	170254914	7	16.6404	7.75633	12.6342	L1PA3|LINE|L1	NR_125889	101928223	Hs.254617	NR_125889		LINC01612	-	long intergenic non-protein coding RNA 1612	ncRNA	NA	NA
siC-2_peak_5771	chr5	100087626	100087957	332	100087659	7	16.6404	7.75633	12.6342	L1PA3|LINE|L1	NR_027503	100133050	Hs.534796	NR_027503		LOC100133050	-	glucuronidase beta pseudogene	pseudo	NA	NA
siC-2_peak_5897	chr5	145061266	145061616	351	145061444	7	16.6404	7.75633	12.6342	L1PA2|LINE|L1	NM_205846	153768	Hs.314261	NM_138492	ENSG00000186314	PRELID2	-	PRELI domain containing 2	protein-coding	NA	NA
siC-2_peak_5917	chr5	151936257	151936779	523	151936507	7	16.6404	7.75633	12.6342	L1PA2|LINE|L1	NM_001292000	2741	Hs.121490	NM_000171	ENSG00000145888	GLRA1	HKPX1|STHE	glycine receptor alpha 1	protein-coding	NA	NA
siC-2_peak_5953	chr5	161606070	161606420	351	161606190	7	16.6404	7.75633	12.6342	L1PA2|LINE|L1	NM_021911	2561	Hs.303527	NM_000813	ENSG00000145864	GABRB2	-	gamma-aminobutyric acid type A receptor beta2 subunit	protein-coding	NA	NA
siC-2_peak_6047	chr6	23232751	23233099	349	23232988	7	16.6404	7.75633	12.6342	L1PA3|LINE|L1	NR_134613	105374972	Hs.484889	NR_134613		LOC105374972	-	uncharacterized LOC105374972	ncRNA	NA	NA
siC-2_peak_6421	chr6	153396340	153396667	328	153396559	7	16.6404	7.75633	12.6342	L1PA3|LINE|L1	NR_106988	102465753		NR_106988	ENSG00000280494	MIR7641-2	B-ATF|hsa-mir-7641-2	microRNA 7641-2	ncRNA	NA	NA
siC-2_peak_6999	chr8	54577973	54578321	349	54578189	7	16.6404	7.75633	12.6342	Intergenic	NM_006269	6101	Hs.732820	NM_006269	ENSG00000104237	RP1	DCDC4A|ORP1	RP1, axonemal microtubule associated	protein-coding	NA	NA
siC-2_peak_7009	chr8	57552886	57553216	331	57553022	7	16.6404	7.75633	12.6342	L1PA2|LINE|L1	NR_134276	286178	Hs.255156	NR_134276	ENSG00000254139	LOC286178	-	uncharacterized LOC286178	ncRNA	NA	NA
siC-2_peak_7118	chr8	92578187	92578514	328	92578232	7	16.6404	7.75633	12.6342	L1PA2|LINE|L1	NR_125827	102724710	Hs.125714	NR_125827	ENSG00000253634	LOC102724710	-	uncharacterized LOC102724710	ncRNA	NA	NA
siC-2_peak_7234	chr8	129152142	129152492	351	129152220	7	16.6404	7.75633	12.6342	L1PA2|LINE|L1	NR_033916	728724	Hs.49902	NR_033916	ENSG00000250400	LINC00977	-	long intergenic non-protein coding RNA 977	ncRNA	NA	NA
siC-2_peak_739	chr10	6785312	6785634	323	6785438	7	16.6404	7.75633	12.6342	L1PA3|LINE|L1	NR_038291	100507127	Hs.498571	NR_038291	ENSG00000238266	LINC00707	-	long intergenic non-protein coding RNA 707	ncRNA	NA	NA
siC-2_peak_7495	chr9	101916723	101917053	331	101916791	7	16.6404	7.75633	12.6342	L1PA3|LINE|L1	NM_133445	116443	Hs.654783	NM_133445	ENSG00000198785	GRIN3A	GluN3A|NMDAR-L|NR3A	glutamate ionotropic receptor NMDA type subunit 3A	protein-coding	NA	NA
siC-2_peak_7516	chr9	106573026	106573347	322	106573140	7	16.6404	7.75633	12.6342	L1PA3|LINE|L1	NR_107048	102465995		NR_107048	ENSG00000277889	MIR8081	hsa-mir-8081	microRNA 8081	ncRNA	NA	NA
siC-2_peak_758	chr10	15772439	15772758	320	15772557	7	16.6404	7.75633	12.6342	L1PA3|LINE|L1	NM_003638	8516	Hs.171311	NM_003638	ENSG00000077943	ITGA8	-	integrin subunit alpha 8	protein-coding	NA	NA
siC-2_peak_7583	chrX	4121879	4122235	357	4121939	7	16.6404	7.75633	12.6342	AluJo|SINE|Alu	NR_034031	389906	Hs.636199	NM_001045547		LOC389906	-	zinc finger protein 839 pseudogene	pseudo	NA	NA
siC-2_peak_7719	chrX	49813977	49814304	328	49814092	7	16.6404	7.75633	12.6342	L1PA3|LINE|L1	NM_001318877	9506	Hs.441038	NM_007003	ENSG00000101951	PAGE4	CT16.7|GAGE-9|GAGEC1|JM-27|JM27|PAGE-1|PAGE-4	PAGE family member 4	protein-coding	NA	NA
siC-2_peak_8180	chrX	149215088	149215422	335	149215277	7	16.6404	7.75633	12.6342	L1PA2|LINE|L1	NR_104128	3423	Hs.6795	NM_000202	ENSG00000010404	IDS	MPS2|SIDS	iduronate 2-sulfatase	protein-coding	NA	NA
siC-2_peak_869	chr10	52181452	52181915	464	52181733	7	16.6404	7.75633	12.6342	L1HS|LINE|L1	NR_038277	100506939	Hs.584791	NR_038277		PRKG1-AS1	-	PRKG1 antisense RNA 1	ncRNA	NA	NA
siC-2_peak_642	chr1	220062164	220062488	325	220062333	9	16.6156	9.09404	12.6259	L1PA3|LINE|L1	NM_004446	2058	Hs.497788	NM_004446	ENSG00000136628	EPRS	EARS|GLUPRORS|PARS|PIG32|QARS|QPRS	glutamyl-prolyl-tRNA synthetase	protein-coding	NA	NA
siC-2_peak_2771	chr16	81085921	81086469	549	81086198	14	16.6078	9.87903	12.6183	(A)n|Simple_repeat|Simple_repeat	NM_152337	123775	Hs.658684	NM_152337	ENSG00000166455	C16orf46	-	chromosome 16 open reading frame 46	protein-coding	NA	NA
siC-2_peak_2170	chr14	71842985	71843333	349	71843158	8	16.4732	8.47721	12.4852	L1PA2|LINE|L1	NM_001204423	9628	Hs.509872	NM_004296	ENSG00000182732	RGS6	GAP|HA117|S914	regulator of G-protein signaling 6	protein-coding	NA	NA
siC-2_peak_93	chr1	19632615	19632937	323	19632660	8	16.4732	8.47721	12.4852	AluSx1|SINE|Alu	NM_182744	4681	Hs.654502	NM_005380	ENSG00000158747	NBL1	D1S1733E|DAN|DAND1|NB|NO3	neuroblastoma 1, DAN family BMP antagonist	protein-coding	NA	NA
siC-2_peak_1399	chr11	124245033	124245354	322	124245227	7	16.4485	7.74288	12.462	L1PA3|LINE|L1	NR_045681	26494	Hs.448172	NM_001002905	ENSG00000197849	OR8G1	HSTPCR25|OR8G1P|TPCR25	olfactory receptor family 8 subfamily G member 1 (gene/pseudogene)	protein-coding	NA	NA
siC-2_peak_2250	chr15	20993385	20993729	345	20993454	7	16.4485	7.74288	12.462	TTS (NR_040094)	NR_040094	348120	Hs.116287	NR_040094	ENSG00000258710	LINC01193	CT60	long intergenic non-protein coding RNA 1193	ncRNA	NA	NA
siC-2_peak_243	chr1	89388640	89388964	325	89388785	7	16.4485	7.74288	12.462	TTS (NM_001320257)	NR_003133	400759	Hs.661968	NR_003133	ENSG00000225492	GBP1P1	-	guanylate binding protein 1 pseudogene 1	pseudo	NA	NA
siC-2_peak_2748	chr16	68663841	68664163	323	68663991	7	16.4485	7.74288	12.462	MIR|SINE|MIR	NM_001317195	1001	Hs.191842	NM_001793	ENSG00000062038	CDH3	CDHP|HJMD|PCAD	cadherin 3	protein-coding	NA	NA
siC-2_peak_2851	chr17	41165943	41166261	319	41166016	7	16.4485	7.74288	12.462	L1PA2|LINE|L1	NM_001277332	100505724		NM_001277332	ENSG00000180386	KRTAP9-7	KAP9.7|KRTAP9L1	keratin associated protein 9-7	protein-coding	NA	NA
siC-2_peak_3048	chr18	54664225	54664553	329	54664421	7	16.4485	7.74288	12.462	L1PA3|LINE|L1	NM_173629	284254	Hs.376146	NM_173629	ENSG00000178690	DYNAP	C18orf26	dynactin associated protein	protein-coding	NA	NA
siC-2_peak_3978	chr20	21910869	21911200	332	21910974	7	16.4485	7.74288	12.462	L1PA2|LINE|L1	NR_038394	100270679	Hs.385748	NR_038394	ENSG00000234435	LINC01432	-	long intergenic non-protein coding RNA 1432	ncRNA	NA	NA
siC-2_peak_4401	chr3	67903171	67903500	330	67903406	7	16.4485	7.74288	12.462	L1PA3|LINE|L1	NM_001252216	407738	Hs.655061	NM_213609	ENSG00000183662	FAM19A1	TAFA-1|TAFA1	family with sequence similarity 19 member A1, C-C motif chemokine like	protein-coding	NA	NA
siC-2_peak_6556	chr7	31484211	31484558	348	31484427	7	16.4485	7.74288	12.462	L1HS|LINE|L1	NM_001257967	223075	Hs.224269	NM_194300	ENSG00000180347	CCDC129	-	coiled-coil domain containing 129	protein-coding	NA	NA
siC-2_peak_7217	chr8	126783391	126783737	347	126783464	7	16.4485	7.74288	12.462	L1PA2|LINE|L1	NM_174911	157638	Hs.741352	NM_174911	ENSG00000168672	FAM84B	BCMP101|NSE2	family with sequence similarity 84 member B	protein-coding	NA	NA
siC-2_peak_8177	chrX	148765725	148766051	327	148765953	7	16.4485	7.74288	12.462	L1PA3|LINE|L1	NM_001170628	2334	Hs.496911	NM_002025	ENSG00000155966	AFF2	FMR2|FMR2P|FRAXE|MRX2|OX19	AF4/FMR2 family member 2	protein-coding	NA	NA
siC-2_peak_6328	chr6	112532314	112532642	329	112532472	8	16.4434	8.47342	12.4617	L1PA3|LINE|L1	NM_001013734	442247	Hs.448264	NM_001013734	ENSG00000251258	RFPL4B	RNF211	ret finger protein like 4B	protein-coding	NA	NA
siC-2_peak_662	chr1	228612522	228612833	312	228612684	17	16.4132	9.11899	12.432	promoter-TSS (NR_023364).3	NR_023364	100169753		NR_023364	ENSG00000201588	RNA5S2	RN5S2	RNA, 5S ribosomal 2	rRNA	NR_106988-HOMER29	NR_106988-HOMER29
siC-2_peak_672	chr1	228634884	228635195	312	228635047	17	16.4132	9.11899	12.432	CpG	NR_023370	100169759		NR_023370	ENSG00000200343	RNA5S8	RN5S8	RNA, 5S ribosomal 8	rRNA	NA	NA
siC-2_peak_1067	chr11	6980622	6980958	337	6980687	8	16.4007	8.46794	12.4195	L1PA3|LINE|L1	NM_013249	7761	Hs.733636	NM_013249	ENSG00000149050	ZNF214	BAZ-1|BAZ1	zinc finger protein 214	protein-coding	NA	NA
siC-2_peak_1125	chr11	24875111	24875442	332	24875257	8	16.4007	8.46794	12.4195	L1PA3|LINE|L1	NM_001252010	338645	Hs.144138	NM_001009909	ENSG00000187398	LUZP2	KFSP2566|PRO6246	leucine zipper protein 2	protein-coding	NA	NA
siC-2_peak_1156	chr11	36481600	36481948	349	36481808	8	16.4007	8.46794	12.4195	L1PA2|LINE|L1	NM_004620	7189	Hs.444172	NM_004620	ENSG00000175104	TRAF6	MGC:3310|RNF85	TNF receptor associated factor 6	protein-coding	NA	NA
siC-2_peak_1182	chr11	43095022	43095356	335	43095191	8	16.4007	8.46794	12.4195	L1PA3|LINE|L1	NR_033868	399881	Hs.446761	NR_033868	ENSG00000251557	HNRNPKP3	-	heterogeneous nuclear ribonucleoprotein K pseudogene 3	pseudo	NA	NA
siC-2_peak_1291	chr11	86755792	86756147	356	86755873	8	16.4007	8.46794	12.4195	L1PA2|LINE|L1	NM_001293180	11098	Hs.25338	NM_007173	ENSG00000150687	PRSS23	SIG13|SPUVE|ZSIG13	protease, serine 23	protein-coding	NA	NA
siC-2_peak_1414	chr11	131173324	131173674	351	131173455	8	16.4007	8.46794	12.4195	L1PA2|LINE|L1	NM_001048209	50863	Hs.504352	NM_016522	ENSG00000182667	NTM	HNT|IGLON2|NTRI	neurotrimin	protein-coding	NA	NA
siC-2_peak_1542	chr12	44180366	44180722	357	44180490	8	16.4007	8.46794	12.4195	L1PA2|LINE|L1	NM_001286212	84216	Hs.444668	NM_032256	ENSG00000139173	TMEM117	-	transmembrane protein 117	protein-coding	NA	NA
siC-2_peak_1577	chr12	60776772	60777108	337	60777007	8	16.4007	8.46794	12.4195	L1PA3|LINE|L1	NR_073055	9194	Hs.88156	NM_004731	ENSG00000118596	SLC16A7	MCT2	solute carrier family 16 member 7	protein-coding	NA	NA
siC-2_peak_1901	chr13	74235970	74236314	345	74236126	8	16.4007	8.46794	12.4195	L1PA3|LINE|L1	NR_144451	100507612	Hs.447508	NR_144451		LINC00402	-	long intergenic non-protein coding RNA 402	ncRNA	NA	NA
siC-2_peak_2086	chr14	42499829	42500174	346	42500006	8	16.4007	8.46794	12.4195	Intergenic	NM_001346175	145581	Hs.136893	NM_152447	ENSG00000165379	LRFN5	C14orf146|FIGLER8|SALM5	leucine rich repeat and fibronectin type III domain containing 5	protein-coding	NA	NA
siC-2_peak_2127	chr14	52637988	52638316	329	52638098	10	16.3816	9.47222	12.4195	TTS (NM_001099652)	NM_014584	30001	Hs.525339	NM_014584	ENSG00000197930	ERO1A	ERO1-L|ERO1-L-alpha|ERO1-alpha|ERO1L|ERO1LA|Ero1alpha	endoplasmic reticulum oxidoreductase 1 alpha	protein-coding	NA	NA
siC-2_peak_213	chr1	78845465	78845803	339	78845598	8	16.4007	8.46794	12.4195	L1PA2|LINE|L1	NM_022159	64123	Hs.132314	NM_022159	ENSG00000162618	ADGRL4	ELTD1|ETL|KPG_003	adhesion G protein-coupled receptor L4	protein-coding	NA	NA
siC-2_peak_2229	chr14	92834215	92834549	335	92834434	8	16.4007	8.46794	12.4195	L1PA3|LINE|L1	NM_005113	9950	Hs.104320	NM_005113	ENSG00000066455	GOLGA5	GOLIM5|RFG5|ret-II	golgin A5	protein-coding	NA	NA
siC-2_peak_2259	chr15	24103951	24104297	347	24104189	8	16.4007	8.46794	12.4195	L1PA3|LINE|L1	NR_026647	791115	Hs.560378	NR_026647		PWRN2	NCRNA00199	Prader-Willi region non-protein coding RNA 2	ncRNA	NA	NA
siC-2_peak_2269	chr15	30253976	30254302	327	30254081	8	16.4007	8.46794	12.4195	L1PA3|LINE|L1	NR_026771	26082	Hs.652128	NR_026771	ENSG00000225930	DKFZP434L187	-	uncharacterized LOC26082	ncRNA	NA	NA
siC-2_peak_2309	chr15	47318282	47318607	326	47318366	8	16.4007	8.46794	12.4195	L1PA3|LINE|L1	NM_001198999	80031	Hs.511265	NM_020858	ENSG00000137872	SEMA6D	-	semaphorin 6D	protein-coding	NA	NA
siC-2_peak_2983	chr18	29150619	29150987	369	29150788	8	16.4007	8.46794	12.4195	L1PA2|LINE|L1	NM_001792	1000	Hs.464829	NM_001792	ENSG00000170558	CDH2	CD325|CDHN|CDw325|NCAD	cadherin 2	protein-coding	NA	NA
siC-2_peak_2991	chr18	31347987	31348337	351	31348184	8	16.4007	8.46794	12.4195	L1PA2|LINE|L1	NR_110789	101927718	Hs.625473	NR_110788	ENSG00000266729	DSG1-AS1	-	DSG1 antisense RNA 1	ncRNA	NA	NA
siC-2_peak_3227	chr19	32281687	32282004	318	32281813	8	16.4007	8.46794	12.4195	L1PA3|LINE|L1	NM_014910	22847	Hs.205392	NM_014910	ENSG00000168813	ZNF507	-	zinc finger protein 507	protein-coding	NA	NA
siC-2_peak_3244	chr19	42805471	42805831	361	42805698	8	16.4007	8.46794	12.4195	L1PA2|LINE|L1	NR_036584	100289650	Hs.680622	NR_036584	ENSG00000225877	PSG8-AS1	-	PSG8 antisense RNA 1	ncRNA	NA	NA
siC-2_peak_3627	chr2	137484033	137484367	335	137484258	8	16.4007	8.46794	12.4195	L1PA3|LINE|L1	NR_120402	101928273	Hs.560928	NR_120402		LOC101928273	-	uncharacterized LOC101928273	ncRNA	NA	NA
siC-2_peak_3698	chr2	161695938	161696654	717	161696422	8	16.4007	8.46794	12.4195	L1PA5|LINE|L1	NM_001178016	57282	Hs.333958	NM_022058	ENSG00000144290	SLC4A10	NBCn2|NCBE	solute carrier family 4 member 10	protein-coding	NA	NA
siC-2_peak_3909	chr2	232521105	232521445	341	232521260	8	16.4007	8.46794	12.4195	(GAGGCT)n|Simple_repeat|Simple_repeat	NM_001195129	646960	Hs.570310	NM_001195129	ENSG00000237412	PRSS56	MCOP6	protease, serine 56	protein-coding	NA	NA
siC-2_peak_4041	chr20	55220326	55220654	329	55220491	8	16.4007	8.46794	12.4195	L1PA3|LINE|L1	NR_110629	102723578	Hs.446269	NR_110629	ENSG00000235166	LINC01440	-	long intergenic non-protein coding RNA 1440	ncRNA	NA	NA
siC-2_peak_4214	chr22	41821335	41821667	333	41821495	8	16.4007	8.46794	12.4195	L1PA3|LINE|L1	NR_103834	6721	Hs.443258	NM_004599	ENSG00000198911	SREBF2	SREBP-2|SREBP2|bHLHd2	sterol regulatory element binding transcription factor 2	protein-coding	NA	NA
siC-2_peak_4403	chr3	68650033	68650367	335	68650156	8	16.4007	8.46794	12.4195	L1PA3|LINE|L1	NR_135532	105377146	Hs.567895	NR_135532		LOC105377146	-	uncharacterized LOC105377146	ncRNA	NA	NA
siC-2_peak_4728	chr3	176334328	176334656	329	176334593	8	16.4007	8.46794	12.4195	L1PA3|LINE|L1	NR_107017	102465858		NR_107017	ENSG00000283333	MIR7977	hsa-mir-7977	microRNA 7977	ncRNA	NA	NA
siC-2_peak_4773	chr3	196784247	196784595	349	196784450	8	16.4007	8.46794	12.4195	L1PA2|LINE|L1	NM_002577	5062	Hs.518530	NM_002577	ENSG00000180370	PAK2	PAK65|PAKgamma	p21 (RAC1) activated kinase 2	protein-coding	NA	NA
siC-2_peak_4858	chr4	32936620	32936951	332	32936827	8	16.4007	8.46794	12.4195	L1PA2|LINE|L1	NR_134672	101927363	Hs.559406	NR_134672	ENSG00000251329	LOC101927363	-	uncharacterized LOC101927363	ncRNA	NA	NA
siC-2_peak_4886	chr4	43212833	43213160	328	43212988	8	16.4007	8.46794	12.4195	L1PA3|LINE|L1	NM_001080476	389207	Hs.162559	NM_001080476	ENSG00000215203	GRXCR1	DFNB25|PPP1R88	glutaredoxin and cysteine rich domain containing 1	protein-coding	NA	NA
siC-2_peak_4922	chr4	52513943	52514287	345	52514013	8	16.4007	8.46794	12.4195	L1PA3|LINE|L1	NM_001134223	64854	Hs.7966	NM_022832	ENSG00000109189	USP46	-	ubiquitin specific peptidase 46	protein-coding	NA	NA
siC-2_peak_5674	chr5	73874424	73874742	319	73874650	8	16.4007	8.46794	12.4195	L1PA3|LINE|L1	NM_001244364	64283	Hs.482521	NM_001080479	ENSG00000214944	ARHGEF28	RGNEF|RIP2|p190RHOGEF	Rho guanine nucleotide exchange factor 28	protein-coding	NA	NA
siC-2_peak_572	chr1	189468759	189469083	325	189468867	8	16.4007	8.46794	12.4195	L1PA3|LINE|L1	NM_001317188	339479	Hs.65765	NM_199051	ENSG00000162670	BRINP3	DBCCR1L|DBCCR1L1|FAM5C	BMP/retinoic acid inducible neural specific 3	protein-coding	NA	NA
siC-2_peak_5729	chr5	88676073	88676386	314	88676227	8	16.4007	8.46794	12.4195	CpG	NR_024383	645323	Hs.12827	NR_015436	ENSG00000245526	LINC00461	EyeLinc1|VISC|Visc-1a|Visc-1b|Visc-2	long intergenic non-protein coding RNA 461	ncRNA	NA	NA
siC-2_peak_5757	chr5	97513932	97514272	341	97514136	8	16.4007	8.46794	12.4195	L1PA2|LINE|L1	NR_105028	102546227	Hs.582516	NR_105028	ENSG00000250331	LINC01340	-	long intergenic non-protein coding RNA 1340	ncRNA	NA	NA
siC-2_peak_5803	chr5	109621805	109622132	328	109621947	8	16.4007	8.46794	12.4195	L1PA3|LINE|L1	NM_002372	4124	Hs.432822	NM_002372	ENSG00000112893	MAN2A1	AMan II|GOLIM7|MANA2|MANII	mannosidase alpha class 2A member 1	protein-coding	NA	NA
siC-2_peak_5886	chr5	140592589	140592917	329	140592836	8	16.4007	8.46794	12.4195	L1PA3|LINE|L1	NM_133173	10307	Hs.529449	NM_006051	ENSG00000113108	APBB3	FE65L2|SRA	amyloid beta precursor protein binding family B member 3	protein-coding	NA	NA
siC-2_peak_6036	chr6	16445536	16445870	335	16445654	8	16.4007	8.46794	12.4195	L1PA3|LINE|L1	NM_006877	2766	Hs.484741	NM_006877	ENSG00000137198	GMPR	GMPR 1|GMPR1	guanosine monophosphate reductase	protein-coding	NA	NA
siC-2_peak_6404	chr6	145680410	145680731	322	145680622	8	16.4007	8.46794	12.4195	L1PA3|LINE|L1	NR_038246	100507557	Hs.124537	NR_038244	ENSG00000235652	LOC100507557	-	uncharacterized LOC100507557	ncRNA	NA	NA
siC-2_peak_6785	chr7	126600952	126601290	339	126601112	8	16.4007	8.46794	12.4195	L1PA2|LINE|L1	NR_030323	693177		NR_030323	ENSG00000207692	MIR592	MIRN592|hsa-mir-592|mir-592	microRNA 592	ncRNA	NA	NA
siC-2_peak_6808	chr7	136414200	136414562	363	136414320	8	16.4007	8.46794	12.4195	L1PA2|LINE|L1	NM_145808	136319	Hs.602015	NM_145808	ENSG00000105887	MTPN	GCDP|V-1	myotrophin	protein-coding	NA	NA
siC-2_peak_6815	chr7	139724552	139724878	327	139724658	8	16.4007	8.46794	12.4195	L1PA3|LINE|L1	NM_001113239	28996	Hs.731417	NM_022740	ENSG00000064393	HIPK2	PRO0593	homeodomain interacting protein kinase 2	protein-coding	NA	NA
siC-2_peak_6929	chr8	33355690	33356020	331	33355861	8	16.4007	8.46794	12.4195	L1PA3|LINE|L1	NM_032664	84750	Hs.458713	NM_032664	ENSG00000172728	FUT10	FUCTX	fucosyltransferase 10	protein-coding	NA	NA
siC-2_peak_6944	chr8	38782039	38782389	351	38782116	8	16.4007	8.46794	12.4195	L1PA3|LINE|L1	NM_001122824	6867	Hs.279245	NM_006283	ENSG00000147526	TACC1	Ga55	transforming acidic coiled-coil containing protein 1	protein-coding	NA	NA
siC-2_peak_6976	chr8	46983827	46984189	363	46983902	8	16.4007	8.46794	12.4195	L1PA2|LINE|L1	NR_027013	497634	Hs.406982	NR_027012	ENSG00000253314	LINC00293	BEYLA|NCRNA00293	long intergenic non-protein coding RNA 293	ncRNA	NA	NA
siC-2_peak_7052	chr8	72875562	72875909	348	72875740	8	16.4007	8.46794	12.4195	L1HS|LINE|L1	NM_017489	7013	Hs.442707	NM_003218	ENSG00000147601	TERF1	PIN2|TRBF1|TRF|TRF1|hTRF1-AS|t-TRF1	telomeric repeat binding factor 1	protein-coding	NA	NA
siC-2_peak_7390	chr9	34761721	34762043	323	34761886	8	16.4007	8.46794	12.4195	L1PA3|LINE|L1	NM_001141917	259308	Hs.522093	NM_001141917	ENSG00000205108	FAM205A	C9orf144B	family with sequence similarity 205 member A	protein-coding	NA	NA
siC-2_peak_7527	chr9	113723863	113724189	327	113724049	8	16.4007	8.46794	12.4195	L1PA3|LINE|L1	NM_001276262	5998	Hs.494875	NM_017790	ENSG00000138835	RGS3	C2PA|RGP3	regulator of G-protein signaling 3	protein-coding	NA	NA
siC-2_peak_7539	chr9	121415100	121415434	335	121415305	8	16.4007	8.46794	12.4195	L1PA3|LINE|L1	NM_004099	2040	Hs.253903	NM_004099	ENSG00000148175	STOM	BND7|EPB7|EPB72	stomatin	protein-coding	NA	NA
siC-2_peak_7764	chrX	63318347	63318707	361	63318493	8	16.4007	8.46794	12.4195	L1PA2|LINE|L1	NM_001012968	139886	Hs.612782	NM_001012968	ENSG00000186767	SPIN4	TDRD28	spindlin family member 4	protein-coding	NA	NA
siC-2_peak_8141	chrX	142170696	142171024	329	142170807	8	16.4007	8.46794	12.4195	L1PA3|LINE|L1	NM_016249	51438	Hs.123536	NM_016249	ENSG00000046774	MAGEC2	CT10|HCA587|MAGEE1	MAGE family member C2	protein-coding	NA	NA
siC-2_peak_8160	chrX	145357420	145357752	333	145357514	8	16.4007	8.46794	12.4195	L1PA3|LINE|L1	NM_001009614	494118	Hs.551270	NM_001009614	ENSG00000203923	SPANXN1	CT11.6	SPANX family member N1	protein-coding	NA	NA
siC-2_peak_8164	chrX	146470363	146470697	335	146470522	8	16.4007	8.46794	12.4195	L1PA3|LINE|L1	NM_001144064	100129239	Hs.592233	NM_001144064	ENSG00000224440	CXorf51A	CXorf51	chromosome X open reading frame 51A	protein-coding	NA	NA
siC-2_peak_8300	chrY	25452890	25453222	333	25453062	8	16.4007	8.46794	12.4195	L1PA3|LINE|L1	NR_001555	84559	Hs.531603	NR_001555	ENSG00000239533	GOLGA2P2Y	GOLGA2LY|GOLGA2LY1|GOLGA2P2	golgin A2 pseudogene 2, Y-linked	pseudo	NA	NA
siC-2_peak_910	chr10	67711596	67711934	339	67711713	8	16.4007	8.46794	12.4195	L1PA2|LINE|L1	NM_013266	29119	Hs.21375	NM_013266	ENSG00000183230	CTNNA3	ARVD13|VR22	catenin alpha 3	protein-coding	NA	NA
siC-2_peak_7279	chr8	143868121	143868507	387	143868315	13	16.3273	9.83064	12.3664	exon (NM_031308, exon 2 of 2)	NM_031308	83481	Hs.200412	NM_031308	ENSG00000261150	EPPK1	EPIPL|EPIPL1	epiplakin 1	protein-coding	NA	NA
siC-2_peak_2966	chr18	14822706	14823262	557	14822970	15	16.3229	9.54968	12.362	(T)n|Simple_repeat|Simple_repeat	NR_036153	100422907		NR_036153	ENSG00000265499	MIR3156-2	-	microRNA 3156-2	ncRNA	NA	NA
siC-2_peak_2143	chr14	59946525	59946865	341	59946664	7	16.3033	7.73223	12.3424	L1PA2|LINE|L1	NR_075071	341883	Hs.666245	NM_198499	ENSG00000131951	LRRC9	-	leucine rich repeat containing 9	pseudo	NA	NA
siC-2_peak_1286	chr11	85632823	85633151	329	85632976	9	16.243	9.02011	12.2825	L1PA3|LINE|L1	NM_001256546	55863	Hs.525063	NM_018480	ENSG00000171204	TMEM126B	HT007	transmembrane protein 126B	protein-coding	NA	NA
siC-2_peak_724	chr10	295561	295869	309	295596	14	16.2372	9.67877	12.2769	L1MA5A|LINE|L1	NR_106988	102465753		NR_106988	ENSG00000280494	MIR7641-2	B-ATF|hsa-mir-7641-2	microRNA 7641-2	ncRNA	NA	NA
siC-2_peak_1210	chr11	56937672	56938028	357	56937760	9	16.1909	9.00936	12.2312	L1PA2|LINE|L1	NM_001005323	390181	Hs.554520	NM_001005323	ENSG00000181273	OR5AK2	-	olfactory receptor family 5 subfamily AK member 2	protein-coding	NA	NA
siC-2_peak_1464	chr12	15282903	15283253	351	15283057	9	16.1909	9.00936	12.2312	L1PA2|LINE|L1	NM_030667	5800	Hs.160871	NM_002848	ENSG00000151490	PTPRO	GLEPP1|NPHS6|PTP-OC|PTP-U2|PTPROT|PTPU2|R-PTP-O	protein tyrosine phosphatase, receptor type O	protein-coding	NA	NA
siC-2_peak_1589	chr12	64287369	64287717	349	64287555	8	16.1854	8.4395	12.2312	L1PA2|LINE|L1	NM_001300941	144577	Hs.444671	NM_152440	ENSG00000174206	C12orf66	-	chromosome 12 open reading frame 66	protein-coding	NA	NA
siC-2_peak_1824	chr13	45664077	45664403	327	45664234	9	16.1909	9.00936	12.2312	L1PA3|LINE|L1	NR_125786	103752581		NR_125786		LINC01055	-	long intergenic non-protein coding RNA 1055	ncRNA	NA	NA
siC-2_peak_4098	chr21	13822481	13822811	331	13822660	9	16.1909	9.00936	12.2312	L1PA3|LINE|L1	NR_026755	54055	Hs.580910	NR_026755	ENSG00000228314	CYP4F29P	4F-se4[6:7:8]|C21orf15|CYP4F-se4[6:7:8]|CYP4F3LP	cytochrome P450 family 4 subfamily F member 29, pseudogene	pseudo	NA	NA
siC-2_peak_4247	chr3	13571133	13571634	502	13571404	9	16.1909	9.00936	12.2312	exon (NM_001004019, exon 2 of 18)	NM_001165035	2199	Hs.198862	NM_001998	ENSG00000163520	FBLN2	-	fibulin 2	protein-coding	NA	NA
siC-2_peak_4268	chr3	19590279	19590605	327	19590419	9	16.1909	9.00936	12.2312	L1PA3|LINE|L1	NR_039954	100616291		NR_039954	ENSG00000271898	MIR4791	mir-4791	microRNA 4791	ncRNA	NA	NA
siC-2_peak_4385	chr3	62092067	62092380	314	62092107	9	16.1909	9.00936	12.2312	AluSx1|SINE|Alu	NR_038283	100506994	Hs.656620	NR_038281	ENSG00000241472	PTPRG-AS1	-	PTPRG antisense RNA 1	ncRNA	NA	NA
siC-2_peak_4478	chr3	95282961	95283291	331	95283057	9	16.1909	9.00936	12.2312	L1PA3|LINE|L1	NR_015400	255025	Hs.130994	NR_015400	ENSG00000239589	LINC00879	-	long intergenic non-protein coding RNA 879	ncRNA	NA	NA
siC-2_peak_4698	chr3	165958848	165959174	327	165958995	9	16.1909	9.00936	12.2312	L1PA3|LINE|L1	NM_000055	590	Hs.420483	NM_000055	ENSG00000114200	BCHE	CHE1|CHE2|E1	butyrylcholinesterase	protein-coding	NA	NA
siC-2_peak_5237	chr4	137674431	137674765	335	137674573	9	16.1909	9.00936	12.2312	L1PA3|LINE|L1	NM_001300828	54510	Hs.591691	NM_019035	ENSG00000189184	PCDH18	PCDH68L	protocadherin 18	protein-coding	NA	NA
siC-2_peak_568	chr1	189115846	189116205	360	189115944	9	16.1909	9.00936	12.2312	L1HS|LINE|L1	NM_001317188	339479	Hs.65765	NM_199051	ENSG00000162670	BRINP3	DBCCR1L|DBCCR1L1|FAM5C	BMP/retinoic acid inducible neural specific 3	protein-coding	NA	NA
siC-2_peak_5835	chr5	120176065	120176393	329	120176173	9	16.1909	9.00936	12.2312	L1PA3|LINE|L1	NM_016644	51334	Hs.157461	NM_016644	ENSG00000184838	PRR16	DSC54|LARGEN	proline rich 16	protein-coding	NA	NA
siC-2_peak_7339	chr9	19910930	19911262	333	19911059	9	16.1909	9.00936	12.2312	L1PA3|LINE|L1	NM_001193288	25769	Hs.283014	NM_020344	ENSG00000155886	SLC24A2	NCKX2	solute carrier family 24 member 2	protein-coding	NA	NA
siC-2_peak_7348	chr9	22348847	22349176	330	22348986	9	16.1909	9.00936	12.2312	L1PA2|LINE|L1	NM_022160	63951	Hs.371976	NM_022160	ENSG00000176399	DMRTA1	DMO|DMRT4	DMRT like family A1	protein-coding	NA	NA
siC-2_peak_7623	chrX	17319159	17319507	349	17319295	9	16.1909	9.00936	12.2312	L1PA2|LINE|L1	NM_198270	4810	Hs.201623	NM_198270	ENSG00000188158	NHS	CTRCT40|CXN|SCML1	NHS actin remodeling regulator	protein-coding	NA	NA
siC-2_peak_7891	chrX	81972546	81972864	319	81972823	9	16.1909	9.00936	12.2312	L1PA3|LINE|L1	NM_030763	79366	Hs.282204	NM_030763	ENSG00000198157	HMGN5	NBP-45|NSBP1	high mobility group nucleosome binding domain 5	protein-coding	NA	NA
siC-2_peak_7908	chrX	84668681	84669017	337	84668774	9	16.1909	9.00936	12.2312	L1PA3|LINE|L1	NM_001177479	139324	Hs.559546	NM_144657	ENSG00000165259	HDX	CXorf43|D030011N01Rik	highly divergent homeobox	protein-coding	NA	NA
siC-2_peak_8228	chrY	6145619	6145949	331	6145787	9	16.1909	9.00936	12.2312	L1PA3|LINE|L1	NR_003593	100101121	Hs.522846	NR_003593	ENSG00000237069	TTTY23B	TTTY23	testis-specific transcript, Y-linked 23B (non-protein coding)	ncRNA	NA	NA
siC-2_peak_5065	chr4	90838868	90839258	391	90839028	23	16.1608	7.32226	12.2086	CpG	NM_207491	401145	Hs.654735	NM_207491	ENSG00000184305	CCSER1	FAM190A	coiled-coil serine rich protein 1	protein-coding	NA	NA
siC-2_peak_1230	chr11	61967522	61967843	322	61967637	15	16.1557	9.4529	12.2036	promoter-TSS (NM_002032)	NM_002032	2495	Hs.524910	NM_002032	ENSG00000167996	FTH1	FHC|FTH|FTHL6|HFE5|PIG15|PLIF	ferritin heavy chain 1	protein-coding	NA	NA
siC-2_peak_5688	chr5	78452219	78452553	335	78452332	7	16.074	7.71455	12.1225	L1PA2|LINE|L1	NR_105014	728769	Hs.586193	NR_105014	ENSG00000245556	SCAMP1-AS1	-	SCAMP1 antisense RNA 1	ncRNA	NA	NA
siC-2_peak_723	chr10	70296	70628	333	70545	7	16.074	7.71455	12.1225	Intergenic	NM_177987	347688	Hs.532659	NM_177987	ENSG00000261456	TUBB8	OOMD|OOMD2|bA631M21.2	tubulin beta 8 class VIII	protein-coding	NA	NA
siC-2_peak_4757	chr3	188755568	188756116	549	188755841	14	16.0601	9.58165	12.1089	A-rich|Low_complexity|Low_complexity	NR_029502	407020		NR_029502	ENSG00000207651	MIR28	MIRN28|hsa-mir-28|miR-28	microRNA 28	ncRNA	NA	NA
siC-2_peak_1043	chr10	124313924	124314231	308	124314201	10	16.0572	9.37935	12.1061	Intergenic	NM_001322970	4942	Hs.523332	NM_000274	ENSG00000065154	OAT	GACR|HOGA|OATASE|OKT	ornithine aminotransferase	protein-coding	NA	NA
siC-2_peak_5973	chr5	168524292	168524607	316	168524335	10	16.0572	9.37935	12.1061	AluSz6|SINE|Alu	NR_024356	345630	Hs.166262	NR_024356		FBLL1	-	fibrillarin-like 1	pseudo	NA	NA
siC-2_peak_2751	chr16	69374388	69374933	546	69374668	15	16.0198	9.37391	12.0694	AluJr4|SINE|Alu	NM_005652	7014	Hs.63335	NM_005652	ENSG00000132604	TERF2	TRBF2|TRF2	telomeric repeat binding factor 2	protein-coding	NA	NA
siC-2_peak_6652	chr7	81333358	81333739	382	81333578	15	16.0198	9.37391	12.0694	Intergenic	NR_136264	105369146	Hs.730390	NR_136264		LOC105369146	-	uncharacterized LOC105369146	ncRNA	NA	NA
siC-2_peak_182	chr1	68875800	68876131	332	68875959	7	15.9864	7.70749	12.0361	L1PA2|LINE|L1	NM_001114120	55635	Hs.445098	NM_017779	ENSG00000024526	DEPDC1	DEP.8|DEPDC1-V2|DEPDC1A|SDP35	DEP domain containing 1	protein-coding	NA	NA
siC-2_peak_2257	chr15	23738800	23739120	321	23738860	7	15.9864	7.70749	12.0361	L1PA3|LINE|L1	NM_002487	4692	Hs.50130	NM_002487	ENSG00000182636	NDN	HsT16328|PWCR	necdin, MAGE family member	protein-coding	NA	NA
siC-2_peak_3972	chr20	19118468	19118792	325	19118525	7	15.9864	7.70749	12.0361	L1PA2|LINE|L1	NM_020689	57419	Hs.654790	NM_020689	ENSG00000185052	SLC24A3	NCKX3	solute carrier family 24 member 3	protein-coding	NA	NA
siC-2_peak_4599	chr3	135932274	135932608	335	135932396	7	15.9864	7.70749	12.0361	L1PA3|LINE|L1	NM_001190447	5523	Hs.518155	NM_002718	ENSG00000073711	PPP2R3A	PPP2R3|PR130|PR72	protein phosphatase 2 regulatory subunit B''alpha	protein-coding	NA	NA
siC-2_peak_5818	chr5	113977486	113977816	331	113977676	7	15.9864	7.70749	12.0361	L1PA3|LINE|L1	NM_021614	3781	Hs.98280	NM_021614	ENSG00000080709	KCNN2	KCa2.2|SK2|SKCA2|SKCa 2|hSK2	potassium calcium-activated channel subfamily N member 2	protein-coding	NA	NA
siC-2_peak_7563	chr9	138183955	138184276	322	138184145	7	15.9864	7.70749	12.0361	L1HS|LINE|L1	NR_135133	101928932	Hs.586416	NR_135133	ENSG00000237419	LOC101928932	-	uncharacterized LOC101928932	ncRNA	NA	NA
siC-2_peak_771	chr10	20751686	20752039	354	20751835	7	15.9864	7.70749	12.0361	L1PA2|LINE|L1	NM_006393	10529	Hs.5025	NM_006393	ENSG00000078114	NEBL	LASP2|LNEBL	nebulette	protein-coding	NA	NA
siC-2_peak_5830	chr5	118973561	118974127	567	118973831	28	15.9508	6.1404	12.0035	promoter-TSS (NR_128710)	NR_036263	100422872		NR_036263	ENSG00000283429	MIR1244-3	-	microRNA 1244-3	ncRNA	NA	NA
siC-2_peak_1722	chr12	112914761	112915080	320	112914953	8	15.9176	8.40212	11.9705	L1PB1|LINE|L1	NM_001032409	4938	Hs.524760	NM_002534	ENSG00000089127	OAS1	E18/E16|IFI-4|OIAS|OIASI	2'-5'-oligoadenylate synthetase 1	protein-coding	NA	NA
siC-2_peak_2136	chr14	55766271	55766723	453	55766527	20	15.9081	7.97374	11.9619	non-coding (NR_004844, exon 1 of 1)	NR_004844	645683	Hs.663461	NR_004844	ENSG00000177350	RPL13AP3	RPL13A_11_1370	ribosomal protein L13a pseudogene 3	pseudo	NA	NA
siC-2_peak_325	chr1	120788892	120789276	385	120789145	19	15.8731	8.23236	11.9272	LSU-rRNA_Hsa|rRNA|rRNA	NR_104086	101954277		NR_104086	ENSG00000275538	RNVU1-19	RNU1-126|RNU1-147|RNVU1-13|vU1.13|vU1.19	RNA, variant U1 small nuclear 19	snRNA	NA	NA
siC-2_peak_449	chr1	146160731	146161115	385	146160862	19	15.8731	8.23236	11.9272	LSU-rRNA_Hsa|rRNA|rRNA	NM_001039703	100132406	Hs.714127	NM_001039703	ENSG00000271425	NBPF10	AB6|AG1|NBPF9	neuroblastoma breakpoint family member 10	protein-coding	NA	NA
siC-2_peak_455	chr1	148611649	148612033	385	148611781	19	15.8731	8.23236	11.9272	LSU-rRNA_Hsa|rRNA|rRNA	NM_015383	25832	Hs.534675	NM_015383	ENSG00000270629	NBPF14	DJ328E19.C1.1|NBPF	neuroblastoma breakpoint family member 14	protein-coding	NA	NA
siC-2_peak_457	chr1	149459235	149459619	385	149459489	19	15.7846	8.17947	11.8394	LSU-rRNA_Hsa|rRNA|rRNA	NM_001135789	653598	Hs.534674	NM_001135789	ENSG00000263464	PPIAL4C	COAS-2	peptidylprolyl isomerase A like 4C	protein-coding	NA	NA
siC-2_peak_3726	chr2	172857641	172858188	548	172857900	13	15.7058	9.51576	11.761	AluJb|SINE|Alu	NM_001282899	11069	Hs.470646	NM_007023	ENSG00000091428	RAPGEF4	CAMP-GEFII|CGEF2|EPAC|EPAC 2|EPAC2|Nbla00496	Rap guanine nucleotide exchange factor 4	protein-coding	NA	NA
siC-2_peak_1924	chr13	81689833	81690387	555	81690104	26	15.67	6.39786	11.7255	Intergenic	NR_047494	100861546	Hs.539621	NR_047494	ENSG00000260094	LINC00564	-	long intergenic non-protein coding RNA 564	ncRNA	NA	NA
siC-2_peak_4846	chr4	27730454	27730816	363	27730644	11	15.6684	9.47091	11.7239	Intergenic	NR_125921	101929199	Hs.570815	NR_125921	ENSG00000249699	LOC101929199	-	uncharacterized LOC101929199	ncRNA	NA	NA
siC-2_peak_5286	chr4	153244008	153244318	311	153244156	8	15.6672	8.36508	11.7227	(TTC)n|Simple_repeat|Simple_repeat	NM_001302694	23321	Hs.435711	NM_015271	ENSG00000109654	TRIM2	CMT2R|RNF86	tripartite motif containing 2	protein-coding	NA	NA
siC-2_peak_6054	chr6	26929880	26930202	323	26929904	7	15.6176	7.67592	11.6744	L1PA3|LINE|L1	NR_003504	387036	Hs.675815	NM_001033523	ENSG00000241549	GUSBP2	GUSBL1|GUSBP4|SMA3-L|SMAC3L|SMAC3L2|b55C20.1|bA239L20.1|bA239L20.5|bGLU-Lp	glucuronidase, beta pseudogene 2	pseudo	NA	NA
siC-2_peak_1159	chr11	37461109	37461443	335	37461337	9	15.6172	8.88364	11.674	L1PA3|LINE|L1	NR_135110	105376633	Hs.135690	NR_135110	ENSG00000254516	LOC105376633	-	uncharacterized LOC105376633	ncRNA	NA	NA
siC-2_peak_1256	chr11	74526274	74526602	329	74526371	9	15.6172	8.88364	11.674	L1PA3|LINE|L1	NM_001329941	387787	Hs.591971	NM_001144869	ENSG00000175536	LIPT2	-	lipoyl(octanoyl) transferase 2 (putative)	protein-coding	NA	NA
siC-2_peak_1369	chr11	109878388	109878720	333	109878479	9	15.6172	8.88364	11.674	L1PA2|LINE|L1	NM_033390	85463	Hs.376289	NM_033390	ENSG00000149289	ZC3H12C	MCPIP3	zinc finger CCCH-type containing 12C	protein-coding	NA	NA
siC-2_peak_1828	chr13	47221619	47221967	349	47221827	9	15.6172	8.88364	11.674	L1PA2|LINE|L1	NM_000621	3356	Hs.72630	NM_000621	ENSG00000102468	HTR2A	5-HT2A|HTR2	5-hydroxytryptamine receptor 2A	protein-coding	NA	NA
siC-2_peak_2921	chr17	80469697	80470144	448	80469936	9	15.6172	8.88364	11.674	3' UTR (NM_002522, exon 5 of 5)	NM_002522	4884	Hs.514556	NM_002522	ENSG00000171246	NPTX1	NP1	neuronal pentraxin 1	protein-coding	NA	NA
siC-2_peak_3299	chr2	5049788	5050138	351	5049942	9	15.6172	8.88364	11.674	L1PA2|LINE|L1	NR_034134	727982	Hs.444391	NR_034134	ENSG00000231532	LINC01249	-	long intergenic non-protein coding RNA 1249	ncRNA	NA	NA
siC-2_peak_3303	chr2	7320517	7320845	329	7320702	9	15.6172	8.88364	11.674	L1PA3|LINE|L1	NR_038432	100506274	Hs.177930	NR_038432	ENSG00000229727	LOC100506274	-	uncharacterized LOC100506274	ncRNA	NA	NA
siC-2_peak_4398	chr3	67264534	67264864	331	67264666	9	15.6172	8.88364	11.674	L1PA3|LINE|L1	NR_036234	100422941		NR_036234	ENSG00000283298	MIR4272	-	microRNA 4272	ncRNA	NA	NA
siC-2_peak_4499	chr3	101797405	101797767	363	101797523	9	15.6172	8.88364	11.674	L1PA2|LINE|L1	NM_001134456	91775	Hs.595933	NM_145037	ENSG00000144815	NXPE3	FAM55C|MST115|MSTP115	neurexophilin and PC-esterase domain family member 3	protein-coding	NA	NA
siC-2_peak_5505	chr5	41846144	41846478	335	41846289	9	15.6172	8.88364	11.674	L1PA3|LINE|L1	NR_046635	100874002	Hs.375537	NR_046635	ENSG00000248668	OXCT1-AS1	-	OXCT1 antisense RNA 1	ncRNA	NA	NA
siC-2_peak_6934	chr8	35171490	35171840	351	35171620	9	15.6172	8.88364	11.674	L1PA2|LINE|L1	NM_080872	137970	Hs.238889	NM_080872	ENSG00000156687	UNC5D	PRO34692|Unc5h4	unc-5 netrin receptor D	protein-coding	NA	NA
siC-2_peak_8179	chrX	149178201	149178535	335	149178327	9	15.6172	8.88364	11.674	L1HS|LINE|L1	NR_104128	3423	Hs.6795	NM_000202	ENSG00000010404	IDS	MPS2|SIDS	iduronate 2-sulfatase	protein-coding	NA	NA
siC-2_peak_8192	chrX	150722871	150723197	327	150723053	9	15.6172	8.88364	11.674	L1PA3|LINE|L1	NM_001306145	8776	Hs.347187	NM_003828	ENSG00000063601	MTMR1	-	myotubularin related protein 1	protein-coding	NA	NA
siC-2_peak_1140	chr11	28951671	28951999	329	28951839	7	15.579	7.67243	11.64	L1PA3|LINE|L1	NR_107035	102466876		NR_107035	ENSG00000273912	MIR8068	hsa-mir-8068	microRNA 8068	ncRNA	NA	NA
siC-2_peak_1168	chr11	38941443	38941771	329	38941634	7	15.579	7.67243	11.64	L1PA3|LINE|L1	NR_120553	101928536	Hs.144776	NR_120553	ENSG00000254562	LINC01493	-	long intergenic non-protein coding RNA 1493	ncRNA	NA	NA
siC-2_peak_2454	chr16	25336935	25337291	357	25337036	7	15.579	7.67243	11.64	L1PA2|LINE|L1	NM_001012981	342357	Hs.513451	NM_001012981	ENSG00000155592	ZKSCAN2	ZNF694|ZSCAN31|ZSCAN34	zinc finger with KRAB and SCAN domains 2	protein-coding	NA	NA
siC-2_peak_6419	chr6	151931465	151931807	343	151931543	7	15.579	7.67243	11.64	L1PA2|LINE|L1	NM_001328100	2099	Hs.208124	NM_000125	ENSG00000091831	ESR1	ER|ESR|ESRA|ESTRR|Era|NR3A1	estrogen receptor 1	protein-coding	NA	NA
siC-2_peak_6691	chr7	91214700	91215028	329	91214890	7	15.579	7.67243	11.64	L1PA3|LINE|L1	NM_003505	8321	Hs.94234	NM_003505	ENSG00000157240	FZD1	-	frizzled class receptor 1	protein-coding	NA	NA
siC-2_peak_6719	chr7	101489800	101490133	334	101489872	7	15.579	7.67243	11.64	AluSx4|SINE|Alu	NR_103747	100506527	Hs.535863	NR_103747	ENSG00000233123	LINC01007	-	long intergenic non-protein coding RNA 1007	ncRNA	NA	NA
siC-2_peak_6806	chr7	135797429	135797792	364	135797518	7	15.579	7.67243	11.64	AluSz6|SINE|Alu	NM_205855	389558	Hs.55200	NM_205855	ENSG00000189320	FAM180A	UNQ1940	family with sequence similarity 180 member A	protein-coding	NA	NA
siC-2_peak_8077	chrX	126913950	126914281	332	126914153	7	15.579	7.67243	11.64	L1PA2|LINE|L1	NM_001122716	100130613	Hs.130370	NM_001122716	ENSG00000183631	PRR32	CXorf64	proline rich 32	protein-coding	NA	NA
siC-2_peak_8255	chrY	13740746	13741068	323	13740909	7	15.579	7.67243	11.64	L1PA3|LINE|L1	NM_004202	9087	Hs.159201	NM_004202	ENSG00000154620	TMSB4Y	TB4Y	thymosin beta 4, Y-linked	protein-coding	NA	NA
siC-2_peak_967	chr10	97678911	97679222	312	97679080	10	15.5698	9.23089	11.6336	intron (NM_021732, intron 2 of 2)	NM_021732	60370	Hs.23918	NM_021732	ENSG00000119986	AVPI1	PP5395|VIP32|VIT32	arginine vasopressin induced 1	protein-coding	NA	NA
siC-2_peak_1103	chr11	21669063	21669417	355	21669220	8	15.5346	8.34461	11.5988	L1PA3|LINE|L1	NM_001142649	203859	Hs.154329	NM_213599	ENSG00000171714	ANO5	GDD1|LGMD2L|TMEM16E	anoctamin 5	protein-coding	NA	NA
siC-2_peak_1137	chr11	28233823	28234153	331	28233969	8	15.5346	8.34461	11.5988	L1PA3|LINE|L1	NM_001113528	196074	Hs.243326	NM_152636	ENSG00000169519	METTL15	METT5D1	methyltransferase like 15	protein-coding	NA	NA
siC-2_peak_1991	chr13	105408209	105408634	426	105408391	8	15.5346	8.34461	11.5988	L1PA3|LINE|L1	NM_001161814	267012	Hs.381382	NM_172370	ENSG00000182346	DAOA	LG72|SG72	D-amino acid oxidase activator	protein-coding	NA	NA
siC-2_peak_2096	chr14	44641780	44642118	339	44641936	8	15.5346	8.34461	11.5988	L1PA2|LINE|L1	NR_135257	105370473	Hs.180134	NR_135257	ENSG00000258747	LOC105370473	-	uncharacterized LOC105370473	ncRNA	NA	NA
siC-2_peak_2207	chr14	83201914	83202258	345	83202091	8	15.5346	8.34461	11.5988	L1PA2|LINE|L1	NR_110074	101928559	Hs.525499	NR_110074	ENSG00000258977	LINC01467	-	long intergenic non-protein coding RNA 1467	ncRNA	NA	NA
siC-2_peak_2759	chr16	73824414	73824773	360	73824530	8	15.5346	8.34461	11.5988	L1PA2|LINE|L1	NR_104657	101928035	Hs.39557	NR_104657	ENSG00000261404	LOC101928035	-	uncharacterized LOC101928035	ncRNA	NA	NA
siC-2_peak_3015	chr18	40324424	40324750	327	40324563	8	15.5346	8.34461	11.5988	L1PA3|LINE|L1	NR_110791	101927900	Hs.385522	NR_110791	ENSG00000261715	LINC01477	-	long intergenic non-protein coding RNA 1477	ncRNA	NA	NA
siC-2_peak_3425	chr2	66116495	66116836	342	66116565	8	15.5346	8.34461	11.5988	L1PA3|LINE|L1	NR_039938	100616464		NR_039938	ENSG00000264525	MIR4778	-	microRNA 4778	ncRNA	NA	NA
siC-2_peak_3783	chr2	192268444	192268794	351	192268635	8	15.5346	8.34461	11.5988	L1PA2|LINE|L1	NM_016192	23671	Hs.144513	NM_016192	ENSG00000144339	TMEFF2	CT120.2|HPP1|TENB2|TPEF|TR|TR-2	transmembrane protein with EGF like and two follistatin like domains 2	protein-coding	NA	NA
siC-2_peak_4109	chr21	16150496	16150822	327	16150594	8	15.5346	8.34461	11.5988	L1PA3|LINE|L1	NR_136552	388815	Hs.473394	NR_027790		MIR99AHG	C21orf34|C21orf35|LINC00478|MONC	mir-99a-let-7c cluster host gene	ncRNA	NA	NA
siC-2_peak_4190	chr22	22276820	22277168	349	22277025	8	15.5346	8.34461	11.5988	L1PA3|LINE|L1	NR_027293	96610	Hs.449601	NM_080926	ENSG00000236850	BMS1P20	IGL|IGLV|IGLV1	BMS1, ribosome biogenesis factor pseudogene 20	pseudo	NA	NA
siC-2_peak_4309	chr3	35014347	35014679	333	35014520	8	15.5346	8.34461	11.5988	L1PA3|LINE|L1	NR_110817	101928135	Hs.550715	NR_110817		LOC101928135	-	uncharacterized LOC101928135	ncRNA	NA	NA
siC-2_peak_4386	chr3	62847297	62847659	363	62847381	8	15.5346	8.34461	11.5988	L1PA2|LINE|L1	NM_183394	8618	Hs.654933	NM_003716	ENSG00000163618	CADPS	CADPS1|CAPS|CAPS1|UNC-31	calcium dependent secretion activator	protein-coding	NA	NA
siC-2_peak_4524	chr3	109757240	109757571	332	109757292	8	15.5346	8.34461	11.5988	L1PA3|LINE|L1	NR_039647	100616129		NR_039647	ENSG00000265956	MIR4445	-	microRNA 4445	ncRNA	NA	NA
siC-2_peak_4635	chr3	151039042	151039376	335	151039233	8	15.5346	8.34461	11.5988	L1PA3|LINE|L1	NM_053002	116931	Hs.744234	NM_053002	ENSG00000144893	MED12L	NOPAR|TNRC11L|TRALP|TRALPUSH	mediator complex subunit 12 like	protein-coding	NA	NA
siC-2_peak_4657	chr3	157020297	157020625	329	157020489	8	15.5346	8.34461	11.5988	L1PA3|LINE|L1	NR_135546	105374177	Hs.634263	NR_135546	ENSG00000241544	LINC02029	-	long intergenic non-protein coding RNA 2029	ncRNA	NA	NA
siC-2_peak_4842	chr4	27070252	27070614	363	27070533	8	15.5346	8.34461	11.5988	L1PA2|LINE|L1	NR_125921	101929199	Hs.570815	NR_125921	ENSG00000249699	LOC101929199	-	uncharacterized LOC101929199	ncRNA	NA	NA
siC-2_peak_491	chr1	162737177	162737530	354	162737340	8	15.5346	8.34461	11.5988	L1PA2|LINE|L1	NM_001304512	51478	Hs.492925	NM_016371	ENSG00000132196	HSD17B7	PRAP|SDR37C1	hydroxysteroid 17-beta dehydrogenase 7	protein-coding	NA	NA
siC-2_peak_4951	chr4	60046064	60046396	333	60046239	8	15.5346	8.34461	11.5988	L1PA3|LINE|L1	NR_039652	100616450		NR_039652	ENSG00000265829	MIR548AG1	-	microRNA 548ag-1	ncRNA	NA	NA
siC-2_peak_5048	chr4	86628532	86628874	343	86628697	8	15.5346	8.34461	11.5988	L1HS|LINE|L1	NM_080685	5783	Hs.436142	NM_006264	ENSG00000163629	PTPN13	FAP-1|PNP1|PTP-BAS|PTP-BL|PTP1E|PTPL1|PTPLE|hPTP1E	protein tyrosine phosphatase, non-receptor type 13	protein-coding	NA	NA
siC-2_peak_513	chr1	172243886	172244224	339	172244039	8	15.5346	8.34461	11.5988	L1PA2|LINE|L1	NR_103486	100628315	Hs.584880	NR_038397	ENSG00000230630	DNM3OS	DNM3-AS1|MIR199A2HG	DNM3 opposite strand/antisense RNA	ncRNA	NA	NA
siC-2_peak_5308	chr4	160120228	160120555	328	160120405	8	15.5346	8.34461	11.5988	L1PA3|LINE|L1	NM_014247	9693	Hs.744884	NM_014247	ENSG00000109756	RAPGEF2	CNrasGEF|NRAPGEP|PDZ-GEF1|PDZGEF1|RA-GEF|RA-GEF-1|Rap-GEP|nRap GEP	Rap guanine nucleotide exchange factor 2	protein-coding	NA	NA
siC-2_peak_5361	chr4	175580868	175581202	335	175580950	8	15.5346	8.34461	11.5988	L1PA3|LINE|L1	NM_001261448	2823	Hs.75819	NM_005277	ENSG00000150625	GPM6A	GPM6|M6A	glycoprotein M6A	protein-coding	NA	NA
siC-2_peak_5896	chr5	144994578	144994905	328	144994724	8	15.5346	8.34461	11.5988	L1PA3|LINE|L1	NM_020768	57528	Hs.7093	NM_020768	ENSG00000183775	KCTD16	-	potassium channel tetramerization domain containing 16	protein-coding	NA	NA
siC-2_peak_6282	chr6	99943354	99943684	331	99943477	8	15.5346	8.34461	11.5988	L1PA3|LINE|L1	NR_038384	728012	Hs.434366	NR_038384	ENSG00000229315	MCHR2-AS1	-	MCHR2 antisense RNA 1	ncRNA	NA	NA
siC-2_peak_6317	chr6	109148131	109148458	328	109148290	8	15.5346	8.34461	11.5988	L1PA3|LINE|L1	NM_173830	285753	Hs.632616	NM_173830	ENSG00000183137	CEP57L1	C6orf182|bA487F23.2|cep57R	centrosomal protein 57 like 1	protein-coding	NA	NA
siC-2_peak_691	chr1	238689108	238689446	339	238689396	8	15.5346	8.34461	11.5988	L1HS|LINE|L1	NR_015407	339535	Hs.532047	NR_015407	ENSG00000215808	LINC01139	LINKA	long intergenic non-protein coding RNA 1139	ncRNA	NA	NA
siC-2_peak_7110	chr8	90360356	90360677	322	90360527	8	15.5346	8.34461	11.5988	L1PA3|LINE|L1	NR_051989	100874052	Hs.571514	NR_051989	ENSG00000253394	LINC00534	-	long intergenic non-protein coding RNA 534	ncRNA	NA	NA
siC-2_peak_7124	chr8	95552246	95552605	360	95552334	8	15.5346	8.34461	11.5988	L1PA2|LINE|L1	NM_177965	157657	Hs.548157	NM_177965	ENSG00000156172	C8orf37	BBS21|CORD16|RP64|smalltalk	chromosome 8 open reading frame 37	protein-coding	NA	NA
siC-2_peak_7391	chr9	34845620	34845946	327	34845825	8	15.5346	8.34461	11.5988	L1PA3|LINE|L1	NR_024481	389715	Hs.713965	NM_001126494		FAM205BP	C9orf144|FAM205B	transmembrane protein C9orf144B pseudogene	pseudo	NA	NA
siC-2_peak_7452	chr9	78995237	78995559	323	78995277	8	15.5346	8.34461	11.5988	L1PA3|LINE|L1	NR_109771	101927450	Hs.738041	NR_109771	ENSG00000260995	LOC101927450	-	uncharacterized LOC101927450	ncRNA	NA	NA
siC-2_peak_746	chr10	8796592	8796930	339	8796769	8	15.5346	8.34461	11.5988	L1PA2|LINE|L1	NR_131944	105755953	Hs.564146	NR_131944	ENSG00000234752	LOC105755953	-	uncharacterized LOC105755953	ncRNA	NA	NA
siC-2_peak_7658	chrX	27322727	27323075	349	27322874	8	15.5346	8.34461	11.5988	L1PA2|LINE|L1	NR_002784	139420	Hs.350673	NR_002784	ENSG00000224960	PPP4R3CP	FLFL3P|SMEK3P|smk1	protein phosphatase 4 regulatory subunit 3C, pseudogene	pseudo	NA	NA
siC-2_peak_7693	chrX	41426716	41427038	323	41426855	8	15.5346	8.34461	11.5988	L1PA3|LINE|L1	NM_022567	60506	Hs.302019	NM_022567	ENSG00000188937	NYX	CLRP|CSNB1|CSNB1A|CSNB4|NBM1	nyctalopin	protein-coding	NA	NA
siC-2_peak_7763	chrX	63077150	63077463	314	63077177	8	15.5346	8.34461	11.5988	LTR49-int|LTR|ERV1	NM_001012968	139886	Hs.612782	NM_001012968	ENSG00000186767	SPIN4	TDRD28	spindlin family member 4	protein-coding	NA	NA
siC-2_peak_8031	chrX	117777557	117777887	331	117777755	8	15.5346	8.34461	11.5988	L1PA3|LINE|L1	NM_033495	90293	Hs.348262	NM_033495	ENSG00000003096	KLHL13	BKLHD2	kelch like family member 13	protein-coding	NA	NA
siC-2_peak_8046	chrX	121690383	121690723	341	121690579	8	15.5346	8.34461	11.5988	L1PA3|LINE|L1	NR_037444	100500869		NR_037444	ENSG00000265456	MIR3672	-	microRNA 3672	ncRNA	NA	NA
siC-2_peak_8210	chrX	155786817	155787142	326	155786966	8	15.5346	8.34461	11.5988	L1PA3|LINE|L1	NM_005840	10251	Hs.381912	NM_005840	ENSG00000168939	SPRY3	spry-3	sprouty RTK signaling antagonist 3	protein-coding	NA	NA
siC-2_peak_8260	chrY	15341986	15342310	325	15342122	8	15.5346	8.34461	11.5988	L1PA3|LINE|L1	NR_046504	100874056	Hs.743197	NR_046504	ENSG00000228787	NLGN4Y-AS1	NLGN4Y-AS|NLGN4YAS	NLGN4Y antisense RNA 1	ncRNA	NA	NA
siC-2_peak_8307	chrY	56973337	56973662	326	56973486	8	15.5346	8.34461	11.5988	L1PA3|LINE|L1	NM_005840	10251	Hs.381912	NM_005840	ENSG00000168939	SPRY3	spry-3	sprouty RTK signaling antagonist 3	protein-coding	NA	NA
siC-2_peak_872	chr10	52730366	52730698	333	52730513	8	15.5346	8.34461	11.5988	L1PA3|LINE|L1	NM_000242	4153	Hs.499674	NM_000242	ENSG00000165471	MBL2	COLEC1|HSMBPC|MBL|MBL2D|MBP|MBP-C|MBP1|MBPD	mannose binding lectin 2	protein-coding	NA	NA
siC-2_peak_5728	chr5	88112072	88112620	549	88112340	13	15.5128	9.41524	11.5901	(A)n|Simple_repeat|Simple_repeat	NR_110266	153396	Hs.379972	NM_153354	ENSG00000164180	TMEM161B	FLB3342|PRO1313	transmembrane protein 161B	protein-coding	NA	NA
siC-2_peak_7042	chr8	69688355	69688683	329	69688504	10	15.489	9.20524	11.5667	L1PA3|LINE|L1	NR_132437	23213	Hs.409602	NM_015170	ENSG00000137573	SULF1	SULF-1	sulfatase 1	protein-coding	NA	NA
siC-2_peak_3593	chr2	130075050	130075589	540	130075305	16	15.4693	8.80923	11.5474	exon (NM_001099771, exon 17 of 17)	NR_026758	440905	Hs.469918	NM_001013711	ENSG00000180178	FAR2P1	HEL-182	fatty acyl-CoA reductase 2 pseudogene 1	pseudo	NA	NA
siC-2_peak_1821	chr13	44434562	44434934	373	44434730	15	15.4537	9.04109	11.532	exon (NM_183422, exon 3 of 3)	NM_006022	8848	Hs.436383	NM_006022	ENSG00000102804	TSC22D1	Ptg-2|TGFB1I4|TSC22	TSC22 domain family member 1	protein-coding	NA	NM_001243797
siC-2_peak_2813	chr17	22204045	22204613	569	22204331	25	15.4516	6.4996	11.5299	non-coding (NR_144546, exon 2 of 2)	NR_144546	23666	Hs.499916	NR_144546		UBBP4	-	ubiquitin B pseudogene 4	pseudo	NA	NA
siC-2_peak_1429	chr12	3071625	3071968	344	3071825	19	15.4409	7.97455	11.5192	Intergenic	NM_006675	10867	Hs.504517	NM_006675	ENSG00000011105	TSPAN9	NET-5|NET5|PP1057	tetraspanin 9	protein-coding	NA	NA
siC-2_peak_1932	chr13	84299093	84299439	347	84299177	8	15.4321	8.32836	11.5106	L1PA2|LINE|L1	NR_046871	100874128	Hs.578060	NR_046871		LINC00333	NCRNA00333	long intergenic non-protein coding RNA 333	ncRNA	NA	NA
siC-2_peak_4282	chr3	24990197	24990521	325	24990378	8	15.4321	8.32836	11.5106	L1PA3|LINE|L1	NM_001290216	5915	Hs.543218	NM_000965	ENSG00000077092	RARB	HAP|MCOPS12|NR1B2|RARbeta1|RRB2	retinoic acid receptor beta	protein-coding	NA	NA
siC-2_peak_4713	chr3	170198023	170198328	306	170198269	10	15.3872	9.17246	11.4667	AluY|SINE|Alu	NM_024947	80012	Hs.529592	NM_024947	ENSG00000173889	PHC3	EDR3|HPH3	polyhomeotic homolog 3	protein-coding	NA	NA
siC-2_peak_7807	chrX	69672276	69672590	315	69672426	11	15.3768	9.35493	11.4565	L2|LINE|L2	NM_001005613	1896	Hs.105407	NM_001399	ENSG00000158813	EDA	ECTD1|ED1|ED1-A1|ED1-A2|EDA-A1|EDA-A2|EDA1|EDA2|HED|HED1|ODT1|STHAGX1|TNLG7C|XHED|XLHED	ectodysplasin A	protein-coding	NA	NA
siC-2_peak_4347	chr3	43940038	43940362	325	43940221	7	15.3559	7.65154	11.4358	L1PA4|LINE|L1	NR_029700	406929		NR_029700	ENSG00000207954	MIR138-1	MIRN138-1|mir-138-1	microRNA 138-1	ncRNA	NA	NA
siC-2_peak_3828	chr2	206071013	206071557	545	206071279	14	15.2448	9.12391	11.3255	(T)n|Simple_repeat|Simple_repeat	NM_017759	54891	Hs.445036	NM_017759	ENSG00000114933	INO80D	-	INO80 complex subunit D	protein-coding	NA	NA
siC-2_peak_1597	chr12	66930125	66930475	351	66930225	7	15.2378	7.63997	11.3186	L1PA3|LINE|L1	NR_120490	102724421	Hs.135774	NR_120490	ENSG00000257083	LOC102724421	-	uncharacterized LOC102724421	ncRNA	NA	NA
siC-2_peak_1815	chr13	42778133	42778471	339	42778240	7	15.2378	7.63997	11.3186	L1PA2|LINE|L1	NM_001318932	144809	Hs.16970	NM_182508	ENSG00000179813	FAM216B	C13orf30	family with sequence similarity 216 member B	protein-coding	NA	NA
siC-2_peak_1886	chr13	66253772	66254094	323	66253812	7	15.2378	7.63997	11.3186	L1PA3|LINE|L1	NR_039853	100616205		NR_039853	ENSG00000263561	MIR4704	-	microRNA 4704	ncRNA	NA	NA
siC-2_peak_1915	chr13	77683231	77683552	322	77683422	7	15.2378	7.63997	11.3186	L1PA3|LINE|L1	NM_001242868	122060	Hs.349955	NM_144595	ENSG00000139737	SLAIN1	C13orf32	SLAIN motif family member 1	protein-coding	NA	NA
siC-2_peak_1942	chr13	87896385	87896713	329	87896496	7	15.2378	7.63997	11.3186	L1PA3|LINE|L1	NR_104059	101930749	Hs.539610	NR_104059	ENSG00000223404	LINC00397	-	long intergenic non-protein coding RNA 397	ncRNA	NA	NA
siC-2_peak_2162	chr14	67890470	67890801	332	67890634	7	15.2378	7.63997	11.3186	L1PA3|LINE|L1	NM_001321815	5890	Hs.172587	NM_002877	ENSG00000182185	RAD51B	R51H2|RAD51L1|REC2	RAD51 paralog B	protein-coding	NA	NA
siC-2_peak_2427	chr16	7008442	7009073	632	7008792	7	15.2378	7.63997	11.3186	(TCCC)n|Simple_repeat|Simple_repeat	NM_001142334	54715	Hs.459842	NM_018723	ENSG00000078328	RBFOX1	2BP1|A2BP1|FOX-1|FOX1|HRNBP1	RNA binding protein, fox-1 homolog 1	protein-coding	NA	NA
siC-2_peak_3058	chr18	60454049	60454368	320	60454252	7	15.2378	7.63997	11.3186	L1PA3|LINE|L1	NM_005912	4160	Hs.532833	NM_005912	ENSG00000166603	MC4R	-	melanocortin 4 receptor	protein-coding	NA	NA
siC-2_peak_3061	chr18	61050734	61051058	325	61050804	7	15.2378	7.63997	11.3186	L1PA3|LINE|L1	NM_031891	28316	Hs.671510	NM_031891	ENSG00000101542	CDH20	CDH7L3|Cdh7	cadherin 20	protein-coding	NA	NA
siC-2_peak_3308	chr2	12346218	12346555	338	12346317	7	15.2378	7.63997	11.3186	L1HS|LINE|L1	NR_037452	100500884		NR_037452	ENSG00000264089	MIR3681	-	microRNA 3681	ncRNA	NA	NA
siC-2_peak_3314	chr2	13641389	13641717	329	13641549	7	15.2378	7.63997	11.3186	L1PA3|LINE|L1	NR_038434	100506474	Hs.242196	NR_038434	ENSG00000225649	LOC100506474	-	uncharacterized LOC100506474	ncRNA	NA	NA
siC-2_peak_3451	chr2	73552079	73552403	325	73552234	7	15.2378	7.63997	11.3186	intron (NM_015120, intron 13 of 22)	NM_003960	9027	Hs.14637	NM_003960	ENSG00000144035	NAT8	ATase2|CCNAT|CML1|GLA|Hcml1|TSC501|TSC510	N-acetyltransferase 8 (putative)	protein-coding	NA	NA
siC-2_peak_3560	chr2	117337896	117338220	325	117338037	7	15.2378	7.63997	11.3186	L1PA3|LINE|L1	NM_006773	8886	Hs.744922	NM_006773	ENSG00000088205	DDX18	MrDb	DEAD-box helicase 18	protein-coding	NA	NA
siC-2_peak_3764	chr2	186952742	186953102	361	186952906	7	15.2378	7.63997	11.3186	L1PA2|LINE|L1	NM_182521	151112	Hs.375054	NM_182521	ENSG00000163012	ZSWIM2	MEX|ZZZ2	zinc finger SWIM-type containing 2	protein-coding	NA	NA
siC-2_peak_4000	chr20	30237755	30238078	324	30237880	7	15.2378	7.63997	11.3186	L1HS|LINE|L1	NR_003579	284802	Hs.653099	NM_207350		FRG1BP	C20orf80|FRG1B|bA348I14.2	FSHD region gene 1 family member B, pseudogene	pseudo	NA	NA
siC-2_peak_4234	chr3	3974313	3974643	331	3974505	7	15.2378	7.63997	11.3186	L1PA3|LINE|L1	NM_001324188	57633	Hs.163244	NM_020873	ENSG00000175928	LRRN1	FIGLER3|NLRR-1	leucine rich repeat neuronal 1	protein-coding	NA	NA
siC-2_peak_4340	chr3	42416000	42416311	312	42416017	7	15.2378	7.63997	11.3186	MLT1K|LTR|ERVL-MaLR	NM_144634	131375	Hs.234895	NM_144634	ENSG00000157093	LYZL4	LYC4|LYZA	lysozyme like 4	protein-coding	NA	NA
siC-2_peak_4427	chr3	79612064	79612398	335	79612111	7	15.2378	7.63997	11.3186	L1PA2|LINE|L1	NR_037488	100500877		NR_037488	ENSG00000265193	MIR3923	-	microRNA 3923	ncRNA	NA	NA
siC-2_peak_4688	chr3	163467202	163467531	330	163467376	7	15.2378	7.63997	11.3186	L1PA3|LINE|L1	NR_033945	647107	Hs.408584	NR_033945	ENSG00000241369	LINC01192	CT64	long intergenic non-protein coding RNA 1192	ncRNA	NA	NA
siC-2_peak_4742	chr3	181585441	181585765	325	181585624	7	15.2378	7.63997	11.3186	L1PA5|LINE|L1	NR_004053	347689	Hs.654932	NR_004053		SOX2-OT	NCRNA00043|SOX2OT	SOX2 overlapping transcript	ncRNA	NA	NA
siC-2_peak_4851	chr4	30307746	30308070	325	30307824	7	15.2378	7.63997	11.3186	L1PA3|LINE|L1	NM_032456	5099	Hs.479439	NM_002589	ENSG00000169851	PCDH7	BH-Pcdh|BHPCDH|PPP1R120	protocadherin 7	protein-coding	NA	NA
siC-2_peak_5026	chr4	78975335	78975664	330	78975403	7	15.2378	7.63997	11.3186	L1PA2|LINE|L1	NR_038342	100505875	Hs.480055	NR_038342		LINC01088	-	long intergenic non-protein coding RNA 1088	ncRNA	NA	NA
siC-2_peak_5037	chr4	82170426	82170769	344	82170482	7	15.2378	7.63997	11.3186	L1PA4|LINE|L1	NM_031370	3184	Hs.480073	NM_002138	ENSG00000138668	HNRNPD	AUF1|AUF1A|HNRPD|P37|hnRNPD0	heterogeneous nuclear ribonucleoprotein D	protein-coding	NA	NA
siC-2_peak_5289	chr4	154013103	154013412	310	154013253	7	15.2378	7.63997	11.3186	MIR|SINE|MIR	NM_003013	6423	Hs.481022	NM_003013	ENSG00000145423	SFRP2	FRP-2|SARP1|SDF-5	secreted frizzled related protein 2	protein-coding	NA	NA
siC-2_peak_5372	chr4	181408900	181409237	338	181408991	7	15.2378	7.63997	11.3186	L1PA2|LINE|L1	NR_033918	728081	Hs.535735	NR_033918	ENSG00000248197	LINC00290	NCRNA00290	long intergenic non-protein coding RNA 290	ncRNA	NA	NA
siC-2_peak_5476	chr5	32515799	32516130	332	32515957	7	15.2378	7.63997	11.3186	L1PA3|LINE|L1	NM_006713	10923	Hs.229641	NM_006713	ENSG00000113387	SUB1	P15|PC4|p14	SUB1 homolog, transcriptional regulator	protein-coding	NA	NA
siC-2_peak_5507	chr5	42165885	42166244	360	42165983	7	15.2378	7.63997	11.3186	L1HS|LINE|L1	NR_104635	101926960	Hs.365692	NR_104635		LOC101926960	-	uncharacterized LOC101926960	ncRNA	NA	NA
siC-2_peak_5620	chr5	57865283	57865700	418	57865447	7	15.2378	7.63997	11.3186	L1PA3|LINE|L1	NR_109900	101928539	Hs.639385	NR_109900	ENSG00000249584	LOC101928539	-	uncharacterized LOC101928539	ncRNA	NA	NA
siC-2_peak_5650	chr5	66382774	66383103	330	66382892	7	15.2378	7.63997	11.3186	L1PA3|LINE|L1	NR_105001	101928769	Hs.97903	NR_105001	ENSG00000250313	LOC101928769	-	uncharacterized LOC101928769	ncRNA	NA	NA
siC-2_peak_5654	chr5	67736921	67737259	339	67737124	7	15.2378	7.63997	11.3186	L1PA2|LINE|L1	NR_130779	101928858	Hs.334066	NR_130779	ENSG00000249364	LOC101928858	-	uncharacterized LOC101928858	ncRNA	NA	NA
siC-2_peak_569	chr1	189240703	189241025	323	189240822	7	15.2378	7.63997	11.3186	L1PA3|LINE|L1	NM_001317188	339479	Hs.65765	NM_199051	ENSG00000162670	BRINP3	DBCCR1L|DBCCR1L1|FAM5C	BMP/retinoic acid inducible neural specific 3	protein-coding	NA	NA
siC-2_peak_5879	chr5	136782819	136783169	351	136782970	7	15.2378	7.63997	11.3186	L1PA2|LINE|L1	NR_134246	105379192	Hs.124611	NR_134246		LOC105379192	-	uncharacterized LOC105379192	ncRNA	NA	NA
siC-2_peak_6113	chr6	52090962	52091290	329	52091095	7	15.2378	7.63997	11.3186	L1PA3|LINE|L1	NM_138694	5314	Hs.662050	NM_138694	ENSG00000170927	PKHD1	ARPKD|FCYT|TIGM1	polycystic kidney and hepatic disease 1 (autosomal recessive)	protein-coding	NA	NA
siC-2_peak_6149	chr6	64537028	64537358	331	64537220	7	15.2378	7.63997	11.3186	L1PA2|LINE|L1	NM_001271675	441155	Hs.546686	NM_001271675		LOC441155	-	zinc finger CCCH-type domain-containing-like	protein-coding	NA	NA
siC-2_peak_6414	chr6	148824709	148825051	343	148824823	7	15.2378	7.63997	11.3186	L1HS|LINE|L1	NM_005715	10090	Hs.657370	NM_005715	ENSG00000111962	UST	2OST	uronyl 2-sulfotransferase	protein-coding	NA	NA
siC-2_peak_6575	chr7	38028394	38028725	332	38028675	7	15.2378	7.63997	11.3186	L1PA2|LINE|L1	NM_001242948	54749	Hs.563491	NM_017549	ENSG00000086289	EPDR1	EPDR|MERP-1|MERP1|UCC1	ependymin related 1	protein-coding	NA	NA
siC-2_peak_6659	chr7	83606412	83606928	517	83606696	7	15.2378	7.63997	11.3186	L1HS|LINE|L1	NM_001178129	9723	Hs.528721	NM_012431	ENSG00000170381	SEMA3E	M-SEMAH|M-SemaK|SEMAH|coll-5	semaphorin 3E	protein-coding	NA	NA
siC-2_peak_6892	chr8	16841594	16841926	333	16841784	7	15.2378	7.63997	11.3186	L1PA4|LINE|L1	NM_019851	26281	Hs.199905	NM_019851	ENSG00000078579	FGF20	FGF-20|RHDA2	fibroblast growth factor 20	protein-coding	NA	NA
siC-2_peak_7113	chr8	91727222	91727548	327	91727426	7	15.2378	7.63997	11.3186	L1PA3|LINE|L1	NM_175636	862	Hs.368431	NM_004349	ENSG00000079102	RUNX1T1	AML1-MTG8|AML1T1|CBFA2T1|CDR|ETO|MTG8|ZMYND2	RUNX1 translocation partner 1	protein-coding	NA	NA
siC-2_peak_7245	chr8	134070748	134071095	348	134070896	7	15.2378	7.63997	11.3186	L1HS|LINE|L1	NR_125424	101927822	Hs.129114	NR_125424	ENSG00000253593	LOC101927822	-	uncharacterized LOC101927822	ncRNA	NA	NA
siC-2_peak_7331	chr9	17780510	17780852	343	17780629	7	15.2378	7.63997	11.3186	L1HS|LINE|L1	NM_003026	6456	Hs.75149	NM_003026	ENSG00000107295	SH3GL2	CNSA2|EEN-B1|SH3D2A|SH3P4	SH3 domain containing GRB2 like 2, endophilin A1	protein-coding	NA	NA
siC-2_peak_7475	chr9	86606083	86606422	340	86606134	7	15.2378	7.63997	11.3186	L1PA2|LINE|L1	NM_024617	79670	Hs.597057	NM_024617	ENSG00000083223	ZCCHC6	PAPD6|TUT7	zinc finger CCHC-type containing 6	protein-coding	NA	NA
siC-2_peak_7630	chrX	19236528	19237076	549	19236783	12	15.2297	9.33437	11.3186	AluSc8|SINE|Alu	NM_001173456	5160	Hs.530331	NM_000284	ENSG00000131828	PDHA1	PDHA|PDHAD|PDHCE1A|PHE1A	pyruvate dehydrogenase (lipoamide) alpha 1	protein-coding	NA	NA
siC-2_peak_7954	chrX	100500932	100501249	318	100501051	7	15.2378	7.63997	11.3186	L1PA3|LINE|L1	NM_022144	64102	Hs.132957	NM_022144	ENSG00000000005	TNMD	BRICD4|CHM1L|TEM	tenomodulin	protein-coding	NA	NA
siC-2_peak_7958	chrX	101711100	101711422	323	101711322	7	15.2378	7.63997	11.3186	L1PA3|LINE|L1	NM_177949	9823	Hs.48924	NM_014782	ENSG00000184867	ARMCX2	ALEX2|GASP9	armadillo repeat containing, X-linked 2	protein-coding	NA	NA
siC-2_peak_8040	chrX	121072090	121072410	321	121072140	7	15.2378	7.63997	11.3186	L1PA3|LINE|L1	NM_012084	2747	Hs.368538	NM_012084	ENSG00000182890	GLUD2	GDH2|GLUDP1	glutamate dehydrogenase 2	protein-coding	NA	NA
siC-2_peak_8133	chrX	139989029	139989353	325	139989214	7	15.2378	7.63997	11.3186	L1PA3|LINE|L1	NM_001013403	347487	Hs.121384	NM_001013403	ENSG00000203933	CXorf66	SGPX	chromosome X open reading frame 66	protein-coding	NA	NA
siC-2_peak_8144	chrX	142501235	142501567	333	142501277	7	15.2378	7.63997	11.3186	L1PA3|LINE|L1	NM_016249	51438	Hs.123536	NM_016249	ENSG00000046774	MAGEC2	CT10|HCA587|MAGEE1	MAGE family member C2	protein-coding	NA	NA
siC-2_peak_8247	chrY	11988652	11989006	355	11988942	7	15.2378	7.63997	11.3186	L1PA2|LINE|L1	NR_033667	352887	Hs.546221	NR_033667	ENSG00000206159	GYG2P1	GYG2P	glycogenin 2 pseudogene 1	pseudo	NA	NA
siC-2_peak_868	chr10	51941465	51941797	333	51941682	7	15.2378	7.63997	11.3186	L1PA3|LINE|L1	NM_015235	23283	Hs.591358	NM_015235	ENSG00000177613	CSTF2T	CstF-64T	cleavage stimulation factor subunit 2 tau variant	protein-coding	NA	NA
siC-2_peak_1233	chr11	62880738	62881083	346	62880951	15	15.2229	8.90389	11.3184	promoter-TSS (NR_037193)	NM_001013251	6520	Hs.502769	NM_002394	ENSG00000168003	SLC3A2	4F2|4F2HC|4T2HC|CD98|CD98HC|MDU1|NACAE	solute carrier family 3 member 2	protein-coding	NM_001013251	NA
siC-2_peak_2429	chr16	9584526	9584863	338	9584675	7	15.2148	7.63768	11.3103	L1HS|LINE|L1	NR_126349	104266959	Hs.578888	NR_126349	ENSG00000261075	LINC01195	-	long intergenic non-protein coding RNA 1195	ncRNA	NA	NA
siC-2_peak_3267	chr19	54862874	54863200	327	54863065	7	15.2148	7.63768	11.3103	L1PA3|LINE|L1	NM_133271	2204	Hs.659872	NM_002000	ENSG00000186431	FCAR	CD89|CTB-61M7.2|FcalphaRI	Fc fragment of IgA receptor	protein-coding	NA	NA
siC-2_peak_3753	chr2	184947330	184947646	317	184947523	7	15.2148	7.63768	11.3103	L1HS|LINE|L1	NR_136319	105373782	Hs.128285	NR_136319		LOC105373782	-	uncharacterized LOC105373782	ncRNA	NA	NA
siC-2_peak_3820	chr2	202605506	202605836	331	202605695	7	15.2148	7.63768	11.3103	L1PA3|LINE|L1	NM_173511	150864	Hs.471130	NM_173511	ENSG00000138439	FAM117B	ALS2CR13	family with sequence similarity 117 member B	protein-coding	NA	NA
siC-2_peak_4006	chr20	30944133	30944471	339	30944209	7	15.2148	7.63768	11.3103	L1PA3|LINE|L1	NM_001037730	245929	Hs.580793	NM_001037730	ENSG00000215547	DEFB115	DEFB-15	defensin beta 115	protein-coding	NA	NA
siC-2_peak_6590	chr7	45947341	45947769	429	45947603	7	15.2148	7.63768	11.3103	L1PA3|LINE|L1	NM_001013398	3486	Hs.450230	NM_000598	ENSG00000146674	IGFBP3	BP-53|IBP3	insulin like growth factor binding protein 3	protein-coding	NA	NA
siC-2_peak_7671	chrX	34248290	34248632	343	34248375	7	15.2148	7.63768	11.3103	L1PA2|LINE|L1	NM_203408	158724	Hs.143268	NM_203408	ENSG00000185448	FAM47A	-	family with sequence similarity 47 member A	protein-coding	NA	NA
siC-2_peak_1184	chr11	48185783	48186112	330	48185974	8	15.2105	8.29196	11.3092	L1PA3|LINE|L1	NM_001005470	119765	Hs.553566	NM_001005470	ENSG00000175619	OR4B1	OR11-106|OST208	olfactory receptor family 4 subfamily B member 1	protein-coding	NA	NA
siC-2_peak_7621	chrX	16916496	16916842	347	16916635	8	15.2105	8.29196	11.3092	L1PA3|LINE|L1	NM_004726	9185	Hs.186810	NM_004726	ENSG00000169891	REPS2	POB1	RALBP1 associated Eps domain containing 2	protein-coding	NA	NA
siC-2_peak_3599	chr2	131263338	131263882	545	131263617	16	15.1553	8.61855	11.2553	exon (NM_001083538, exon 15 of 15)	NR_030728	440910	Hs.666215	NR_030728	ENSG00000231431	LOC440910	-	uncharacterized LOC440910	ncRNA	NA	NA
siC-2_peak_523	chr1	174590380	174590722	343	174590509	7	15.1126	7.62732	11.213	L1HS|LINE|L1	NM_005684	9293	Hs.673850	NM_005684	ENSG00000203737	GPR52	-	G protein-coupled receptor 52	protein-coding	NA	NA
siC-2_peak_1687	chr12	95923555	95923887	333	95923667	9	15.1119	8.76138	11.2124	L1PA3|LINE|L1	NM_182496	120935	Hs.210377	NM_182496	ENSG00000165972	CCDC38	-	coiled-coil domain containing 38	protein-coding	NA	NA
siC-2_peak_299	chr1	108576315	108576655	341	108576469	9	15.1119	8.76138	11.2124	L1PA2|LINE|L1	NM_001010883	284611	Hs.200230	NM_001010883	ENSG00000162636	FAM102B	SYM-3B	family with sequence similarity 102 member B	protein-coding	NA	NA
siC-2_peak_3356	chr2	33254948	33255286	339	33255024	9	15.1119	8.76138	11.2124	L1PA2|LINE|L1	NM_001166264	4052	Hs.619315	NM_000627	ENSG00000049323	LTBP1	-	latent transforming growth factor beta binding protein 1	protein-coding	NA	NA
siC-2_peak_3774	chr2	188387899	188388225	327	188388020	9	15.1119	8.76138	11.2124	L1PA3|LINE|L1	NR_030287	693146		NR_030287	ENSG00000207951	MIR561	MIRN561|hsa-mir-561|mir-561	microRNA 561	ncRNA	NA	NA
siC-2_peak_5113	chr4	102697365	102697706	342	102697497	9	15.1119	8.76138	11.2124	L1PA3|LINE|L1	NM_005908	4126	Hs.480415	NM_005908	ENSG00000109323	MANBA	MANB1	mannosidase beta	protein-coding	NA	NA
siC-2_peak_6019	chr6	7726495	7726869	375	7726671	9	15.1119	8.76138	11.2124	5' UTR (NM_001718, exon 1 of 7)	NM_001718	654	Hs.285671	NM_001718	ENSG00000153162	BMP6	VGR|VGR1	bone morphogenetic protein 6	protein-coding	NA	NA
siC-2_peak_890	chr10	59795486	59795818	333	59795629	9	15.1119	8.76138	11.2124	L1PA3|LINE|L1	NM_001304731	100507027	Hs.648790	NM_001304731	ENSG00000227877	MRLN	LINC00948|M1|MLN|MUSER1	myoregulin	protein-coding	NA	NA
siC-2_peak_6065	chr6	30743743	30744161	419	30743986	26	15.0815	6.12431	11.1837	exon (NM_003897, exon 2 of 2)	NM_003897	8870	Hs.76095	NM_003897	ENSG00000137331	IER3	DIF-2|DIF2|GLY96|IEX-1|IEX-1L|IEX1|PRG1	immediate early response 3	protein-coding	NA	NM_003897
siC-2_peak_3817	chr2	202174806	202175123	318	202174838	7	15.0793	7.62387	11.1815	L1MC5|LINE|L1	NR_135244	729224	Hs.623895	NR_135243		LOC729224	-	uncharacterized LOC729224	ncRNA	NA	NA
siC-2_peak_61	chr1	180752	181106	355	180961	11	15.0541	9.22201	11.1568	(ACCCTA)n|Simple_repeat|Simple_repeat	NR_128720	103504738		NR_128720	ENSG00000278739	MIR6859-4	hsa-mir-6859-4	microRNA 6859-4	ncRNA	NA	NA
siC-2_peak_1718	chr12	109583117	109583445	329	109583191	7	15.0462	7.62042	11.1489	L1PA3|LINE|L1	NM_000431	4598	Hs.130607	NM_000431	ENSG00000110921	MVK	LRBP|MK|MVLK|POROK3	mevalonate kinase	protein-coding	NA	NA
siC-2_peak_2109	chr14	47129108	47129426	319	47129304	8	15.001	8.25587	11.1042	L1PA3|LINE|L1	NM_182830	161357	Hs.436380	NM_182830	ENSG00000139915	MDGA2	MAMDC1|c14_5286	MAM domain containing glycosylphosphatidylinositol anchor 2	protein-coding	NA	NA
siC-2_peak_5925	chr5	153110770	153111109	340	153110894	8	15.001	8.25587	11.1042	L1PA2|LINE|L1	NR_109877	101927134	Hs.531423	NR_109877	ENSG00000249484	LINC01470	-	long intergenic non-protein coding RNA 1470	ncRNA	NA	NA
siC-2_peak_1235	chr11	63072966	63073298	333	63073087	7	14.8855	7.60325	10.9899	L1PA3|LINE|L1	NM_001184736	9376	Hs.266223	NM_004254	ENSG00000149452	SLC22A8	OAT3	solute carrier family 22 member 8	protein-coding	NA	NA
siC-2_peak_2746	chr16	68583507	68583849	343	68583684	7	14.8855	7.60325	10.9899	L1HS|LINE|L1	NM_001305203	146198	Hs.461074	NM_133458	ENSG00000184939	ZFP90	FIK|NK10|ZNF756|zfp-90	ZFP90 zinc finger protein	protein-coding	NA	NA
siC-2_peak_2941	chr18	2542225	2542557	333	2542421	7	14.8855	7.60325	10.9899	L1PA3|LINE|L1	NM_022840	64863	Hs.126888	NM_022840	ENSG00000101574	METTL4	HsT661	methyltransferase like 4	protein-coding	NA	NA
siC-2_peak_5350	chr4	170355952	170356276	325	170356106	7	14.8855	7.60325	10.9899	L1PA2|LINE|L1	NR_125889	101928223	Hs.254617	NR_125889		LINC01612	-	long intergenic non-protein coding RNA 1612	ncRNA	NA	NA
siC-2_peak_5804	chr5	109763538	109763866	329	109763672	7	14.8855	7.60325	10.9899	intron (NM_002372, intron 5 of 21)	NM_002372	4124	Hs.432822	NM_002372	ENSG00000112893	MAN2A1	AMan II|GOLIM7|MANA2|MANII	mannosidase alpha class 2A member 1	protein-coding	NA	NA
siC-2_peak_7872	chrX	79205715	79206037	323	79205879	7	14.8855	7.60325	10.9899	L1PA3|LINE|L1	NM_032553	84636	Hs.326713	NM_032553	ENSG00000147138	GPR174	FKSG79|GPCR17|LYPSR3	G protein-coupled receptor 174	protein-coding	NA	NA
siC-2_peak_8170	chrX	148017564	148017886	323	148017609	7	14.8855	7.60325	10.9899	L1PA3|LINE|L1	NM_152578	158521	Hs.128580	NM_152578	ENSG00000176988	FMR1NB	CT37|NY-SAR-35|NYSAR35	fragile X mental retardation 1 neighbor	protein-coding	NA	NA
siC-2_peak_1014	chr10	115200246	115200567	322	115200403	8	14.8281	8.22482	10.9359	L1PA3|LINE|L1	NR_074088	26033	Hs.501127	NM_207303	ENSG00000107518	ATRNL1	ALP|bA338L11.1|bA454H24.1	attractin like 1	protein-coding	NA	NA
siC-2_peak_139	chr1	50759165	50759490	326	50759312	8	14.8281	8.22482	10.9359	L1PA3|LINE|L1	NM_007051	11124	Hs.530402	NM_007051	ENSG00000185104	FAF1	CGI-03|HFAF1s|UBXD12|UBXN3A|hFAF1	Fas associated factor 1	protein-coding	NA	NA
siC-2_peak_1655	chr12	86678442	86678774	333	86678626	8	14.8281	8.22482	10.9359	L1PA3|LINE|L1	NM_013244	25834	Hs.589093	NM_013244	ENSG00000182050	MGAT4C	GNTIVH|HGNT-IV-H	MGAT4 family member C	protein-coding	NA	NA
siC-2_peak_1741	chr12	123557759	123558083	325	123557978	8	14.8281	8.22482	10.9359	L1PA3|LINE|L1	NR_037470	100500909		NR_037470	ENSG00000266655	MIR3908	-	microRNA 3908	ncRNA	NA	NA
siC-2_peak_2043	chr14	29258945	29259287	343	29259110	8	14.8281	8.22482	10.9359	L1HS|LINE|L1	NR_135255	105370424	Hs.375809	NR_135255	ENSG00000257056	LOC105370424	-	uncharacterized LOC105370424	ncRNA	NA	NA
siC-2_peak_2111	chr14	48453097	48453436	340	48453208	8	14.8281	8.22482	10.9359	L1PA2|LINE|L1	NR_039996	100506433	Hs.547419	NR_039996	ENSG00000259129	LINC00648	-	long intergenic non-protein coding RNA 648	ncRNA	NA	NA
siC-2_peak_2755	chr16	71602843	71603183	341	71602894	8	14.8281	8.22482	10.9359	L1PA2|LINE|L1	NM_001271329	91862	Hs.513706	NM_052858	ENSG00000140832	MARVELD3	MARVD3|MRVLDC3	MARVEL domain containing 3	protein-coding	NA	NA
siC-2_peak_2796	chr17	11845020	11845345	326	11845159	8	14.8281	8.22482	10.9359	L1PA3|LINE|L1	NM_004662	1770	Hs.567259	NM_001372	ENSG00000007174	DNAH9	DNAH17L|DNEL1|DYH9|Dnahc9|HL-20|HL20	dynein axonemal heavy chain 9	protein-coding	NA	NA
siC-2_peak_3486	chr2	84560472	84560804	333	84560559	8	14.8281	8.22482	10.9359	L1PA3|LINE|L1	NM_001370	1768	Hs.249972	NM_001370	ENSG00000115423	DNAH6	DNHL1|Dnahc6|HL-2|HL2	dynein axonemal heavy chain 6	protein-coding	NA	NA
siC-2_peak_3541	chr2	110351398	110351724	327	110351530	8	14.8281	8.22482	10.9359	L1PA3|LINE|L1	NR_046112	440894	Hs.516403	NR_046110	ENSG00000204588	LINC01123	-	long intergenic non-protein coding RNA 1123	ncRNA	NA	NA
siC-2_peak_3645	chr2	142498899	142499304	406	142499065	8	14.8281	8.22482	10.9359	L1PA3|LINE|L1	NM_018557	53353	Hs.656461	NM_018557	ENSG00000168702	LRP1B	LRP-1B|LRP-DIT|LRPDIT	LDL receptor related protein 1B	protein-coding	NA	NA
siC-2_peak_3743	chr2	179503895	179504245	351	179503973	8	14.8281	8.22482	10.9359	L1PA2|LINE|L1	NM_001113398	151126	Hs.655005	NM_152520	ENSG00000144331	ZNF385B	ZNF533	zinc finger protein 385B	protein-coding	NA	NA
siC-2_peak_3885	chr2	225851431	225851769	339	225851577	8	14.8281	8.22482	10.9359	L1PA2|LINE|L1	NR_046102	646736	Hs.712836	NR_046102		LOC646736	-	uncharacterized LOC646736	ncRNA	NA	NA
siC-2_peak_4047	chr20	55900246	55900572	327	55900417	8	14.8281	8.22482	10.9359	L1PA3|LINE|L1	NM_080617	140689	Hs.126141	NM_080617	ENSG00000054803	CBLN4	CBLNL1	cerebellin 4 precursor	protein-coding	NA	NA
siC-2_peak_4280	chr3	23379257	23379594	338	23379325	8	14.8281	8.22482	10.9359	L1PA2|LINE|L1	NM_152653	7325	Hs.475688	NM_152653	ENSG00000182247	UBE2E2	UBCH8	ubiquitin conjugating enzyme E2 E2	protein-coding	NA	NA
siC-2_peak_4371	chr3	55354557	55354881	325	55354645	8	14.8281	8.22482	10.9359	L1PA3|LINE|L1	NM_001256105	7474	Hs.643085	NM_003392	ENSG00000114251	WNT5A	hWNT5A	Wnt family member 5A	protein-coding	NA	NA
siC-2_peak_4545	chr3	118605423	118605747	325	118605529	8	14.8281	8.22482	10.9359	L1PA3|LINE|L1	NR_135573	101926968	Hs.518185	NR_135573		LOC101926968	-	uncharacterized LOC101926968	ncRNA	NA	NA
siC-2_peak_468	chr1	153004543	153004961	419	153004675	8	14.8281	8.22482	10.9359	TTS (NM_001097589)	NM_001097589	6707	Hs.139322	NM_005416	ENSG00000163209	SPRR3	-	small proline rich protein 3	protein-coding	NA	NA
siC-2_peak_4707	chr3	168770238	168770576	339	168770342	8	14.8281	8.22482	10.9359	L1PA2|LINE|L1	NR_109989	100507661	Hs.65918	NR_109989	ENSG00000242268	LINC02082	-	long intergenic non-protein coding RNA 2082	ncRNA	NA	NA
siC-2_peak_5348	chr4	169838551	169838885	335	169838698	8	14.8281	8.22482	10.9359	L1PA3|LINE|L1	NM_017867	54969	Hs.406756	NM_017867	ENSG00000056050	HPF1	C4orf27	histone PARylation factor 1	protein-coding	NA	NA
siC-2_peak_566	chr1	188557971	188558298	328	188558126	8	14.8281	8.22482	10.9359	L1PA3|LINE|L1	NR_132374	106144535	Hs.568709	NR_132374	ENSG00000231599	LINC01037	-	long intergenic non-protein coding RNA 1037	ncRNA	NA	NA
siC-2_peak_5760	chr5	97809934	97810258	325	97810075	8	14.8281	8.22482	10.9359	L1PA2|LINE|L1	NR_105028	102546227	Hs.582516	NR_105028	ENSG00000250331	LINC01340	-	long intergenic non-protein coding RNA 1340	ncRNA	NA	NA
siC-2_peak_5840	chr5	121213535	121213861	327	121213701	8	14.8281	8.22482	10.9359	L1PA3|LINE|L1	NR_104999	102467226		NR_104999		LOC102467226	-	uncharacterized LOC102467226	ncRNA	NA	NA
siC-2_peak_5970	chr5	166546911	166547243	333	166547065	8	14.8281	8.22482	10.9359	L1PA3|LINE|L1	NR_108020	102557615		NR_108020	ENSG00000254130	LINC01947	CTB-7E3.1	long intergenic non-protein coding RNA 1947	ncRNA	NA	NA
siC-2_peak_6026	chr6	11623632	11623975	344	11623808	8	14.8281	8.22482	10.9359	L1PA3|LINE|L1	NM_001100829	100113407	Hs.146317	NM_001100829	ENSG00000205269	TMEM170B	-	transmembrane protein 170B	protein-coding	NA	NA
siC-2_peak_6389	chr6	136171656	136171982	327	136171750	8	14.8281	8.22482	10.9359	L1PA3|LINE|L1	NM_001318738	113115	Hs.121536	NM_138419	ENSG00000146410	MTFR2	DUFD1|FAM54A	mitochondrial fission regulator 2	protein-coding	NA	NA
siC-2_peak_6489	chr7	10166265	10166621	357	10166421	8	14.8281	8.22482	10.9359	L1PA2|LINE|L1	NR_002790	168741	Hs.545134	NR_002790		PER4	-	period circadian clock 3 pseudogene	pseudo	NA	NA
siC-2_peak_6671	chr7	87950157	87950478	322	87950301	8	14.8281	8.22482	10.9359	L1PA3|LINE|L1	NM_004194	53616	Hs.256398	NM_004194	ENSG00000008277	ADAM22	ADAM 22|MDC2	ADAM metallopeptidase domain 22	protein-coding	NA	NA
siC-2_peak_6703	chr7	95566073	95566399	327	95566224	8	14.8281	8.22482	10.9359	L1PA3|LINE|L1	NM_002612	5166	Hs.8364	NM_002612	ENSG00000004799	PDK4	-	pyruvate dehydrogenase kinase 4	protein-coding	NA	NA
siC-2_peak_6801	chr7	133889443	133889781	339	133889557	8	14.8281	8.22482	10.9359	L1PA2|LINE|L1	NR_120513	101928861	Hs.675747	NR_120513		LOC101928861	-	uncharacterized LOC101928861	ncRNA	NA	NA
siC-2_peak_7003	chr8	55707844	55708182	339	55707953	8	14.8281	8.22482	10.9359	L1PA2|LINE|L1	NM_001286657	137695	Hs.420076	NM_152417	ENSG00000167904	TMEM68	-	transmembrane protein 68	protein-coding	NA	NA
siC-2_peak_7025	chr8	63774197	63774531	335	63774386	8	14.8281	8.22482	10.9359	L1PA3|LINE|L1	NR_038875	286184	Hs.586402	NR_038875	ENSG00000253734	LINC01289	-	long intergenic non-protein coding RNA 1289	ncRNA	NA	NA
siC-2_peak_7210	chr8	125738705	125739039	335	125738877	8	14.8281	8.22482	10.9359	L1PA3|LINE|L1	NR_038446	100130231	Hs.729642	NR_038446	ENSG00000245164	LINC00861	-	long intergenic non-protein coding RNA 861	ncRNA	NA	NA
siC-2_peak_7537	chr9	120067751	120068083	333	120067861	8	14.8281	8.22482	10.9359	L1PA3|LINE|L1	NR_132393	106146149	Hs.638938	NR_132393	ENSG00000261432	LINC01613	n341773	long intergenic non-protein coding RNA 1613	ncRNA	NA	NA
siC-2_peak_926	chr10	82647023	82647353	331	82647186	8	14.8281	8.22482	10.9359	L1PA3|LINE|L1	NR_120666	101929590	Hs.733268	NR_120666	ENSG00000225738	NRG3-AS1	C10orf100|Em:AC010157.1	NRG3 antisense RNA 1	ncRNA	NA	NA
siC-2_peak_5441	chr5	21051562	21052109	548	21051837	12	14.8078	9.12845	10.9248	AluY|SINE|Alu	NR_027027	728411	Hs.88181	NM_207331	ENSG00000183666	GUSBP1	-	glucuronidase, beta pseudogene 1	pseudo	NA	NA
siC-2_peak_7361	chr9	26843506	26843832	327	26843667	7	14.7319	7.58614	10.8498	intron (NM_024828, intron 5 of 5)	NM_001167575	79886	Hs.178357	NM_024828	ENSG00000120159	CAAP1	C9orf82|CAAP	caspase activity and apoptosis inhibitor 1	protein-coding	NA	NA
siC-2_peak_2152	chr14	65611228	65611545	318	65611361	9	14.6605	8.64244	10.7788	intron (NM_178156, intron 2 of 9)	NR_030355	693210		NR_030355	ENSG00000207781	MIR625	MIRN625|hsa-mir-625	microRNA 625	ncRNA	NA	NA
siC-2_peak_6083	chr6	40063418	40063745	328	40063515	9	14.6605	8.64244	10.7788	L1PA3|LINE|L1	NR_033233	4337	Hs.357128	NM_005942	ENSG00000124615	MOCS1	MIG11|MOCOD|MOCODA	molybdenum cofactor synthesis 1	protein-coding	NA	NA
siC-2_peak_4033	chr20	50840623	50840968	346	50840695	22	14.6519	6.75807	10.7709	CpG	NM_017843	55653	Hs.381178	NM_017843	ENSG00000124243	BCAS4	CNOL	breast carcinoma amplified sequence 4	protein-coding	NA	NA
siC-2_peak_4761	chr3	189959274	189959614	341	189959348	9	14.6492	8.63934	10.7682	L1PA3|LINE|L1	NR_030642	100126340		NR_030642	ENSG00000216058	MIR944	MIRN944|hsa-mir-944|mir-944	microRNA 944	ncRNA	NA	NA
siC-2_peak_119	chr1	42500215	42500559	345	42500285	21	14.6203	6.97967	10.7396	Intergenic	NM_001080850	728621	Hs.729640	NM_001080850	ENSG00000186409	CCDC30	PFD6L|PFDN6L	coiled-coil domain containing 30	protein-coding	NA	NA
siC-2_peak_2240	chr14	102972690	102972996	307	102972708	12	14.6088	9.02886	10.7281	intron (NM_006035, intron 12 of 36)	NM_030943	81693	Hs.534494	NM_030943	ENSG00000166126	AMN	PRO1028|amnionless	amnion associated transmembrane protein	protein-coding	NA	NA
siC-2_peak_1437	chr12	6537950	6538274	325	6538165	25	14.6	6.09286	10.7194	exon (NM_002046, exon 9 of 9)	NM_001256799	2597	Hs.544577	NM_002046	ENSG00000111640	GAPDH	G3PD|GAPD|HEL-S-162eP	glyceraldehyde-3-phosphate dehydrogenase	protein-coding	NA	NM_001256799
siC-2_peak_4682	chr3	160947398	160947786	389	160947563	11	14.5923	9.02344	10.7118	L2b|LINE|L2	NR_134243	151742	Hs.389027	NM_139245	ENSG00000163590	PPM1L	PP2C-epsilon|PP2CE|PPM1-LIKE	protein phosphatase, Mg2+/Mn2+ dependent 1L	protein-coding	NA	NA
siC-2_peak_1302	chr11	89313272	89313620	349	89313432	7	14.585	7.56912	10.7045	L1PA2|LINE|L1	NM_000372	7299	Hs.503555	NM_000372	ENSG00000077498	TYR	ATN|CMM8|OCA1|OCA1A|OCAIA|SHEP3	tyrosinase	protein-coding	NA	NA
siC-2_peak_3464	chr2	76722853	76723183	331	76723085	7	14.585	7.56912	10.7045	L1PA3|LINE|L1	NR_110284	101927907	Hs.382185	NR_110284	ENSG00000234653	LOC101927907	-	uncharacterized LOC101927907	ncRNA	NA	NA
siC-2_peak_4617	chr3	142410207	142410512	306	142410338	7	14.585	7.56912	10.7045	L1MC|LINE|L1	NM_019001	54464	Hs.435103	NM_019001	ENSG00000114127	XRN1	SEP1	5'-3' exoribonuclease 1	protein-coding	NA	NA
siC-2_peak_4781	chr4	2323564	2323894	331	2323751	7	14.585	7.56912	10.7045	L1PA2|LINE|L1	NM_001172659	57732	Hs.292056	NM_020972	ENSG00000159733	ZFYVE28	LST2|LYST2	zinc finger FYVE-type containing 28	protein-coding	NA	NA
siC-2_peak_4805	chr4	14005323	14005641	319	14005474	7	14.585	7.56912	10.7045	L1PA3|LINE|L1	NR_033931	152742	Hs.135435	NR_033931	ENSG00000248698	LINC01085	-	long intergenic non-protein coding RNA 1085	ncRNA	NA	NA
siC-2_peak_8044	chrX	121361776	121362102	327	121361938	7	14.585	7.56912	10.7045	L1PA3|LINE|L1	NR_037444	100500869		NR_037444	ENSG00000265456	MIR3672	-	microRNA 3672	ncRNA	NA	NA
siC-2_peak_3292	chr2	3617578	3617913	336	3617673	19	14.5698	7.46055	10.691	intron (NM_001255988, intron 2 of 4)	NM_001255986	78989	Hs.32603	NM_024027	ENSG00000118004	COLEC11	3MC2|CL-K1-I|CL-K1-II|CL-K1-IIa|CL-K1-IIb|CLK1	collectin subfamily member 11	protein-coding	NA	NA
siC-2_peak_124	chr1	45326718	45327094	377	45326914	8	14.5405	8.17054	10.6618	promoter-TSS (NM_032756)	NM_032756	84842	Hs.162717	NM_032756	ENSG00000186603	HPDL	4-HPPD-L|GLOXD1	4-hydroxyphenylpyruvate dioxygenase like	protein-coding	NA	NA
siC-2_peak_7553	chr9	128342012	128342358	347	128342239	20	14.5011	7.16211	10.6228	intron (NM_005094, intron 1 of 12)	NM_005094	10999	Hs.656699	NM_005094	ENSG00000167114	SLC27A4	ACSVL4|FATP4|IPS	solute carrier family 27 member 4	protein-coding	NA	NA
siC-2_peak_108	chr1	36919384	36919697	314	36919531	6	14.4934	6.80378	10.6152	L2c|LINE|L2	NM_000831	2899	Hs.128848	NM_000831	ENSG00000163873	GRIK3	EAA5|GLR7|GLUR7|GluK3|GluR7a	glutamate ionotropic receptor kainate type subunit 3	protein-coding	NA	NA
siC-2_peak_1209	chr11	56935586	56935906	321	56935751	6	14.4934	6.80378	10.6152	L1PA3|LINE|L1	NM_001005323	390181	Hs.554520	NM_001005323	ENSG00000181273	OR5AK2	-	olfactory receptor family 5 subfamily AK member 2	protein-coding	NA	NA
siC-2_peak_1357	chr11	105717721	105718038	318	105717829	6	14.4934	6.80378	10.6152	L1PA3|LINE|L1	NR_046356	2893	Hs.503743	NM_000829	ENSG00000152578	GRIA4	GLUR4|GLUR4C|GLURD|GluA4	glutamate ionotropic receptor AMPA type subunit 4	protein-coding	NA	NA
siC-2_peak_1585	chr12	61873320	61873632	313	61873408	6	14.4934	6.80378	10.6152	intron (NM_178539, intron 1 of 4)	NM_178539	338811	Hs.269745	NM_178539	ENSG00000198673	FAM19A2	TAFA-2|TAFA2	family with sequence similarity 19 member A2, C-C motif chemokine like	protein-coding	NA	NA
siC-2_peak_1630	chr12	78649306	78649637	332	78649438	6	14.4934	6.80378	10.6152	L1PA2|LINE|L1	NM_001135805	6857	Hs.310545	NM_005639	ENSG00000067715	SYT1	P65|SVP65|SYT	synaptotagmin 1	protein-coding	NA	NA
siC-2_peak_1642	chr12	82264481	82264802	322	82264609	6	14.4934	6.80378	10.6152	Intergenic	NM_014167	29080	Hs.582627	NM_014167	ENSG00000133773	CCDC59	BR22|HSPC128|TAP26	coiled-coil domain containing 59	protein-coding	NA	NA
siC-2_peak_1680	chr12	93261239	93261550	312	93261410	6	14.4934	6.80378	10.6152	L1PA3|LINE|L1	NR_120492	102724933	Hs.663947	NR_120492	ENSG00000258171	LOC102724933	-	uncharacterized LOC102724933	ncRNA	NA	NA
siC-2_peak_1727	chr12	114227326	114227630	305	114227457	6	14.4934	6.80378	10.6152	(TCC)n|Simple_repeat|Simple_repeat	NM_181486	6910	Hs.381715	NM_000192	ENSG00000089225	TBX5	HOS	T-box 5	protein-coding	NA	NA
siC-2_peak_1745	chr12	125433539	125433856	318	125433787	6	14.4934	6.80378	10.6152	L1HS|LINE|L1	NM_052907	114795	Hs.524838	NM_052907	ENSG00000139364	TMEM132B	-	transmembrane protein 132B	protein-coding	NA	NA
siC-2_peak_1853	chr13	53437241	53437562	322	53437329	6	14.4934	6.80378	10.6152	L1PA2|LINE|L1	NR_125788	102723875	Hs.149083	NR_125788		LINC01065	-	long intergenic non-protein coding RNA 1065	ncRNA	NA	NA
siC-2_peak_1872	chr13	60245910	60246276	367	60246025	6	14.4934	6.80378	10.6152	L1PA3|LINE|L1	NR_047022	100874169	Hs.171027	NR_047022		LINC00434	-	long intergenic non-protein coding RNA 434	ncRNA	NA	NA
siC-2_peak_1909	chr13	76947476	76947780	305	76947511	6	14.4934	6.80378	10.6152	Intergenic	NM_001258406	730249	Hs.160789	NM_001258406	ENSG00000102794	ACOD1	CAD|IRG1	aconitate decarboxylase 1	protein-coding	NA	NA
siC-2_peak_1931	chr13	84153491	84153831	341	84153721	6	14.4934	6.80378	10.6152	L1PA2|LINE|L1	NR_046871	100874128	Hs.578060	NR_046871		LINC00333	NCRNA00333	long intergenic non-protein coding RNA 333	ncRNA	NA	NA
siC-2_peak_196	chr1	72812913	72813247	335	72813124	6	14.4934	6.80378	10.6152	L1PA3|LINE|L1	NR_110676	101927295	Hs.436589	NR_110676	ENSG00000233973	LINC01360	-	long intergenic non-protein coding RNA 1360	ncRNA	NA	NA
siC-2_peak_1984	chr13	101656975	101657306	332	101657083	6	14.4934	6.80378	10.6152	intron (NM_004791, intron 7 of 10)	NM_001271756	9358	Hs.696554	NM_004791	ENSG00000198542	ITGBL1	OSCP|TIED	integrin subunit beta like 1	protein-coding	NA	NA
siC-2_peak_2082	chr14	40948931	40949255	325	40949157	6	14.4934	6.80378	10.6152	L1PA3|LINE|L1	NR_109757	644919	Hs.434414	NR_109757		LOC644919	-	uncharacterized LOC644919	ncRNA	NA	NA
siC-2_peak_212	chr1	78282217	78282561	345	78282287	6	14.4934	6.80378	10.6152	L1PA2|LINE|L1	NR_027310	149047	Hs.352665	NM_144700	ENSG00000237413	MGC27382	-	uncharacterized MGC27382	ncRNA	NA	NA
siC-2_peak_2130	chr14	53895173	53895502	330	53895338	6	14.4934	6.80378	10.6152	AluJr4|SINE|Alu	NR_049843	100847076		NR_049843	ENSG00000266431	MIR5580	-	microRNA 5580	ncRNA	NA	NA
siC-2_peak_2222	chr14	88980916	88981253	338	88981047	6	14.4934	6.80378	10.6152	L1ME1|LINE|L1	NM_198309	123016	Hs.303055	NM_144596	ENSG00000165533	TTC8	BBS8|RP51	tetratricopeptide repeat domain 8	protein-coding	NA	NA
siC-2_peak_2323	chr15	53357188	53357661	474	53357373	6	14.4934	6.80378	10.6152	L1PA3|LINE|L1	NR_102336	256764	Hs.122125	NM_182758	ENSG00000166415	WDR72	AI2A3	WD repeat domain 72	protein-coding	NA	NA
siC-2_peak_2341	chr15	58120633	58120960	328	58120839	6	14.4934	6.80378	10.6152	Intergenic	NM_001320636	366	Hs.104624	NM_020980	ENSG00000103569	AQP9	AQP-9|HsT17287|SSC1|T17287	aquaporin 9	protein-coding	NA	NA
siC-2_peak_2362	chr15	76619602	76619915	314	76619713	6	14.4934	6.80378	10.6152	intron (NM_001145923, intron 22 of 31)	NR_037464	100500855		NR_037464	ENSG00000266449	MIR3713	-	microRNA 3713	ncRNA	NA	NA
siC-2_peak_2364	chr15	76807546	76807864	319	76807583	6	14.4934	6.80378	10.6152	L1PA2|LINE|L1	NM_001145923	49855	Hs.458986	NM_020843	ENSG00000140386	SCAPER	MSTP063|ZNF291|Zfp291	S-phase cyclin A associated protein in the ER	protein-coding	NA	NA
siC-2_peak_272	chr1	102073421	102073743	323	102073452	6	14.4934	6.80378	10.6152	L1PA3|LINE|L1	NM_001288823	118427	Hs.484475	NM_058170	ENSG00000118733	OLFM3	NOE3|NOELIN3|OPTIMEDIN	olfactomedin 3	protein-coding	NA	NA
siC-2_peak_281	chr1	103499212	103499516	305	103499351	6	14.4934	6.80378	10.6152	intron (NM_001347929, intron 1 of 5)	NM_001286997	101928436	Hs.558999	NM_001286997	ENSG00000224613	LOC101928436	-	uncharacterized LOC101928436	protein-coding	NA	NA
siC-2_peak_3014	chr18	40187665	40188009	345	40187744	6	14.4934	6.80378	10.6152	L1PA2|LINE|L1	NR_110791	101927900	Hs.385522	NR_110791	ENSG00000261715	LINC01477	-	long intergenic non-protein coding RNA 1477	ncRNA	NA	NA
siC-2_peak_3050	chr18	55887432	55887763	332	55887516	6	14.4934	6.80378	10.6152	L1PA3|LINE|L1	NR_110755	101927273	Hs.434335	NR_110755	ENSG00000260930	LINC01416	-	long intergenic non-protein coding RNA 1416	ncRNA	NA	NA
siC-2_peak_3083	chr18	65887279	65887597	319	65887567	6	14.4934	6.80378	10.6152	L1PA3|LINE|L1	NM_004361	1005	Hs.541003	NM_004361	ENSG00000081138	CDH7	CDH7L1	cadherin 7	protein-coding	NA	NA
siC-2_peak_311	chr1	115625751	115626075	325	115625890	6	14.4934	6.80378	10.6152	L1PA2|LINE|L1	NM_001172411	81839	Hs.515130	NM_138959	ENSG00000173218	VANGL1	KITENIN|LPP2|STB2|STBM2	VANGL planar cell polarity protein 1	protein-coding	NA	NA
siC-2_peak_3144	chr19	21957879	21958208	330	21957963	6	14.4934	6.80378	10.6152	L1PA3|LINE|L1	NM_007153	7757	Hs.732975	NM_007153	ENSG00000160321	ZNF208	PMIDP|ZNF95	zinc finger protein 208	protein-coding	NA	NA
siC-2_peak_327	chr1	120911086	120911424	339	120911155	8	14.4867	8.16	10.6152	promoter-TSS (NR_024584)	NR_024584	728855	Hs.456578	NR_024510		LINC00623	CH17-118O6.2	long intergenic non-protein coding RNA 623	ncRNA	NA	NA
siC-2_peak_3284	chr2	1866318	1866715	398	1866517	6	14.4934	6.80378	10.6152	GA-rich|Low_complexity|Low_complexity	NM_012293	7837	Hs.332197	NM_012293	ENSG00000130508	PXDN	COPOA|D2S448|D2S448E|MG50|PRG2|PXN|VPO	peroxidasin	protein-coding	NA	NA
siC-2_peak_3311	chr2	13271162	13271522	361	13271353	6	14.4934	6.80378	10.6152	L1PA3|LINE|L1	NR_038434	100506474	Hs.242196	NR_038434	ENSG00000225649	LOC100506474	-	uncharacterized LOC100506474	ncRNA	NA	NA
siC-2_peak_3578	chr2	123931252	123931573	322	123931340	6	14.4934	6.80378	10.6152	L1PB4|LINE|L1	NM_130773	129684	Hs.660653	NM_130773	ENSG00000155052	CNTNAP5	caspr5	contactin associated protein like 5	protein-coding	NA	NA
siC-2_peak_3751	chr2	182631324	182631635	312	182631451	6	14.4934	6.80378	10.6152	MLT2B1|LTR|ERVL	NR_073365	54431	Hs.516632	NM_018981	ENSG00000077232	DNAJC10	ERdj5|JPDI|MTHr|PDIA19	DnaJ heat shock protein family (Hsp40) member C10	protein-coding	NA	NA
siC-2_peak_3795	chr2	194943771	194944090	320	194943847	6	14.4934	6.80378	10.6152	Intergenic	NR_110223	101927431	Hs.558215	NR_110223	ENSG00000230173	LINC01790	-	long intergenic non-protein coding RNA 1790	ncRNA	NA	NA
siC-2_peak_3808	chr2	198574744	198575070	327	198574914	6	14.4934	6.80378	10.6152	L1PA3|LINE|L1	NR_110267	101927619	Hs.632942	NR_110267		LINC01923	-	long intergenic non-protein coding RNA 1923	ncRNA	NA	NA
siC-2_peak_3811	chr2	199703099	199703428	330	199703246	6	14.4934	6.80378	10.6152	Intergenic	NR_110270	101927641	Hs.549598	NR_110270	ENSG00000238217	LINC01877	-	long intergenic non-protein coding RNA 1877	ncRNA	NA	NA
siC-2_peak_3946	chr20	7124695	7125035	341	7124862	6	14.4934	6.80378	10.6152	L1PA2|LINE|L1	NR_110609	101929265	Hs.637730	NR_110609	ENSG00000228888	LINC01428	-	long intergenic non-protein coding RNA 1428	ncRNA	NA	NA
siC-2_peak_4048	chr20	56082072	56082420	349	56082202	6	14.4934	6.80378	10.6152	L1PA2|LINE|L1	NM_080617	140689	Hs.126141	NM_080617	ENSG00000054803	CBLN4	CBLNL1	cerebellin 4 precursor	protein-coding	NA	NA
siC-2_peak_4063	chr20	61526523	61526845	323	61526718	6	14.4934	6.80378	10.6152	intron (NM_001252338, intron 1 of 14)	NM_001252338	1002	Hs.473231	NM_001794	ENSG00000179242	CDH4	CAD4|R-CAD|RCAD	cadherin 4	protein-coding	NA	NA
siC-2_peak_4108	chr21	16052788	16053109	322	16052952	6	14.4934	6.80378	10.6152	Plat_L3|LINE|CR1	NR_136542	388815	Hs.473394	NR_027790		MIR99AHG	C21orf34|C21orf35|LINC00478|MONC	mir-99a-let-7c cluster host gene	ncRNA	NA	NA
siC-2_peak_4191	chr22	22585912	22586229	318	22585987	6	14.4934	6.80378	10.6152	AluJb|SINE|Alu	NM_206954	23532	Hs.30743	NM_006115	ENSG00000185686	PRAME	CT130|MAPE|OIP-4|OIP4	preferentially expressed antigen in melanoma	protein-coding	NA	NA
siC-2_peak_4218	chr22	45470727	45471051	325	45470854	6	14.4832	6.80313	10.6152	L2b|LINE|L2	NM_001996	2192	Hs.24601	NM_001996	ENSG00000077942	FBLN1	FBLN|FIBL1	fibulin 1	protein-coding	NA	NA
siC-2_peak_4222	chr3	10280	10586	307	10294	6	14.4934	6.80378	10.6152	(CTAACC)n|Simple_repeat|Simple_repeat	NR_110824	102723448	Hs.543290	NR_110824		LINC01986	-	long intergenic non-protein coding RNA 1986	ncRNA	NA	NA
siC-2_peak_4225	chr3	549221	549542	322	549379	6	14.4934	6.80378	10.6152	L2a|LINE|L2	NR_110118	101927215	Hs.650700	NR_110118	ENSG00000224957	LINC01266	-	long intergenic non-protein coding RNA 1266	ncRNA	NA	NA
siC-2_peak_4267	chr3	19340394	19340731	338	19340561	6	14.4934	6.80378	10.6152	intron (NM_144633, intron 3 of 15)	NR_039954	100616291		NR_039954	ENSG00000271898	MIR4791	mir-4791	microRNA 4791	ncRNA	NA	NA
siC-2_peak_4411	chr3	73812834	73813153	320	73813099	6	14.4934	6.80378	10.6152	Intergenic	NM_015009	23024	Hs.660347	NM_015009	ENSG00000121440	PDZRN3	LNX3|SEMACAP3|SEMCAP3	PDZ domain containing ring finger 3	protein-coding	NA	NA
siC-2_peak_4509	chr3	105638159	105638481	323	105638199	6	14.4934	6.80378	10.6152	Intergenic	NM_001321813	868	Hs.430589	NM_170662	ENSG00000114423	CBLB	Cbl-b|Nbla00127|RNF56	Cbl proto-oncogene B	protein-coding	NA	NA
siC-2_peak_4541	chr3	116460940	116461489	550	116461239	6	14.4934	6.80378	10.6152	L1PA4|LINE|L1	NM_002338	4045	Hs.26409	NM_002338	ENSG00000185565	LSAMP	IGLON3|LAMP	limbic system-associated membrane protein	protein-coding	NA	NA
siC-2_peak_4584	chr3	131570378	131570708	331	131570458	6	14.4934	6.80378	10.6152	intron (NM_153429, intron 11 of 16)	NM_007208	11222	Hs.205163	NM_007208	ENSG00000114686	MRPL3	COXPD9|MRL3|RPML3	mitochondrial ribosomal protein L3	protein-coding	NA	NA
siC-2_peak_4623	chr3	145272519	145272857	339	145272631	6	14.4934	6.80378	10.6152	Intergenic	NM_000935	5352	Hs.477866	NM_000935	ENSG00000152952	PLOD2	BRKS2|LH2|TLH	procollagen-lysine,2-oxoglutarate 5-dioxygenase 2	protein-coding	NA	NA
siC-2_peak_4776	chr4	10063	10367	305	10322	6	14.4934	6.80378	10.6152	TAR1|Satellite|telo	NM_182524	152687	Hs.709469	NM_182524	ENSG00000272602	ZNF595	-	zinc finger protein 595	protein-coding	NA	NA
siC-2_peak_4807	chr4	14204708	14205037	330	14204946	6	14.4934	6.80378	10.6152	AluSp|SINE|Alu	NR_033931	152742	Hs.135435	NR_033931	ENSG00000248698	LINC01085	-	long intergenic non-protein coding RNA 1085	ncRNA	NA	NA
siC-2_peak_4860	chr4	34995481	34995803	323	34995610	6	14.4934	6.80378	10.6152	Intergenic	NR_125902	101928622	Hs.631687	NR_125902	ENSG00000250954	LOC101928622	-	uncharacterized LOC101928622	ncRNA	NA	NA
siC-2_peak_4881	chr4	40764107	40764426	320	40764283	6	14.4934	6.80378	10.6152	L1PA3|LINE|L1	NM_001330648	79730	Hs.479602	NM_024677	ENSG00000179299	NSUN7	-	NOP2/Sun RNA methyltransferase family member 7	protein-coding	NA	NA
siC-2_peak_4889	chr4	43601516	43601853	338	43601606	6	14.4934	6.80378	10.6152	MIR|SINE|MIR	NR_131959	100506827	Hs.156197	NR_131958	ENSG00000251350	LVCAT1	-	liver cancer-associated transcript 1	ncRNA	NA	NA
siC-2_peak_5130	chr4	105577114	105577427	314	105577284	6	14.4934	6.80378	10.6152	L1PA3|LINE|L1	NR_046840	100874374	Hs.668908	NR_046840	ENSG00000249885	ARHGEF38-IT1	-	ARHGEF38 intronic transcript 1	ncRNA	NA	NA
siC-2_peak_5272	chr4	148765435	148765759	325	148765505	6	14.4934	6.80378	10.6152	L1PA2|LINE|L1	NR_134681	105377480	Hs.148699	NR_134681	ENSG00000249317	LOC105377480	-	uncharacterized LOC105377480	ncRNA	NA	NA
siC-2_peak_5328	chr4	164470162	164470492	331	164470236	6	14.4934	6.80378	10.6152	L1PA2|LINE|L1	NM_001166373	55016	Hs.592804	NM_017923	ENSG00000145416	MARCH1	MARCH-I|RNF171	membrane associated ring-CH-type finger 1	protein-coding	NA	NA
siC-2_peak_5423	chr5	13452771	13453293	523	13453021	6	14.4934	6.80378	10.6152	L1PA3|LINE|L1	NM_001369	1767	Hs.212360	NM_001369	ENSG00000039139	DNAH5	CILD3|DNAHC5|HL1|KTGNR|PCD	dynein axonemal heavy chain 5	protein-coding	NA	NA
siC-2_peak_5783	chr5	102640261	102640574	314	102640423	6	14.4934	6.80378	10.6152	intron (NR_103753, intron 1 of 2)	NR_103753	285708	Hs.533011	NR_103753		LINC00491	-	long intergenic non-protein coding RNA 491	ncRNA	NA	NA
siC-2_peak_5808	chr5	110352259	110352584	326	110352460	6	14.4934	6.80378	10.6152	L1PA3|LINE|L1	NR_031644	100302159		NR_031644	ENSG00000221436	MIR548F3	MIR548F-3|MIRN548F3|hsa-mir-548f-3	microRNA 548f-3	ncRNA	NA	NA
siC-2_peak_5841	chr5	121311776	121312107	332	121311939	6	14.4934	6.80378	10.6152	L1PA2|LINE|L1	NR_104999	102467226		NR_104999		LOC102467226	-	uncharacterized LOC102467226	ncRNA	NA	NA
siC-2_peak_5958	chr5	162937969	162938303	335	162938070	6	14.4934	6.80378	10.6152	L1M2|LINE|L1	NM_199246	900	Hs.79101	NM_004060	ENSG00000113328	CCNG1	CCNG	cyclin G1	protein-coding	NA	NA
siC-2_peak_6059	chr6	29163374	29163692	319	29163412	6	14.4934	6.80378	10.6152	L1PA2|LINE|L1	NM_030905	26707	Hs.163518	NM_030905	ENSG00000204700	OR2J2	OR6-19|OR6-8|OR6.3.8|ORL684|dJ80I19.4|hs6M1-6	olfactory receptor family 2 subfamily J member 2	protein-coding	NA	NA
siC-2_peak_607	chr1	198612064	198612381	318	198612174	6	14.4934	6.80378	10.6152	L1PA2|LINE|L1	NM_002838	5788	Hs.654514	NM_002838	ENSG00000081237	PTPRC	B220|CD45|CD45R|GP180|L-CA|LCA|LY5|T200	protein tyrosine phosphatase, receptor type C	protein-coding	NA	NA
siC-2_peak_6070	chr6	32344127	32344453	327	32344339	6	14.4934	6.80378	10.6152	intron (NM_001286474, intron 9 of 25).2	NM_006781	10665	Hs.567414	NM_006781	ENSG00000204296	C6orf10	TSBP	chromosome 6 open reading frame 10	protein-coding	NA	NA
siC-2_peak_6162	chr6	67686473	67686791	319	67686586	6	14.4934	6.80378	10.6152	L1PA3|LINE|L1	NR_125869	102723883	Hs.566528	NR_125869	ENSG00000223504	LOC102723883	-	uncharacterized LOC102723883	ncRNA	NA	NA
siC-2_peak_6169	chr6	68912389	68912713	325	68912447	6	14.4934	6.80378	10.6152	L1PA3|LINE|L1	NM_001704	577	Hs.13261	NM_001704	ENSG00000135298	ADGRB3	BAI3	adhesion G protein-coupled receptor B3	protein-coding	NA	NA
siC-2_peak_6170	chr6	69292740	69293069	330	69292949	6	14.4934	6.80378	10.6152	L1PA3|LINE|L1	NM_018368	55788	Hs.271643	NM_018368	ENSG00000168216	LMBRD1	C6orf209|LMBD1|MAHCF|NESI	LMBR1 domain containing 1	protein-coding	NA	NA
siC-2_peak_627	chr1	210441869	210442186	318	210441941	6	14.4934	6.80378	10.6152	L1PA2|LINE|L1	NM_001170580	55733	Hs.58650	NM_018194	ENSG00000054392	HHAT	MART2|SKI1|Skn	hedgehog acyltransferase	protein-coding	NA	NA
siC-2_peak_628	chr1	210673978	210674309	332	210674172	6	14.4934	6.80378	10.6152	intron (NM_001122834, intron 11 of 11)	NM_001170580	55733	Hs.58650	NM_018194	ENSG00000054392	HHAT	MART2|SKI1|Skn	hedgehog acyltransferase	protein-coding	NA	NA
siC-2_peak_630	chr1	210967886	210968203	318	210968107	6	14.4934	6.80378	10.6152	L1PA2|LINE|L1	NM_172362	3756	Hs.553187	NM_002238	ENSG00000143473	KCNH1	EAG|EAG1|Kv10.1|TMBTS|ZLS1|h-eag|hEAG1	potassium voltage-gated channel subfamily H member 1	protein-coding	NA	NA
siC-2_peak_6418	chr6	151877130	151877447	318	151877247	6	14.4934	6.80378	10.6152	intron (NM_001291230, intron 3 of 8)	NM_001328100	2099	Hs.208124	NM_000125	ENSG00000091831	ESR1	ER|ESR|ESRA|ESTRR|Era|NR3A1	estrogen receptor 1	protein-coding	NA	NA
siC-2_peak_6493	chr7	12181340	12181651	312	12181550	6	14.4934	6.80378	10.6152	L1PA3|LINE|L1	NM_001134232	54664	Hs.396358	NM_018374	ENSG00000106460	TMEM106B	-	transmembrane protein 106B	protein-coding	NA	NA
siC-2_peak_6662	chr7	84555382	84555695	314	84555529	6	14.4934	6.80378	10.6152	intron (NR_110080, intron 2 of 3)	NR_110080	101927378	Hs.539042	NR_110079	ENSG00000235139	LOC101927378	-	uncharacterized LOC101927378	ncRNA	NA	NA
siC-2_peak_6666	chr7	85829534	85829852	319	85829696	6	14.4934	6.80378	10.6152	L1PA3|LINE|L1	NR_134240	105375380	Hs.679608	NR_134240	ENSG00000225128	LINC00972	-	long intergenic non-protein coding RNA 972	ncRNA	NA	NA
siC-2_peak_6708	chr7	96829173	96829490	318	96829297	6	14.4934	6.80378	10.6152	Intergenic	NM_006304	7979	Hs.489201	NM_006304	ENSG00000127922	SEM1	DSS1|ECD|SHFD1|SHFM1|SHSF1|Shfdg1	SEM1, 26S proteasome complex subunit	protein-coding	NA	NA
siC-2_peak_6766	chr7	118693889	118694233	345	118693947	6	14.4934	6.80378	10.6152	Intergenic	NM_019644	56311	Hs.729340	NM_019644	ENSG00000106013	ANKRD7	TSA806	ankyrin repeat domain 7	protein-coding	NA	NA
siC-2_peak_6825	chr7	141990694	141991007	314	141990908	6	14.4934	6.80378	10.6152	Intergenic	NM_004668	8972	Hs.122785	NM_004668	ENSG00000257335	MGAM	MG|MGA	maltase-glucoamylase	protein-coding	NA	NA
siC-2_peak_6928	chr8	33261814	33262132	319	33261899	6	14.4934	6.80378	10.6152	L1HS|LINE|L1	NM_032664	84750	Hs.458713	NM_032664	ENSG00000172728	FUT10	FUCTX	fucosyltransferase 10	protein-coding	NA	NA
siC-2_peak_6994	chr8	53055366	53055679	314	53055521	6	14.4934	6.80378	10.6152	Intergenic	NM_005285	2831	Hs.248117	NM_005285	ENSG00000183729	NPBWR1	GPR7	neuropeptides B and W receptor 1	protein-coding	NA	NA
siC-2_peak_7298	chr9	7815774	7816098	325	7815941	6	14.4934	6.80378	10.6152	L1PA2|LINE|L1	NM_001318059	90871	Hs.7517	NM_033428	ENSG00000137038	TMEM261	C9orf123	transmembrane protein 261	protein-coding	NA	NA
siC-2_peak_7505	chr9	103319007	103319324	318	103319162	6	14.4934	6.80378	10.6152	intron (NR_121578, intron 2 of 9)	NR_121578	101928496	Hs.410860	NR_121578	ENSG00000225564	LINC01492	-	long intergenic non-protein coding RNA 1492	ncRNA	NA	NA
siC-2_peak_7612	chrX	14510941	14511259	319	14511060	6	14.4934	6.80378	10.6152	Intergenic	NM_001118886	2742	Hs.2700	NM_002063	ENSG00000101958	GLRA2	GLR	glycine receptor alpha 2	protein-coding	NA	NA
siC-2_peak_7873	chrX	79358301	79358611	311	79358349	6	14.4934	6.80378	10.6152	L1PA3|LINE|L1	NM_001171581	9452	Hs.17109	NM_004867	ENSG00000078596	ITM2A	BRICD2A|E25A	integral membrane protein 2A	protein-coding	NA	NA
siC-2_peak_7936	chrX	95519498	95519816	319	95519667	6	14.4934	6.80378	10.6152	L1PA3|LINE|L1	NR_031667	100313772		NR_031667	ENSG00000221187	MIR548M	MIRN548M	microRNA 548m	ncRNA	NA	NA
siC-2_peak_7973	chrX	104668365	104668675	311	104668521	6	14.4934	6.80378	10.6152	L1PA3|LINE|L1	NM_017416	26280	Hs.675519	NM_017416	ENSG00000189108	IL1RAPL2	IL-1R9|IL1R9|IL1RAPL-2|TIGIRR-1	interleukin 1 receptor accessory protein like 2	protein-coding	NA	NA
siC-2_peak_8131	chrX	139047418	139047749	332	139047585	6	14.4934	6.80378	10.6152	MIRb|SINE|MIR	NM_001139501	2258	Hs.6540	NM_004114	ENSG00000129682	FGF13	FGF-13|FGF2|FHF-2|FHF2	fibroblast growth factor 13	protein-coding	NA	NA
siC-2_peak_8198	chrX	152019673	152020002	330	152019838	6	14.4934	6.80378	10.6152	AluSq2|SINE|Alu	NM_004961	2564	Hs.22785	NM_004961	ENSG00000102287	GABRE	-	gamma-aminobutyric acid type A receptor epsilon subunit	protein-coding	NA	NA
siC-2_peak_8270	chrY	17691572	17691896	325	17691726	6	14.4934	6.80378	10.6152	L1PA2|LINE|L1	NM_001002906	353515	Hs.632286	NM_001002906		XKRY2	XKRYP7	XK related, Y-linked 2	protein-coding	NA	NA
siC-2_peak_8280	chrY	20864659	20864983	325	20864814	6	14.4934	6.80378	10.6152	L1PA4|LINE|L1	NM_001039567	140032	Hs.367761	NM_001039567	ENSG00000280969	RPS4Y2	RPS4Y2P	ribosomal protein S4, Y-linked 2	protein-coding	NA	NA
siC-2_peak_832	chr10	41883443	41884031	589	41883735	6	14.4934	6.80378	10.6152	(ATGGA)n|Simple_repeat|Simple_repeat	NR_024380	441666	Hs.255729	NR_024380	ENSG00000215146	LOC441666	-	zinc finger protein 91 pseudogene	pseudo	NA	NA
siC-2_peak_7302	chr9	9441936	9442248	313	9442074	20	14.4337	7.12394	10.5874	7SLRNA|srpRNA|srpRNA	NR_135135	105375972	Hs.738242	NR_135135	ENSG00000230920	LOC105375972	-	uncharacterized LOC105375972	ncRNA	NA	NA
siC-2_peak_6793	chr7	132282165	132282662	498	132282457	8	14.4336	8.14948	10.5872	AluJb|SINE|Alu	NR_134565	101928807	Hs.552131	NR_134565		LOC101928807	-	uncharacterized LOC101928807	ncRNA	NA	NA
siC-2_peak_259	chr1	96446722	96448308	1587	96448050	27	14.4092	5.64693	10.5631	Intergenic	NR_110693	101928241	Hs.514137	NR_110693	ENSG00000231987	LINC01787	-	long intergenic non-protein coding RNA 1787	ncRNA	NA	NA
siC-2_peak_1472	chr12	17768373	17768729	357	17768580	6	14.3855	6.79687	10.5395	L1PA2|LINE|L1	NR_039770	100616279		NR_039770	ENSG00000283665	MIR3974	-	microRNA 3974	ncRNA	NA	NA
siC-2_peak_5701	chr5	82502443	82502965	523	82502683	6	14.3855	6.79687	10.5395	L1PA3|LINE|L1	NM_001017971	92270	Hs.729805	NM_001017971	ENSG00000205464	ATP6AP1L	-	ATPase H+ transporting accessory protein 1 like	protein-coding	NA	NA
siC-2_peak_1419	chr11	132975287	132975834	548	132975559	11	14.3562	8.9181	10.5103	(A)n|Simple_repeat|Simple_repeat	NM_001319105	4978	Hs.4817	NM_002545	ENSG00000183715	OPCML	IGLON1|OBCAM|OPCM	opioid binding protein/cell adhesion molecule like	protein-coding	NA	NA
siC-2_peak_3934	chr20	3537976	3538293	318	3538070	6	14.3378	6.79374	10.492	Charlie1a|DNA|hAT-Charlie	NM_139321	8455	Hs.276252	NM_012070	ENSG00000088812	ATRN	DPPT-L|MGCA	attractin	protein-coding	NA	NA
siC-2_peak_753	chr10	12515460	12515799	340	12515521	7	14.3354	7.53867	10.4897	AluYk2|SINE|Alu	NR_039700	100616151		NR_039700	ENSG00000263584	MIR4480	-	microRNA 4480	ncRNA	NA	NA
siC-2_peak_7079	chr8	82658154	82658461	308	82658189	13	14.3194	8.76694	10.4737	Tigger9a|DNA|TcMar-Tigger	NR_134295	101927141	Hs.128557	NR_134295	ENSG00000254394	LOC101927141	-	uncharacterized LOC101927141	ncRNA	NA	NA
siC-2_peak_1536	chr12	42261603	42261947	345	42261682	7	14.3087	7.5353	10.4632	MIR3|SINE|MIR	NM_001190980	10138	Hs.649195	NM_005748	ENSG00000015153	YAF2	-	YY1 associated factor 2	protein-coding	NA	NA
siC-2_peak_3529	chr2	105205815	105206171	357	105205883	7	14.3087	7.5353	10.4632	L1PA3|LINE|L1	NM_007227	11250	Hs.590903	NM_007227	ENSG00000135973	GPR45	PSP24|PSP24(ALPHA)|PSP24A	G protein-coupled receptor 45	protein-coding	NA	NA
siC-2_peak_4721	chr3	173253894	173254226	333	173253962	7	14.3087	7.5353	10.4632	L1PA3|LINE|L1	NM_031955	83893	Hs.444236	NM_031955	ENSG00000144962	SPATA16	NYD-SP12|SPGF6	spermatogenesis associated 16	protein-coding	NA	NA
siC-2_peak_6473	chr7	3812924	3813462	539	3813200	7	14.3087	7.5353	10.4632	L1PA2|LINE|L1	NM_001079653	221935	Hs.653013	NM_152744	ENSG00000146555	SDK1	-	sidekick cell adhesion molecule 1	protein-coding	NA	NA
siC-2_peak_654	chr1	223864614	223864955	342	223864779	14	14.2626	8.55193	10.4188	Intergenic	NM_001031685	7159	Hs.523968	NM_005426	ENSG00000143514	TP53BP2	53BP2|ASPP2|BBP|P53BP2|PPP1R13A	tumor protein p53 binding protein 2	protein-coding	NA	NA
siC-2_peak_4068	chr21	6121174	6121542	369	6121327	9	14.2528	8.52668	10.409	exon (NM_173354, exon 14 of 14)	NM_173354	150094	Hs.282113	NM_173354	ENSG00000142178	SIK1	MSK|SIK|SIK-1|SNF1LK	salt inducible kinase 1	protein-coding	NA	NM_001320643
siC-2_peak_5225	chr4	133786678	133787031	354	133786805	9	14.2528	8.52668	10.409	L1PA2|LINE|L1	NM_001114734	132430	Hs.49889	NM_001114734	ENSG00000254535	PABPC4L	-	poly(A) binding protein cytoplasmic 4 like	protein-coding	NA	NA
siC-2_peak_1001	chr10	109414355	109414672	318	109414538	6	14.2343	6.78679	10.4012	L1PA3|LINE|L1	NM_001324136	7511	Hs.390623	NM_020383	ENSG00000108039	XPNPEP1	APP1|SAMP|XPNPEP|XPNPEPL|XPNPEPL1	X-prolyl aminopeptidase 1	protein-coding	NA	NA
siC-2_peak_1136	chr11	28205121	28205446	326	28205324	7	14.2443	7.52706	10.4012	L1PA3|LINE|L1	NM_001113528	196074	Hs.243326	NM_152636	ENSG00000169519	METTL15	METT5D1	methyltransferase like 15	protein-coding	NA	NA
siC-2_peak_1147	chr11	32503746	32504105	360	32503810	6	14.2343	6.78679	10.4012	A-rich|Low_complexity|Low_complexity	NR_120546	51352	Hs.567499	NM_015855	ENSG00000183242	WT1-AS	WIT-1|WIT1|WT1-AS1|WT1AS	WT1 antisense RNA	ncRNA	NA	NA
siC-2_peak_123	chr1	44911732	44912076	345	44911825	7	14.2443	7.52706	10.4012	L1PA3|LINE|L1	NM_003738	8643	Hs.591497	NM_003738	ENSG00000117425	PTCH2	PTC2	patched 2	protein-coding	NA	NA
siC-2_peak_1272	chr11	82323441	82323763	323	82323657	7	14.2443	7.52706	10.4012	L1PA3|LINE|L1	NR_120571	101928989	Hs.145117	NR_120571	ENSG00000245832	MIR4300HG	-	MIR4300 host gene	ncRNA	NA	NA
siC-2_peak_132	chr1	49129322	49129653	332	49129366	7	14.2443	7.52706	10.4012	L1PA3|LINE|L1	NR_125988	101929721	Hs.639985	NR_125988	ENSG00000230114	LOC101929721	-	uncharacterized LOC101929721	ncRNA	NA	NA
siC-2_peak_137	chr1	49800395	49800734	340	49800533	8	14.2317	8.10842	10.4012	L1PA2|LINE|L1	NM_001323574	84871	Hs.551844	NM_032785	ENSG00000186094	AGBL4	CCP6	ATP/GTP binding protein like 4	protein-coding	NA	NA
siC-2_peak_1503	chr12	28752018	28752340	323	28752181	6	14.2343	6.78679	10.4012	L1PA3|LINE|L1	NM_001271783	55711	Hs.684482	NM_018099	ENSG00000064763	FAR2	HEL-S-81|MLSTD1|SDR10E2	fatty acyl-CoA reductase 2	protein-coding	NA	NA
siC-2_peak_1565	chr12	55110625	55110965	341	55110792	7	14.2443	7.52706	10.4012	L1PA3|LINE|L1	NM_001005243	441639	Hs.553827	NM_001005243	ENSG00000170605	OR9K2	OR12-2	olfactory receptor family 9 subfamily K member 2	protein-coding	NA	NA
siC-2_peak_1616	chr12	72479675	72480002	328	72479811	7	14.2443	7.52706	10.4012	L1PA3|LINE|L1	NR_026837	283392	Hs.363603	NM_001025457	ENSG00000236333	TRHDE-AS1	-	TRHDE antisense RNA 1	ncRNA	NA	NA
siC-2_peak_1681	chr12	93614541	93614858	318	93614658	6	14.2343	6.78679	10.4012	AluSx1|SINE|Alu	NM_001270471	8835	Hs.485572	NM_003877	ENSG00000120833	SOCS2	CIS2|Cish2|SOCS-2|SSI-2|SSI2|STATI2	suppressor of cytokine signaling 2	protein-coding	NA	NA
siC-2_peak_1686	chr12	95571036	95571583	548	95571302	12	14.2319	8.83606	10.4012	AluJr|SINE|Alu	NM_032147	84101	Hs.646421	NM_032147	ENSG00000136014	USP44	-	ubiquitin specific peptidase 44	protein-coding	NA	NA
siC-2_peak_1780	chr13	29218991	29219315	325	29219198	7	14.2443	7.52706	10.4012	L1PA2|LINE|L1	NM_001033602	23281	Hs.22287	NM_015233	ENSG00000132938	MTUS2	CAZIP|ICIS|KIAA0774|TIP150	microtubule associated tumor suppressor candidate 2	protein-coding	NA	NA
siC-2_peak_1803	chr13	38144773	38145103	331	38144947	8	14.2317	8.10842	10.4012	L1PA3|LINE|L1	NR_047500	100874188	Hs.569249	NR_047500	ENSG00000223685	LINC00571	-	long intergenic non-protein coding RNA 571	ncRNA	NA	NA
siC-2_peak_1864	chr13	57039805	57040121	317	57039929	7	14.2443	7.52706	10.4012	L1PA2|LINE|L1	NM_198441	122183	Hs.525056	NM_198441	ENSG00000204919	PRR20A	PRR20	proline rich 20A	protein-coding	NA	NA
siC-2_peak_1866	chr13	57497705	57498010	306	57497857	6	14.2343	6.78679	10.4012	Intergenic	NM_001040429	27253	Hs.106511	NM_014459	ENSG00000118946	PCDH17	PCDH68|PCH68	protocadherin 17	protein-coding	NA	NA
siC-2_peak_1881	chr13	64231186	64231516	331	64231460	7	14.2443	7.52706	10.4012	L1PA2|LINE|L1	NR_130763	102723968	Hs.551671	NR_130763	ENSG00000219926	LOC102723968	-	uncharacterized LOC102723968	ncRNA	NA	NA
siC-2_peak_1914	chr13	77677777	77678297	521	77678047	6	14.2343	6.78679	10.4012	L1PA4|LINE|L1	NM_001310140	100129307		NM_001310140		LOC100129307	-	putative UPF0607 protein ENSP00000383144	protein-coding	NA	NA
siC-2_peak_1916	chr13	77701786	77702117	332	77702009	6	14.2343	6.78679	10.4012	L1PA2|LINE|L1	NM_001040153	122060	Hs.349955	NM_144595	ENSG00000139737	SLAIN1	C13orf32	SLAIN motif family member 1	protein-coding	NA	NA
siC-2_peak_1929	chr13	83521628	83521945	318	83521855	6	14.2343	6.78679	10.4012	L1PA2|LINE|L1	NM_052910	114798	Hs.415478	NM_052910	ENSG00000178235	SLITRK1	LRRC12|TTM	SLIT and NTRK like family member 1	protein-coding	NA	NA
siC-2_peak_1963	chr13	95734861	95735188	328	95735047	8	14.2317	8.10842	10.4012	L1PA2|LINE|L1	NM_006260	5611	Hs.59214	NM_006260	ENSG00000102580	DNAJC3	ACPHD|ERdj6|HP58|P58|P58IPK|PRKRI	DnaJ heat shock protein family (Hsp40) member C3	protein-coding	NA	NA
siC-2_peak_1975	chr13	97828455	97828823	369	97828545	7	14.2443	7.52706	10.4012	L1PA2|LINE|L1	NM_002271	3843	Hs.712598	NM_002271	ENSG00000065150	IPO5	IMB3|KPNB3|Pse1|RANBP5|imp5	importin 5	protein-coding	NA	NA
siC-2_peak_2007	chr14	19720082	19720399	318	19720287	7	14.2443	7.52706	10.4012	L1HS|LINE|L1	NM_001197287	79334	Hs.554706	NM_001197287	ENSG00000258453	OR11H2	C14orf15|OR11H13|OR11H2P|OR11H8P	olfactory receptor family 11 subfamily H member 2	protein-coding	NA	NA
siC-2_peak_2013	chr14	20146532	20146892	361	20146688	7	14.2443	7.52706	10.4012	L1PA2|LINE|L1	NM_001004724	390437	Hs.553766	NM_001004724	ENSG00000184394	OR4N5	-	olfactory receptor family 4 subfamily N member 5	protein-coding	NA	NA
siC-2_peak_2026	chr14	25771336	25771666	331	25771496	7	14.2443	7.52706	10.4012	L1PA3|LINE|L1	NM_001304476	29091	Hs.508958	NM_014178	ENSG00000168952	STXBP6	HSPC156|amisyn	syntaxin binding protein 6	protein-coding	NA	NA
siC-2_peak_2071	chr14	39296670	39296986	317	39296809	7	14.2443	7.52706	10.4012	AluSx1|SINE|Alu	NM_203355	4253	Hs.287694	NM_005930	ENSG00000150526	MIA2	CTAGE5|MEA6|MGEA|MGEA11|MGEA6	melanoma inhibitory activity 2	protein-coding	NA	NA
siC-2_peak_2094	chr14	44126880	44127209	330	44126955	7	14.2443	7.52706	10.4012	L1PA2|LINE|L1	NM_032135	84075	Hs.307086	NM_032135	ENSG00000189139	FSCB	C14orf155	fibrous sheath CABYR binding protein	protein-coding	NA	NA
siC-2_peak_2100	chr14	45605683	45606009	327	45605892	6	14.2343	6.78679	10.4012	L1PA3|LINE|L1	NM_018353	55320	Hs.732769	NM_018353	ENSG00000129534	MIS18BP1	C14orf106|HSA242977|KNL2|M18BP1	MIS18 binding protein 1	protein-coding	NA	NA
siC-2_peak_218	chr1	80132567	80132905	339	80132735	8	14.2317	8.10842	10.4012	L1PA3|LINE|L1	NR_125941	101927412	Hs.171273	NR_125940	ENSG00000234184	LINC01781	-	long intergenic non-protein coding RNA 1781	ncRNA	NA	NA
siC-2_peak_2197	chr14	81002842	81003201	360	81002940	8	14.2317	8.10842	10.4012	L1HS|LINE|L1	NM_001142626	7253	Hs.160411	NM_000369	ENSG00000165409	TSHR	CHNG1|LGR3|hTSHR-I	thyroid stimulating hormone receptor	protein-coding	NA	NA
siC-2_peak_2203	chr14	82472785	82473125	341	82472986	7	14.2443	7.52706	10.4012	L1PA3|LINE|L1	NR_110074	101928559	Hs.525499	NR_110074	ENSG00000258977	LINC01467	-	long intergenic non-protein coding RNA 1467	ncRNA	NA	NA
siC-2_peak_2241	chr14	104268656	104268993	338	104268821	7	14.2443	7.52706	10.4012	L1HS|LINE|L1	NM_015656	26153	Hs.134970	NM_015656	ENSG00000066735	KIF26A	-	kinesin family member 26A	protein-coding	NA	NA
siC-2_peak_2252	chr15	21336251	21336580	330	21336460	6	14.2343	6.78679	10.4012	L1PA3|LINE|L1	NR_024387	646243	Hs.720910	NR_024387		CXADRP2	-	coxsackie virus and adenovirus receptor pseudogene 2	pseudo	NA	NA
siC-2_peak_227	chr1	83339056	83339390	335	83339235	7	14.2443	7.52706	10.4012	L1PA2|LINE|L1	NR_110633	101927498		NR_110632	ENSG00000236268	LINC01361	-	long intergenic non-protein coding RNA 1361	ncRNA	NA	NA
siC-2_peak_2289	chr15	38539580	38539902	323	38539618	7	14.2443	7.52706	10.4012	L1PA3|LINE|L1	NM_005739	10125	Hs.591127	NM_005739	ENSG00000172575	RASGRP1	CALDAG-GEFI|CALDAG-GEFII|RASGRP|V|hRasGRP1	RAS guanyl releasing protein 1	protein-coding	NA	NA
siC-2_peak_230	chr1	84228961	84229312	352	84229061	6	14.2343	6.78679	10.4012	L1PA3|LINE|L1	NM_001242862	5567	Hs.487325	NM_002731	ENSG00000142875	PRKACB	PKA C-beta|PKACB	protein kinase cAMP-activated catalytic subunit beta	protein-coding	NA	NA
siC-2_peak_2327	chr15	53494830	53495169	340	53495028	7	14.2443	7.52706	10.4012	L1PA2|LINE|L1	NR_102336	256764	Hs.122125	NM_182758	ENSG00000166415	WDR72	AI2A3	WD repeat domain 72	protein-coding	NA	NA
siC-2_peak_2329	chr15	54051803	54052130	328	54051934	6	14.2343	6.78679	10.4012	L1PA2|LINE|L1	NM_001080534	440279	Hs.657273	NM_001080534	ENSG00000137766	UNC13C	-	unc-13 homolog C	protein-coding	NA	NA
siC-2_peak_2330	chr15	54076127	54076467	341	54076225	7	14.2443	7.52706	10.4012	L1PA2|LINE|L1	NM_001080534	440279	Hs.657273	NM_001080534	ENSG00000137766	UNC13C	-	unc-13 homolog C	protein-coding	NA	NA
siC-2_peak_2365	chr15	77205847	77206169	323	77206043	7	14.2443	7.52706	10.4012	L1PA2|LINE|L1	NR_026813	81698	Hs.656938	NM_030944		LINC00597	C15orf5	long intergenic non-protein coding RNA 597	ncRNA	NA	NA
siC-2_peak_2430	chr16	9728862	9729175	314	9729016	6	14.2343	6.78679	10.4012	L1PA3|LINE|L1	NR_126349	104266959	Hs.578888	NR_126349	ENSG00000261075	LINC01195	-	long intergenic non-protein coding RNA 1195	ncRNA	NA	NA
siC-2_peak_2472	chr16	34200416	34200736	321	34200464	6	14.2343	6.78679	10.4012	L1PA2|LINE|L1	NR_038368	649159	Hs.532675	NM_001040069	ENSG00000256642	LINC00273	NCRNA00273|TOP	long intergenic non-protein coding RNA 273	ncRNA	NA	NA
siC-2_peak_270	chr1	101115518	101115852	335	101115625	6	14.2343	6.78679	10.4012	L1PA2|LINE|L1	NR_109849	102606465	Hs.593669	NR_109849		LOC102606465	-	uncharacterized LOC102606465	ncRNA	NA	NA
siC-2_peak_2700	chr16	48787241	48787565	325	48787324	6	14.2343	6.78679	10.4012	L1PA2|LINE|L1	NM_153029	9683	Hs.511839	NM_153029	ENSG00000102921	N4BP1	-	NEDD4 binding protein 1	protein-coding	NA	NA
siC-2_peak_2725	chr16	60291742	60292290	549	60292009	7	14.2443	7.52706	10.4012	L1PA3|LINE|L1	NM_001282301	729159		NM_001282301	ENSG00000278499	LOC729159	-	UPF0607 protein ENSP00000381418-like	protein-coding	NA	NA
siC-2_peak_2772	chr16	81357127	81357455	329	81357260	7	14.2443	7.52706	10.4012	L1PA3|LINE|L1	NR_039871	100616150		NR_039871	ENSG00000261609	MIR4720	-	microRNA 4720	ncRNA	NA	NA
siC-2_peak_286	chr1	104843864	104844185	322	104843954	6	14.2343	6.78679	10.4012	L1HS|LINE|L1	NR_033990	100129138	Hs.514487	NR_033990	ENSG00000215869	LOC100129138	-	THAP domain containing, apoptosis associated protein 3 pseudogene	pseudo	NA	NA
siC-2_peak_2937	chr18	1733296	1733620	325	1733352	7	14.2443	7.52706	10.4012	L1PA3|LINE|L1	NR_110327	56651	Hs.541165	NM_031416		LINC00470	C18orf2	long intergenic non-protein coding RNA 470	ncRNA	NA	NA
siC-2_peak_2981	chr18	27737746	27738086	341	27737917	6	14.2343	6.78679	10.4012	L1PA2|LINE|L1	NM_001308176	1000	Hs.464829	NM_001792	ENSG00000170558	CDH2	CD325|CDHN|CDw325|NCAD	cadherin 2	protein-coding	NA	NA
siC-2_peak_3009	chr18	38059281	38059612	332	38059373	6	14.2343	6.78679	10.4012	L1PA3|LINE|L1	NR_036202	100422857		NR_036202	ENSG00000266530	MIR4318	-	microRNA 4318	ncRNA	NA	NA
siC-2_peak_3023	chr18	43204056	43204383	328	43204269	6	14.2343	6.78679	10.4012	L1PA3|LINE|L1	NM_020783	6860	Hs.8059	NM_020783	ENSG00000132872	SYT4	HsT1192	synaptotagmin 4	protein-coding	NA	NA
siC-2_peak_3305	chr2	10996136	10996456	321	10996308	6	14.2343	6.78679	10.4012	L1HS|LINE|L1	NM_002236	3754	Hs.23735	NM_002236	ENSG00000162975	KCNF1	IK8|KCNF|KV5.1|kH1	potassium voltage-gated channel modifier subfamily F member 1	protein-coding	NA	NA
siC-2_peak_3417	chr2	59831592	59831940	349	59831797	7	14.2443	7.52706	10.4012	L1PA2|LINE|L1	NR_132991	106660609	Hs.565545	NR_132991	ENSG00000223929	MIR4432HG	-	MIR4432 host gene	ncRNA	NA	NA
siC-2_peak_3530	chr2	105586406	105586762	357	105586489	8	14.2317	8.10842	10.4012	L1PA2|LINE|L1	NR_038891	285000	Hs.737917	NR_038891		LOC285000	-	uncharacterized LOC285000	ncRNA	NA	NA
siC-2_peak_3553	chr2	115376564	115376920	357	115376648	6	14.2343	6.78679	10.4012	L1PA3|LINE|L1	NM_001004360	57628	Hs.580539	NM_020868	ENSG00000175497	DPP10	DPL2|DPPY|DPRP-3|DPRP3	dipeptidyl peptidase like 10	protein-coding	NA	NA
siC-2_peak_3590	chr2	129038148	129038465	318	129038229	6	14.2343	6.78679	10.4012	L1PA4|LINE|L1	NR_110278	101927881	Hs.570247	NR_110278		LOC101927881	-	uncharacterized LOC101927881	ncRNA	NA	NA
siC-2_peak_3642	chr2	141069818	141070143	326	141069981	6	14.2343	6.78679	10.4012	L1PA3|LINE|L1	NR_106979	102465692		NR_106979	ENSG00000283506	MIR7157	hsa-mir-7157	microRNA 7157	ncRNA	NA	NA
siC-2_peak_3665	chr2	153477767	153478200	434	153478027	7	14.2443	7.52706	10.4012	3' UTR (NM_019845, exon 1 of 1)	NM_019845	56475	Hs.100890	NM_019845	ENSG00000177519	RPRM	REPRIMO	reprimo, TP53 dependent G2 arrest mediator candidate	protein-coding	NA	NA
siC-2_peak_3683	chr2	156962365	156962687	323	156962438	6	14.2343	6.78679	10.4012	L1PA3|LINE|L1	NM_014568	11227	Hs.269027	NM_014568	ENSG00000136542	GALNT5	GALNAC-T5|GALNACT5	polypeptide N-acetylgalactosaminyltransferase 5	protein-coding	NA	NA
siC-2_peak_3801	chr2	196362324	196362631	308	196362472	6	14.2343	6.78679	10.4012	promoter-TSS (NM_001304840)	NM_001304840	57520	Hs.654742	NM_020760	ENSG00000138411	HECW2	NEDL2	HECT, C2 and WW domain containing E3 ubiquitin protein ligase 2	protein-coding	NA	NA
siC-2_peak_3857	chr2	213514486	213514836	351	213514686	6	14.2343	6.78679	10.4012	L1PA2|LINE|L1	NR_047660	79582	Hs.743365	NM_024532	ENSG00000144451	SPAG16	PF20|WDR29	sperm associated antigen 16	protein-coding	NA	NA
siC-2_peak_3925	chr2	237115545	237115877	333	237115706	7	14.2443	7.52706	10.4012	ERVL-E-int|LTR|ERVL	NM_006710	10920	Hs.531713	NM_006710	ENSG00000198612	COPS8	COP9|CSN8|SGN8	COP9 signalosome subunit 8	protein-coding	NA	NA
siC-2_peak_3996	chr20	28776335	28776652	318	28776566	6	14.2343	6.78679	10.4012	L1PA2|LINE|L1	NR_132315	100289097	Hs.529357	NR_132315	ENSG00000282826	FRG1CP	-	FSHD region gene 1 family member C, pseudogene	pseudo	NA	NA
siC-2_peak_4165	chr21	45664429	45664997	569	45664719	8	14.2317	8.10842	10.4012	L1PA2|LINE|L1	NM_194255	6573	Hs.84190	NM_003056	ENSG00000173638	SLC19A1	CHMD|FOLT|IFC1|REFC|RFC1	solute carrier family 19 member 1	protein-coding	NA	NA
siC-2_peak_4194	chr22	27610363	27610698	336	27610653	6	14.2343	6.78679	10.4012	L1PA3|LINE|L1	NM_002430	4330	Hs.268515	NM_002430	ENSG00000169184	MN1	MGCR|MGCR1|MGCR1-PEN|dJ353E16.2	MN1 proto-oncogene, transcriptional regulator	protein-coding	NA	NA
siC-2_peak_4200	chr22	29818409	29818722	314	29818442	8	14.2317	8.10842	10.4012	intron (NM_001242906, intron 4 of 18)	NM_001242906	84164	Hs.731754	NM_032204	ENSG00000100325	ASCC2	ASC1p100|p100	activating signal cointegrator 1 complex subunit 2	protein-coding	NA	NA
siC-2_peak_4224	chr3	360620	360959	340	360826	6	14.2343	6.78679	10.4012	L1PA2|LINE|L1	NR_110739	101927193	Hs.677744	NR_110739	ENSG00000234661	CHL1-AS1	-	CHL1 antisense RNA 1	ncRNA	NA	NA
siC-2_peak_4265	chr3	19092275	19092592	318	19092347	6	14.2343	6.78679	10.4012	L1PA3|LINE|L1	NM_144633	131096	Hs.475656	NM_144633	ENSG00000183960	KCNH8	ELK|ELK1|Kv12.1|elk3	potassium voltage-gated channel subfamily H member 8	protein-coding	NA	NA
siC-2_peak_4283	chr3	25699492	25699829	338	25699680	6	14.2343	6.78679	10.4012	L1HS|LINE|L1	NR_039644	100616477		NR_039644	ENSG00000077097	MIR4442	mir-4442	microRNA 4442	ncRNA	NA	NA
siC-2_peak_4286	chr3	26398048	26398368	321	26398184	6	14.2343	6.78679	10.4012	L1HS|LINE|L1	NM_052953	116135	Hs.517868	NM_052953	ENSG00000179796	LRRC3B	LRP15	leucine rich repeat containing 3B	protein-coding	NA	NA
siC-2_peak_4467	chr3	90169598	90169940	343	90169760	7	14.2443	7.52706	10.4012	L1HS|LINE|L1	NM_182644	2042	Hs.123642	NM_005233	ENSG00000044524	EPHA3	EK4|ETK|ETK1|HEK|HEK4|TYRO4	EPH receptor A3	protein-coding	NA	NA
siC-2_peak_4472	chr3	93726101	93726423	323	93726224	6	14.2343	6.78679	10.4012	L1PA3|LINE|L1	NM_001314077	5627	Hs.64016	NM_000313	ENSG00000184500	PROS1	PROS|PS21|PS22|PS23|PS24|PS25|PSA|THPH5|THPH6	protein S (alpha)	protein-coding	NA	NA
siC-2_peak_4496	chr3	101198183	101198507	325	101198422	7	14.2443	7.52706	10.4012	L1PA3|LINE|L1	NM_016247	50939	Hs.209249	NM_016247	ENSG00000081148	IMPG2	IPM200|RP56|SPACRCAN|VMD5	interphotoreceptor matrix proteoglycan 2	protein-coding	NA	NA
siC-2_peak_4573	chr3	130238179	130238505	327	130238236	6	14.2343	6.78679	10.4012	L1PA3|LINE|L1	NR_027898	646300	Hs.170475	NR_027898		COL6A4P2	COL6A4	collagen type VI alpha 4 pseudogene 2	pseudo	NA	NA
siC-2_peak_4604	chr3	137093916	137094258	343	137094074	7	14.2443	7.52706	10.4012	L1HS|LINE|L1	NM_144717	53833	Hs.61232	NM_144717	ENSG00000174564	IL20RB	DIRS1|FNDC6|IL-20R2	interleukin 20 receptor subunit beta	protein-coding	NA	NA
siC-2_peak_4651	chr3	155506371	155506702	332	155506409	7	14.2443	7.52706	10.4012	L1PA2|LINE|L1	NM_001130961	23007	Hs.567423	NM_014996	ENSG00000114805	PLCH1	PLCL3	phospholipase C eta 1	protein-coding	NA	NA
siC-2_peak_4667	chr3	158815672	158816000	329	158815844	8	14.2317	8.10842	10.4012	L1PA3|LINE|L1	NM_001289406	64747	Hs.58663	NM_022736	ENSG00000118855	MFSD1	SMAP4	major facilitator superfamily domain containing 1	protein-coding	NA	NA
siC-2_peak_4685	chr3	162943227	162943549	323	162943406	7	14.2443	7.52706	10.4012	L1PA3|LINE|L1	NR_033945	647107	Hs.408584	NR_033945	ENSG00000241369	LINC01192	CT64	long intergenic non-protein coding RNA 1192	ncRNA	NA	NA
siC-2_peak_4735	chr3	180094593	180095021	429	180094872	6	14.2343	6.78679	10.4012	L1M1|LINE|L1	NM_001256750	51555	Hs.235331	NM_016559	ENSG00000114757	PEX5L	PEX5R|PEX5RP|PXR2|PXR2B|TRIP8b	peroxisomal biogenesis factor 5 like	protein-coding	NA	NA
siC-2_peak_4736	chr3	180110815	180111142	328	180110980	6	14.2343	6.78679	10.4012	L1PA2|LINE|L1	NM_001256750	51555	Hs.235331	NM_016559	ENSG00000114757	PEX5L	PEX5R|PEX5RP|PXR2|PXR2B|TRIP8b	peroxisomal biogenesis factor 5 like	protein-coding	NA	NA
siC-2_peak_4813	chr4	16298012	16298358	347	16298173	7	14.2443	7.52706	10.4012	L1PA3|LINE|L1	NR_027697	202020	Hs.445315	NM_152684	ENSG00000263327	TAPT1-AS1	-	TAPT1 antisense RNA 1 (head to head)	ncRNA	NA	NA
siC-2_peak_4824	chr4	20668695	20669020	326	20668877	7	14.2443	7.52706	10.4012	L1PA3|LINE|L1	NR_133933	133015	Hs.479298	NM_145048	ENSG00000163138	PACRGL	C4orf28	PARK2 coregulated like	protein-coding	NA	NA
siC-2_peak_4849	chr4	29834941	29835269	329	29835119	7	14.2443	7.52706	10.4012	L1PA3|LINE|L1	NM_032456	5099	Hs.479439	NM_002589	ENSG00000169851	PCDH7	BH-Pcdh|BHPCDH|PPP1R120	protocadherin 7	protein-coding	NA	NA
siC-2_peak_4850	chr4	29973418	29973778	361	29973637	8	14.2317	8.10842	10.4012	L1PA2|LINE|L1	NM_032456	5099	Hs.479439	NM_002589	ENSG00000169851	PCDH7	BH-Pcdh|BHPCDH|PPP1R120	protocadherin 7	protein-coding	NA	NA
siC-2_peak_4854	chr4	31966784	31967106	323	31966845	7	14.2443	7.52706	10.4012	L1PA2|LINE|L1	NR_125936	102723828	Hs.575118	NR_125936	ENSG00000251129	LOC102723828	-	uncharacterized LOC102723828	ncRNA	NA	NA
siC-2_peak_4864	chr4	35561524	35561852	329	35561558	7	14.2443	7.52706	10.4012	L1PA3|LINE|L1	NR_122079	439933	Hs.591071	NR_122079	ENSG00000247193	LOC439933	-	uncharacterized LOC439933	ncRNA	NA	NA
siC-2_peak_4877	chr4	39296271	39296621	351	39296469	7	14.2443	7.52706	10.4012	L1PA2|LINE|L1	NM_001204747	5981	Hs.507475	NM_002913	ENSG00000035928	RFC1	A1|MHCBFB|PO-GA|RECC1|RFC|RFC140	replication factor C subunit 1	protein-coding	NA	NA
siC-2_peak_4894	chr4	45259051	45259373	323	45259141	6	14.2343	6.78679	10.4012	L1PA3|LINE|L1	NM_138335	132789	Hs.21398	NM_138335	ENSG00000163281	GNPDA2	GNP2|SB52	glucosamine-6-phosphate deaminase 2	protein-coding	NA	NA
siC-2_peak_4898	chr4	46061906	46062223	318	46062107	6	14.2343	6.78679	10.4012	L1PA3|LINE|L1	NM_173536	2565	Hs.375051	NM_173536	ENSG00000163285	GABRG1	-	gamma-aminobutyric acid type A receptor gamma1 subunit	protein-coding	NA	NA
siC-2_peak_5019	chr4	76828253	76828603	351	76828416	7	14.2443	7.52706	10.4012	L1PA2|LINE|L1	NM_001029870	345079	Hs.257292	NM_001029870	ENSG00000186212	SOWAHB	ANKRD56	sosondowah ankyrin repeat domain family member B	protein-coding	NA	NA
siC-2_peak_5036	chr4	82087394	82087716	323	82087543	6	14.2343	6.78679	10.4012	L1PA3|LINE|L1	NM_031370	3184	Hs.480073	NM_002138	ENSG00000138668	HNRNPD	AUF1|AUF1A|HNRPD|P37|hnRNPD0	heterogeneous nuclear ribonucleoprotein D	protein-coding	NA	NA
siC-2_peak_5044	chr4	86070412	86070742	331	86070542	8	14.2317	8.10842	10.4012	L1PA2|LINE|L1	NR_110879	101929064	Hs.662221	NR_110879	ENSG00000250062	LOC101929064	-	uncharacterized LOC101929064	ncRNA	NA	NA
siC-2_peak_5052	chr4	87739050	87739381	332	87739139	6	14.2343	6.78679	10.4012	L1PA2|LINE|L1	NM_004967	3381	Hs.518726	NM_004967	ENSG00000029559	IBSP	BNSP|BSP|BSP-II|SP-II	integrin binding sialoprotein	protein-coding	NA	NA
siC-2_peak_5185	chr4	119061927	119062249	323	119062004	6	14.2343	6.78679	10.4012	TTS (NM_001286754)	NM_016599	51778	Hs.732122	NM_016599	ENSG00000172399	MYOZ2	C4orf5|CMH16|CS-1	myozenin 2	protein-coding	NA	NA
siC-2_peak_5189	chr4	120201044	120201362	319	120201203	6	14.2343	6.78679	10.4012	L1PA3|LINE|L1	NM_002358	4085	Hs.591697	NM_002358	ENSG00000164109	MAD2L1	HSMAD2|MAD2	MAD2 mitotic arrest deficient-like 1 (yeast)	protein-coding	NA	NA
siC-2_peak_5197	chr4	123639604	123639921	318	123639729	6	14.2343	6.78679	10.4012	L1PA3|LINE|L1	NR_027105	285419	Hs.535763	NR_027105	ENSG00000249464	LINC01091	-	long intergenic non-protein coding RNA 1091	ncRNA	NA	NA
siC-2_peak_5310	chr4	160190004	160190335	332	160190103	6	14.2343	6.78679	10.4012	L1PA2|LINE|L1	NM_014247	9693	Hs.744884	NM_014247	ENSG00000109756	RAPGEF2	CNrasGEF|NRAPGEP|PDZ-GEF1|PDZGEF1|RA-GEF|RA-GEF-1|Rap-GEP|nRap GEP	Rap guanine nucleotide exchange factor 2	protein-coding	NA	NA
siC-2_peak_5313	chr4	160581890	160582219	330	160582049	7	14.2443	7.52706	10.4012	L1PA3|LINE|L1	NM_014247	9693	Hs.744884	NM_014247	ENSG00000109756	RAPGEF2	CNrasGEF|NRAPGEP|PDZ-GEF1|PDZGEF1|RA-GEF|RA-GEF-1|Rap-GEP|nRap GEP	Rap guanine nucleotide exchange factor 2	protein-coding	NA	NA
siC-2_peak_5367	chr4	180128339	180128687	349	180128515	7	14.2443	7.52706	10.4012	L1PA2|LINE|L1	NR_033918	728081	Hs.535735	NR_033918	ENSG00000248197	LINC00290	NCRNA00290	long intergenic non-protein coding RNA 290	ncRNA	NA	NA
siC-2_peak_5403	chr5	7141251	7141578	328	7141355	6	14.2343	6.78679	10.4012	L1PA2|LINE|L1	NR_039659	100616234		NR_039659	ENSG00000283468	MIR4454	-	microRNA 4454	ncRNA	NA	NA
siC-2_peak_542	chr1	178314602	178315148	547	178314850	7	14.2443	7.52706	10.4012	L1PA2|LINE|L1	NM_004841	9462	Hs.496139	NM_004841	ENSG00000075391	RASAL2	NGAP	RAS protein activator like 2	protein-coding	NA	NA
siC-2_peak_5630	chr5	60044383	60044711	329	60044540	8	14.2317	8.10842	10.4012	L1PA3|LINE|L1	NM_001104631	5144	Hs.117545	NM_006203	ENSG00000113448	PDE4D	ACRDYS2|DPDE3|HSPDE4D|PDE43|PDE4DN2|STRK1	phosphodiesterase 4D	protein-coding	NA	NA
siC-2_peak_5753	chr5	96103220	96103544	325	96103370	8	14.2317	8.10842	10.4012	L1PA3|LINE|L1	NR_030309	693168		NR_030309	ENSG00000207578	MIR583	MIRN583|hsa-mir-583	microRNA 583	ncRNA	NA	NA
siC-2_peak_5775	chr5	100483199	100483521	323	100483232	7	14.2443	7.52706	10.4012	L1MC1|LINE|L1	NM_198507	345757	Hs.356108	NM_198507	ENSG00000174132	FAM174A	HGS_RE408|NS5ATP6|TMEM157|UNQ1912	family with sequence similarity 174 member A	protein-coding	NA	NA
siC-2_peak_5781	chr5	101108471	101108809	339	101108585	8	14.2317	8.10842	10.4012	L1PA2|LINE|L1	NM_175052	7903	Hs.308628	NM_005668	ENSG00000113532	ST8SIA4	PST|PST1|SIAT8D|ST8SIA-IV	ST8 alpha-N-acetyl-neuraminide alpha-2,8-sialyltransferase 4	protein-coding	NA	NA
siC-2_peak_5833	chr5	119963776	119964115	340	119963860	7	14.2443	7.52706	10.4012	L1PA2|LINE|L1	NM_001163991	340069	Hs.713304	NM_182761	ENSG00000164334	FAM170A	ZNFD	family with sequence similarity 170 member A	protein-coding	NA	NA
siC-2_peak_5937	chr5	155876068	155876385	318	155876154	6	14.2343	6.78679	10.4012	L1PA2|LINE|L1	NM_001128209	6444	Hs.387207	NM_000337	ENSG00000170624	SGCD	35DAG|CMD1L|DAGD|SG-delta|SGCDP|SGD	sarcoglycan delta	protein-coding	NA	NA
siC-2_peak_6022	chr6	8566581	8566905	325	8566702	6	14.2343	6.78679	10.4012	L1PA2|LINE|L1	NR_004855	728655	Hs.214343	NR_004855	ENSG00000251164	HULC	HCCAT1|LINC00078|NCRNA00078	hepatocellular carcinoma up-regulated long non-coding RNA	ncRNA	NA	NA
siC-2_peak_606	chr1	198546093	198546415	323	198546228	7	14.2443	7.52706	10.4012	L1PA2|LINE|L1	NM_133326	127124	Hs.127743	NM_133262	ENSG00000151418	ATP6V1G3	ATP6G3|Vma10	ATPase H+ transporting V1 subunit G3	protein-coding	NA	NA
siC-2_peak_6135	chr6	60689062	60689424	363	60689203	6	14.2343	6.78679	10.4012	L1PA2|LINE|L1	NM_001190706	100463487		NM_001190706		MTRNR2L9	HN9	MT-RNR2-like 9	protein-coding	NA	NA
siC-2_peak_6178	chr6	71826735	71827047	313	71826955	7	14.2443	7.52706	10.4012	L1PA3|LINE|L1	NM_014989	22999	Hs.485729	NM_014989	ENSG00000079841	RIMS1	CORD7|RAB3IP2|RIM|RIM1	regulating synaptic membrane exocytosis 1	protein-coding	NA	NA
siC-2_peak_6196	chr6	74533289	74533621	333	74533496	7	14.2443	7.52706	10.4012	L1PA2|LINE|L1	NR_110856	101928516	Hs.384600	NR_110856	ENSG00000223786	LOC101928516	-	uncharacterized LOC101928516	ncRNA	NA	NA
siC-2_peak_6201	chr6	75899756	75900104	349	75899994	8	14.2317	8.10842	10.4012	L1PA3|LINE|L1	NM_004999	4646	Hs.149387	NM_004999	ENSG00000196586	MYO6	DFNA22|DFNB37	myosin VI	protein-coding	NA	NA
siC-2_peak_6245	chr6	86071180	86071501	322	86071377	6	14.2343	6.78679	10.4012	L1PA3|LINE|L1	NR_003038	387066	Hs.292457	NR_003038	ENSG00000203875	SNHG5	C6orf160|LINC00044|NCRNA00044|U50HG|bA33E24.2	small nucleolar RNA host gene 5	ncRNA	NA	NA
siC-2_peak_6284	chr6	100069608	100069938	331	100069652	7	14.2443	7.52706	10.4012	L1PA3|LINE|L1	NM_032503	84539	Hs.591342	NM_032503	ENSG00000152034	MCHR2	GPR145|GPRv17|MCH-2R|MCH-R2|MCH2|MCH2R|MCHR-2|SLT	melanin concentrating hormone receptor 2	protein-coding	NA	NA
siC-2_peak_637	chr1	218009257	218009578	322	218009522	8	14.2317	8.10842	10.4012	L1HS|LINE|L1	NR_110794	101929631	Hs.407614	NR_110794	ENSG00000232100	LINC01653	-	long intergenic non-protein coding RNA 1653	ncRNA	NA	NA
siC-2_peak_6451	chr6	165939653	165940169	517	165939926	6	14.2343	6.78679	10.4012	non-coding (NR_026860, exon 2 of 2)	NR_027284	441177	Hs.708964	NM_001013720	ENSG00000281832	LINC00602	-	long intergenic non-protein coding RNA 602	ncRNA	NA	NA
siC-2_peak_6481	chr7	8298143	8298482	340	8298263	6	14.2343	6.78679	10.4012	L1PA3|LINE|L1	NM_004968	3382	Hs.487561	NM_004968	ENSG00000003147	ICA1	ICA69|ICAp69	islet cell autoantigen 1	protein-coding	NA	NA
siC-2_peak_6491	chr7	11521526	11521916	391	11521710	6	14.2343	6.78679	10.4012	L1HS|LINE|L1	NM_015204	221981	Hs.120855	NM_015204	ENSG00000005108	THSD7A	-	thrombospondin type 1 domain containing 7A	protein-coding	NA	NA
siC-2_peak_6646	chr7	78922205	78922539	335	78922401	7	14.2443	7.52706	10.4012	L1PA3|LINE|L1	NR_046689	100874021	Hs.128252	NR_046689	ENSG00000226978	MAGI2-AS2	-	MAGI2 antisense RNA 2	ncRNA	NA	NA
siC-2_peak_6761	chr7	117801920	117802250	331	117801980	6	14.2343	6.78679	10.4012	L1PA2|LINE|L1	NM_033427	83992	Hs.592285	NM_033427	ENSG00000077063	CTTNBP2	C7orf8|CORTBP2|Orf4	cortactin binding protein 2	protein-coding	NA	NA
siC-2_peak_6771	chr7	119322666	119322992	327	119322803	7	14.2443	7.52706	10.4012	L1PA3|LINE|L1	NR_131960	105375475	Hs.566654	NR_131960	ENSG00000225546	LVCAT5	-	liver cancer-associated transcript 5	ncRNA	NA	NA
siC-2_peak_682	chr1	233339144	233339463	320	233339307	6	14.2343	6.78679	10.4012	intron (NM_032435, intron 1 of 9)	NM_032435	84451	Hs.547779	NM_032435	ENSG00000143674	MAP3K21	KIAA1804|MLK4|dJ862P8.3	mitogen-activated protein kinase kinase kinase 21	protein-coding	NA	NA
siC-2_peak_6908	chr8	25654824	25655266	443	25654992	6	14.2343	6.78679	10.4012	L1PA3|LINE|L1	NM_001317906	157313	Hs.33366	NM_152562	ENSG00000184661	CDCA2	PPP1R81|Repo-Man	cell division cycle associated 2	protein-coding	NA	NA
siC-2_peak_6937	chr8	36043131	36043444	314	36043267	6	14.2343	6.78679	10.4012	L1PA3|LINE|L1	NR_125819	101929550	Hs.583803	NR_125819		LOC101929550	-	uncharacterized LOC101929550	ncRNA	NA	NA
siC-2_peak_6959	chr8	43307304	43307621	318	43307423	6	14.2343	6.78679	10.4012	L1PA2|LINE|L1	NM_001002920	340441	Hs.531579	NM_001002920		POTEA	A26A1|CT104.3|POTE-8|POTE8	POTE ankyrin domain family member A	protein-coding	NA	NA
siC-2_peak_6963	chr8	43453922	43454244	323	43454073	6	14.2343	6.78679	10.4012	L1PA4|LINE|L1	NM_001002920	340441	Hs.531579	NM_001002920		POTEA	A26A1|CT104.3|POTE-8|POTE8	POTE ankyrin domain family member A	protein-coding	NA	NA
siC-2_peak_6987	chr8	50087816	50088150	335	50087939	7	14.2443	7.52706	10.4012	L1PA2|LINE|L1	NM_001321778	54212	Hs.584914	NM_018967	ENSG00000147481	SNTG1	G1SYN|SYN4	syntrophin gamma 1	protein-coding	NA	NA
siC-2_peak_7036	chr8	68394109	68394438	330	68394279	8	14.2317	8.10842	10.4012	L1PA3|LINE|L1	NR_038877	286189	Hs.593427	NR_038877	ENSG00000248801	C8orf34-AS1	-	C8orf34 antisense RNA 1	ncRNA	NA	NA
siC-2_peak_7049	chr8	72147462	72147812	351	72147616	8	14.2317	8.10842	10.4012	L1PA2|LINE|L1	NM_007332	8989	Hs.716816	NM_007332	ENSG00000104321	TRPA1	ANKTM1|FEPS	transient receptor potential cation channel subfamily A member 1	protein-coding	NA	NA
siC-2_peak_7062	chr8	75066366	75066690	325	75066483	8	14.2317	8.10842	10.4012	L1PA3|LINE|L1	NM_001286777	83690	Hs.436542	NM_031461	ENSG00000121005	CRISPLD1	CRISP-10|CRISP10|LCRISP1	cysteine rich secretory protein LCCL domain containing 1	protein-coding	NA	NA
siC-2_peak_7157	chr8	107057973	107058317	345	107058102	7	14.2443	7.52706	10.4012	L1PA3|LINE|L1	NM_001314051	284	Hs.369675	NM_001146	ENSG00000154188	ANGPT1	AGP1|AGPT|ANG1	angiopoietin 1	protein-coding	NA	NA
siC-2_peak_7169	chr8	111408851	111409170	320	111409031	7	14.2443	7.52706	10.4012	L1PA3|LINE|L1	NR_125418	101927487	Hs.630004	NR_125418	ENSG00000253103	LINC01609	-	long intergenic non-protein coding RNA 1609	ncRNA	NA	NA
siC-2_peak_7187	chr8	117312385	117312716	332	117312448	7	14.2443	7.52706	10.4012	L1PA3|LINE|L1	NM_001172814	169026	Hs.532270	NM_173851	ENSG00000164756	SLC30A8	ZNT8|ZnT-8	solute carrier family 30 member 8	protein-coding	NA	NA
siC-2_peak_7199	chr8	120992678	120992996	319	120992721	6	14.2343	6.78679	10.4012	L1PA2|LINE|L1	NM_021021	6641	Hs.46701	NM_021021	ENSG00000172164	SNTB1	59-DAP|A1B|BSYN2|DAPA1B|SNT2|SNT2B1|TIP-43	syntrophin beta 1	protein-coding	NA	NA
siC-2_peak_7200	chr8	121121966	121122309	344	121122110	7	14.2443	7.52706	10.4012	L1PA4|LINE|L1	NM_021021	6641	Hs.46701	NM_021021	ENSG00000172164	SNTB1	59-DAP|A1B|BSYN2|DAPA1B|SNT2|SNT2B1|TIP-43	syntrophin beta 1	protein-coding	NA	NA
siC-2_peak_7246	chr8	134189603	134189928	326	134189684	7	14.2443	7.52706	10.4012	L1PA3|LINE|L1	NR_125424	101927822	Hs.129114	NR_125424	ENSG00000253593	LOC101927822	-	uncharacterized LOC101927822	ncRNA	NA	NA
siC-2_peak_749	chr10	10107081	10107431	351	10107251	7	14.2443	7.52706	10.4012	L1PA2|LINE|L1	NR_120636	101928298	Hs.385576	NR_120636	ENSG00000224788	LOC101928298	-	uncharacterized LOC101928298	ncRNA	NA	NA
siC-2_peak_7499	chr9	102400293	102400609	317	102400447	6	14.2343	6.78679	10.4012	Tigger2|DNA|TcMar-Tigger	NR_103830	414319	Hs.385790	NR_103830	ENSG00000204250	LINC00587	C9orf107|bA785H23.1	long intergenic non-protein coding RNA 587	ncRNA	NA	NA
siC-2_peak_7542	chr9	122720359	122720670	312	122720538	6	14.2343	6.78679	10.4012	L1PA3|LINE|L1	NM_001005235	254973	Hs.626838	NM_001005235	ENSG00000136939	OR1L4	OR1L5|OR9-29|OR9-E|OST046	olfactory receptor family 1 subfamily L member 4	protein-coding	NA	NA
siC-2_peak_7560	chr9	133232951	133233281	331	133233127	6	14.2343	6.78679	10.4012	L1PA5|LINE|L1	NM_001288987	29989	Hs.449629	NM_014581	ENSG00000171102	OBP2B	LCN14|OBPIIb	odorant binding protein 2B	protein-coding	NA	NA
siC-2_peak_7645	chrX	23023250	23023581	332	23023315	6	14.2343	6.78679	10.4012	intron (NR_073010, intron 3 of 11)	NM_182699	168400	Hs.434416	NM_182699	ENSG00000184735	DDX53	CAGE|CT26	DEAD-box helicase 53	protein-coding	NA	NA
siC-2_peak_7664	chrX	29915768	29916118	351	29915918	7	14.2443	7.52706	10.4012	L1PA2|LINE|L1	NM_002364	4113	Hs.113824	NM_002364	ENSG00000099399	MAGEB2	CT3.2|DAM6|MAGE-XP-2	MAGE family member B2	protein-coding	NA	NA
siC-2_peak_7683	chrX	37734849	37735162	314	37735012	7	14.2443	7.52706	10.4012	Intergenic	NM_000397	1536	Hs.292356	NM_000397	ENSG00000165168	CYBB	AMCBX2|CGD|GP91-1|GP91-PHOX|GP91PHOX|IMD34|NOX2|p91-PHOX	cytochrome b-245 beta chain	protein-coding	NA	NA
siC-2_peak_7751	chrX	56164765	56165124	360	56164853	7	14.2443	7.52706	10.4012	L1HS|LINE|L1	NM_007250	11279	Hs.646614	NM_007250	ENSG00000102349	KLF8	BKLF3|ZNF741	Kruppel like factor 8	protein-coding	NA	NA
siC-2_peak_7812	chrX	69783308	69783638	331	69783478	8	14.2317	8.10842	10.4012	L1PA3|LINE|L1	NM_001005613	1896	Hs.105407	NM_001399	ENSG00000158813	EDA	ECTD1|ED1|ED1-A1|ED1-A2|EDA-A1|EDA-A2|EDA1|EDA2|HED|HED1|ODT1|STHAGX1|TNLG7C|XHED|XLHED	ectodysplasin A	protein-coding	NA	NA
siC-2_peak_7939	chrX	95809881	95810218	338	95810057	7	14.2443	7.52706	10.4012	L1HS|LINE|L1	NR_003539	643486	Hs.590806	NR_003539	ENSG00000271209	BRDTP1	-	bromodomain testis associated pseudogene 1	pseudo	NA	NA
siC-2_peak_7968	chrX	103489685	103490015	331	103489788	6	14.2343	6.78679	10.4012	L1PA2|LINE|L1	NM_080879	142684	Hs.706904	NM_080879	ENSG00000172476	RAB40A	RAR2|RAR2A	RAB40A, member RAS oncogene family	protein-coding	NA	NA
siC-2_peak_8058	chrX	123521170	123521498	329	123521360	8	14.2317	8.10842	10.4012	L1PA3|LINE|L1	NM_001081550	57187	Hs.149991	NM_020449	ENSG00000125676	THOC2	CXorf3|MRX12|MRX35|THO2|dJ506G2.1|hTREX120	THO complex 2	protein-coding	NA	NA
siC-2_peak_8079	chrX	127116717	127117079	363	127116957	8	14.2317	8.10842	10.4012	L1PA2|LINE|L1	NM_001122716	100130613	Hs.130370	NM_001122716	ENSG00000183631	PRR32	CXorf64	proline rich 32	protein-coding	NA	NA
siC-2_peak_8105	chrX	131152301	131152640	340	131152464	8	14.2317	8.10842	10.4012	L1PA2|LINE|L1	NM_001330651	158763	Hs.22905	NM_144967	ENSG00000147256	ARHGAP36	-	Rho GTPase activating protein 36	protein-coding	NA	NA
siC-2_peak_8149	chrX	143458012	143458329	318	143458232	6	14.2343	6.78679	10.4012	L1PA2|LINE|L1	NM_001009609	139067	Hs.447320	NM_001009609	ENSG00000189252	SPANXN3	CT11.8|SPANX-N3	SPANX family member N3	protein-coding	NA	NA
siC-2_peak_8187	chrX	150168922	150169246	325	150169029	8	14.2317	8.10842	10.4012	L1PA3|LINE|L1	NR_031748	100313839		NR_031748	ENSG00000252454	MIR2114	-	microRNA 2114	ncRNA	NA	NA
siC-2_peak_8256	chrY	13845944	13846272	329	13846082	7	14.2443	7.52706	10.4012	L1PA3|LINE|L1	NM_181880	353513	Hs.170076	NM_181880	ENSG00000129862	VCY1B	BPY1B	variable charge, Y-linked 1B	protein-coding	NA	NA
siC-2_peak_848	chr10	45745791	45746121	331	45745951	8	14.2317	8.10842	10.4012	L1PA2|LINE|L1	NM_001169107	253725	Hs.365286	NM_015262	ENSG00000172661	WASHC2C	FAM21A|FAM21C|VPEF	WASH complex subunit 2C	protein-coding	NA	NA
siC-2_peak_953	chr10	92966317	92966634	318	92966415	7	14.2443	7.52706	10.4012	L1PA3|LINE|L1	NM_183374	340665	Hs.369993	NM_183374	ENSG00000187553	CYP26C1	FFDD4	cytochrome P450 family 26 subfamily C member 1	protein-coding	NA	NA
siC-2_peak_1841	chr13	50180315	50180655	341	50180485	6	14.1991	6.78437	10.3918	L1PA2|LINE|L1	NR_002183	145165	Hs.511834	NM_153290		ST13P4	FAM10A4|FAM10A4P	suppression of tumorigenicity 13 (colon carcinoma) (Hsp70 interacting protein) pseudogene 4	pseudo	NA	NA
siC-2_peak_3435	chr2	69441433	69441753	321	69441645	6	14.1991	6.78437	10.3918	LTR49-int|LTR|ERV1	NR_045631	27247	Hs.430439	NM_015700	ENSG00000169599	NFU1	CGI-33|HIRIP|HIRIP5|MMDS1|NIFUC|Nfu|NifU	NFU1 iron-sulfur cluster scaffold	protein-coding	NA	NA
siC-2_peak_5213	chr4	127650242	127650573	332	127650310	6	14.1991	6.78437	10.3918	L1PA2|LINE|L1	NM_015693	27152	Hs.391481	NM_015693	ENSG00000164066	INTU	INT|PDZD6|PDZK6	inturned planar cell polarity protein	protein-coding	NA	NA
siC-2_peak_6031	chr6	15118892	15119221	330	15119107	6	14.1991	6.78437	10.3918	FLAM_C|SINE|Alu	NM_004973	3720	Hs.269059	NM_004973	ENSG00000008083	JARID2	JMJ	jumonji and AT-rich interaction domain containing 2	protein-coding	NA	NA
siC-2_peak_7744	chrX	54764272	54764590	319	54764309	6	14.1991	6.78437	10.3918	L1PA2|LINE|L1	NM_198510	347365	Hs.454272	NM_198510	ENSG00000102313	ITIH6	ITIH5L|UNQ6369|dJ14O9.1	inter-alpha-trypsin inhibitor heavy chain family member 6	protein-coding	NA	NA
siC-2_peak_324	chr1	120001296	120001672	377	120001413	17	14.181	7.76036	10.3744	LSU-rRNA_Hsa|rRNA|rRNA	NM_024408	4853	Hs.487360	NM_024408	ENSG00000134250	NOTCH2	AGS2|HJCYS|hN2	notch 2	protein-coding	NA	NA
siC-2_peak_7076	chr8	80265598	80265967	370	80265803	17	14.181	7.76036	10.3744	CpG	NR_049894	100847056		NR_049894	ENSG00000265588	MIR5708	-	microRNA 5708	ncRNA	NA	NA
siC-2_peak_3229	chr19	34260552	34260876	325	34260711	7	14.1531	7.51515	10.3468	intron (NM_014686, intron 1 of 13)	NM_014686	9710	Hs.330073	NM_014686	ENSG00000166398	KIAA0355	-	KIAA0355	protein-coding	NA	NA
siC-2_peak_1245	chr11	65500236	65500539	304	65500432	27	14.1172	5.52244	10.3114	non-coding (NR_002819, exon 1 of 1)	NR_144568	378938	Hs.621695	NR_002819		MALAT1	HCN|LINC00047|NCRNA00047|NEAT2|PRO2853	metastasis associated lung adenocarcinoma transcript 1 (non-protein coding)	ncRNA	NA	NA
siC-2_peak_1377	chr11	112678575	112678901	327	112678699	6	14.0664	6.77502	10.2611	L1PA3|LINE|L1	NR_104155	387810	Hs.512255	NR_104155	ENSG00000255484	LOC387810	-	uncharacterized LOC387810	ncRNA	NA	NA
siC-2_peak_1522	chr12	38622783	38623288	506	38623045	6	14.0664	6.77502	10.2611	L1PA4|LINE|L1	NM_153634	144402	Hs.40910	NM_153634	ENSG00000139117	CPNE8	-	copine 8	protein-coding	NA	NA
siC-2_peak_1528	chr12	40539424	40539932	509	40539687	6	14.0664	6.77502	10.2611	L1PA5|LINE|L1	NM_173600	283463	Hs.632712	NM_173600		MUC19	MUC-19	mucin 19, oligomeric	protein-coding	NA	NA
siC-2_peak_2059	chr14	36142676	36142993	318	36142871	6	14.0664	6.77502	10.2611	L1PA3|LINE|L1	NR_049735	100886964	Hs.742592	NR_049735		PTCSC3	-	papillary thyroid carcinoma susceptibility candidate 3 (non-protein coding)	ncRNA	NA	NA
siC-2_peak_2169	chr14	71050193	71050512	320	71050386	6	14.0664	6.77502	10.2611	intron (NM_014982, intron 22 of 35)	NM_001308160	22990	Hs.446559	NM_014982	ENSG00000100731	PCNX1	PCNX|PCNXL1|pecanex	pecanex homolog 1 (Drosophila)	protein-coding	NA	NA
siC-2_peak_2249	chr15	20767164	20767493	330	20767352	6	14.0664	6.77502	10.2611	L1PA3|LINE|L1	NR_027992	606	Hs.657985	NR_027992		NBEAP1	BCL8|BCL8A	neurobeachin pseudogene 1	pseudo	NA	NA
siC-2_peak_3691	chr2	159504183	159504509	327	159504330	6	14.0664	6.77502	10.2611	FAM|SINE|Alu	NR_110588	643072	Hs.632541	NR_110587		LOC643072	-	uncharacterized LOC643072	ncRNA	NA	NA
siC-2_peak_3907	chr2	232485975	232486512	538	232486247	6	14.0664	6.77502	10.2611	exon (NM_001290787, exon 2 of 18)	NM_001290787	9427	Hs.26880	NM_004826	ENSG00000171551	ECEL1	DA5D|DINE|ECEX|XCE	endothelin converting enzyme like 1	protein-coding	NA	NA
siC-2_peak_4240	chr3	6764162	6764482	321	6764226	6	14.0664	6.77502	10.2611	L1PA3|LINE|L1	NR_110125	101927347	Hs.333345	NR_110123	ENSG00000226258	GRM7-AS3	-	GRM7 antisense RNA 3	ncRNA	NA	NA
siC-2_peak_545	chr1	178987614	178987950	337	178987835	6	14.0664	6.77502	10.2611	L1PA3|LINE|L1	NM_001324310	9917	Hs.5737	NM_014864	ENSG00000116199	FAM20B	gxk1	FAM20B, glycosaminoglycan xylosylkinase	protein-coding	NA	NA
siC-2_peak_5523	chr5	45931096	45931416	321	45931160	6	14.0664	6.77502	10.2611	L1PA2|LINE|L1	NM_021072	348980	Hs.353176	NM_021072	ENSG00000164588	HCN1	BCNG-1|BCNG1|EIEE24|HAC-2	hyperpolarization activated cyclic nucleotide gated potassium channel 1	protein-coding	NA	NA
siC-2_peak_5759	chr5	97641672	97641998	327	97641747	6	14.0664	6.77502	10.2611	L1PA3|LINE|L1	NR_105028	102546227	Hs.582516	NR_105028	ENSG00000250331	LINC01340	-	long intergenic non-protein coding RNA 1340	ncRNA	NA	NA
siC-2_peak_6010	chr6	2417802	2418122	321	2417958	6	14.0664	6.77502	10.2611	L1HS|LINE|L1	NR_046229	100508120	Hs.188825	NR_046229		GMDS-AS1	-	GMDS antisense RNA 1 (head to head)	ncRNA	NA	NA
siC-2_peak_6213	chr6	80492295	80492614	320	80492436	6	14.0664	6.77502	10.2611	L1PA3|LINE|L1	NM_000056	594	Hs.654441	NM_000056	ENSG00000083123	BCKDHB	BCKDE1B|BCKDH E1-beta|E1B	branched chain keto acid dehydrogenase E1 subunit beta	protein-coding	NA	NA
siC-2_peak_6361	chr6	124706883	124707200	318	124706992	6	14.0664	6.77502	10.2611	L1PA2|LINE|L1	NM_001286398	154214	Hs.12876	NM_152553	ENSG00000146373	RNF217	C6orf172|IBRDC1|OSTL|dJ84N20.1	ring finger protein 217	protein-coding	NA	NA
siC-2_peak_6462	chr6	169195745	169196058	314	169195802	6	14.0664	6.77502	10.2611	L1PA3|LINE|L1	NR_125863	101929504	Hs.147721	NR_125863	ENSG00000261039	LOC101929504	-	uncharacterized LOC101929504	ncRNA	NA	NA
siC-2_peak_7041	chr8	69578368	69578684	317	69578528	6	14.0664	6.77502	10.2611	intron (NM_015170, intron 6 of 22)	NR_132437	23213	Hs.409602	NM_015170	ENSG00000137573	SULF1	SULF-1	sulfatase 1	protein-coding	NA	NA
siC-2_peak_7077	chr8	80472369	80472722	354	80472546	6	14.0664	6.77502	10.2611	L1PA5|LINE|L1	NM_001277145	65986	Hs.591868	NM_023929	ENSG00000205189	ZBTB10	RINZF	zinc finger and BTB domain containing 10	protein-coding	NA	NA
siC-2_peak_7591	chrX	7587621	7587950	330	7587704	6	14.0664	6.77502	10.2611	L1PA3|LINE|L1	NM_013452	26609	Hs.278906	NM_013452	ENSG00000182583	VCX	VCX-10r|VCX-B1|VCX1|VCX10R|VCXB1	variable charge, X-linked	protein-coding	NA	NA
siC-2_peak_8017	chrX	114720529	114720847	319	114720567	6	14.0664	6.77502	10.2611	L1PA2|LINE|L1	NR_031578	100302153		NR_031578	ENSG00000221710	MIR1298	MIRN1298|hsa-mir-1298	microRNA 1298	ncRNA	NA	NA
siC-2_peak_877	chr10	54873965	54874292	328	54874008	6	14.0664	6.77502	10.2611	L1PA3|LINE|L1	NM_001142765	65217	Hs.280209	NM_033056	ENSG00000150275	PCDH15	CDHR15|DFNB23|USH1F	protocadherin related 15	protein-coding	NA	NA
siC-2_peak_1426	chr12	1060195	1060523	329	1060340	7	14.0531	7.50178	10.2521	L1PA3|LINE|L1	NM_001301248	23085	Hs.601216	NM_178039	ENSG00000082805	ERC1	Cast2|ELKS|ERC-1|RAB6IP2	ELKS/RAB6-interacting/CAST family member 1	protein-coding	NA	NA
siC-2_peak_2138	chr14	56441838	56442188	351	56442001	7	14.0531	7.50178	10.2521	L1PA2|LINE|L1	NR_135241	101927690	Hs.385477	NR_135241	ENSG00000258803	LOC101927690	-	uncharacterized LOC101927690	ncRNA	NA	NA
siC-2_peak_3735	chr2	175588585	175588909	325	175588750	7	14.0531	7.50178	10.2521	L1PA2|LINE|L1	NM_001689	518	Hs.429	NM_001689	ENSG00000154518	ATP5G3	P3	ATP synthase, H+ transporting, mitochondrial Fo complex subunit C3 (subunit 9)	protein-coding	NA	NA
siC-2_peak_3748	chr2	182256104	182256454	351	182256250	7	14.0531	7.50178	10.2521	L1PA2|LINE|L1	NM_001258314	5136	Hs.191046	NM_005019	ENSG00000115252	PDE1A	CAM-PDE-1A|HCAM-1|HCAM1|HSPDE1A	phosphodiesterase 1A	protein-coding	NA	NA
siC-2_peak_5609	chr5	54806454	54806784	331	54806705	7	14.0531	7.50178	10.2521	L1PA2|LINE|L1	NR_104658	102467080	Hs.637409	NR_104658		LOC102467080	-	uncharacterized LOC102467080	ncRNA	NA	NA
siC-2_peak_808	chr10	32640905	32641226	322	32641057	7	14.0531	7.50178	10.2521	L1PA4|LINE|L1	NR_109827	79741	Hs.585464	NM_024688	ENSG00000150076	CCDC7	BIOT2|BioT2-A|BioT2-B|BioT2-C|C10orf68	coiled-coil domain containing 7	protein-coding	NA	NA
siC-2_peak_4615	chr3	141953653	141953977	325	141953872	8	14.0333	8.06632	10.2334	intron (NM_001178139, intron 11 of 12)	NM_001178140	7029	Hs.379018	NM_006286	ENSG00000114126	TFDP2	DP2	transcription factor Dp-2	protein-coding	NA	NA
siC-2_peak_142	chr1	54852144	54852511	368	54852357	12	13.9298	8.67763	10.1306	exon (NM_014762, exon 9 of 9)	NM_014762	1718	Hs.498727	NM_014762	ENSG00000116133	DHCR24	DCE|Nbla03646|SELADIN1|seladin-1	24-dehydrocholesterol reductase	protein-coding	NA	NM_014762
siC-2_peak_3760	chr2	186191238	186191786	549	186191508	11	13.9153	8.71463	10.1163	AluJb|SINE|Alu	NR_110218	101927217	Hs.130011	NR_110218	ENSG00000237877	LINC01473	-	long intergenic non-protein coding RNA 1473	ncRNA	NA	NA
siC-2_peak_8204	chrX	154842828	154843177	350	154843120	6	13.8982	6.7626	10.0993	L1PA5|LINE|L1	NM_001162936	100132963	Hs.220762	NM_001162936	ENSG00000203870	SMIM9	CXorf68	small integral membrane protein 9	protein-coding	NA	NA
siC-2_peak_1840	chr13	49730640	49730959	320	49730796	9	13.8811	8.41399	10.0824	AluY|SINE|Alu	NM_032565	84650	Hs.433278	NM_032565	ENSG00000123179	EBPL	EBRP	emopamil binding protein like	protein-coding	NA	NA
siC-2_peak_4161	chr21	43416719	43417087	369	43416924	9	13.8811	8.41399	10.0824	exon (NM_173354, exon 14 of 14).2	NM_173354	150094	Hs.282113	NM_173354	ENSG00000142178	SIK1	MSK|SIK|SIK-1|SNF1LK	salt inducible kinase 1	protein-coding	NA	NM_001320643-HOMER2
siC-2_peak_2295	chr15	41009245	41009563	319	41009307	6	13.8175	6.75641	10.0201	L1PA3|LINE|L1	NM_024111	79094	Hs.155569	NM_024111	ENSG00000128965	CHAC1	-	ChaC glutathione specific gamma-glutamylcyclotransferase 1	protein-coding	NA	NA
siC-2_peak_4606	chr3	137309019	137309349	331	137309209	7	13.8152	7.46855	10.0181	L1PA3|LINE|L1	NM_144717	53833	Hs.61232	NM_144717	ENSG00000174564	IL20RB	DIRS1|FNDC6|IL-20R2	interleukin 20 receptor subunit beta	protein-coding	NA	NA
siC-2_peak_692	chr1	239623531	239623870	340	239623670	7	13.8152	7.46855	10.0181	L1HS|LINE|L1	NM_000740	1131	Hs.7138	NM_000740	ENSG00000133019	CHRM3	EGBRS|HM3|PBS	cholinergic receptor muscarinic 3	protein-coding	NA	NA
siC-2_peak_5232	chr4	136293548	136293868	321	136293705	6	13.778	6.75332	9.98185	L1HS|LINE|L1	NR_103763	100507528	Hs.518987	NR_103762	ENSG00000248330	LINC00613	-	long intergenic non-protein coding RNA 613	ncRNA	NA	NA
siC-2_peak_3222	chr19	29985120	29985426	307	29985141	13	13.7362	8.43505	9.94061	exon (NM_001252641, exon 3 of 11)	NM_003796	8725	Hs.466391	NM_003796	ENSG00000105176	URI1	C19orf2|NNX3|PPP1R19|RMP|URI	URI1, prefoldin like chaperone	protein-coding	NA	NA
siC-2_peak_1186	chr11	48847302	48847631	330	48847400	8	13.7159	7.99528	9.92041	L1PA2|LINE|L1	NM_001206626	283116	Hs.448644	NM_001206626	ENSG00000182053	TRIM49B	-	tripartite motif containing 49B	protein-coding	NA	NA
siC-2_peak_2022	chr14	24002000	24002331	332	24002059	8	13.7159	7.99528	9.92041	L1PA2|LINE|L1	NM_001277864	728635	Hs.647569	NM_001082488		DHRS4L1	SDR25C4	dehydrogenase/reductase 4 like 1	protein-coding	NA	NA
siC-2_peak_2206	chr14	83169560	83169881	322	83169669	8	13.7159	7.99528	9.92041	L1HS|LINE|L1	NR_110074	101928559	Hs.525499	NR_110074	ENSG00000258977	LINC01467	-	long intergenic non-protein coding RNA 1467	ncRNA	NA	NA
siC-2_peak_2219	chr14	86878353	86878687	335	86878519	8	13.7159	7.99528	9.92041	L1PA3|LINE|L1	NR_038445	283585	Hs.381998	NR_038445	ENSG00000258804	LINC01148	-	long intergenic non-protein coding RNA 1148	ncRNA	NA	NA
siC-2_peak_3409	chr2	57282055	57282373	319	57282216	8	13.7159	7.99528	9.92041	L1PA3|LINE|L1	NM_001288837	7444	Hs.715298	NM_006296	ENSG00000028116	VRK2	-	vaccinia related kinase 2	protein-coding	NA	NA
siC-2_peak_4446	chr3	83964411	83964741	331	83964555	8	13.7159	7.99528	9.92041	L1PA3|LINE|L1	NR_033860	440970	Hs.411049	NR_033860	ENSG00000242641	LINC00971	-	long intergenic non-protein coding RNA 971	ncRNA	NA	NA
siC-2_peak_4843	chr4	27375708	27376040	333	27375807	8	13.7159	7.99528	9.92041	L1PA2|LINE|L1	NR_125921	101929199	Hs.570815	NR_125921	ENSG00000249699	LOC101929199	-	uncharacterized LOC101929199	ncRNA	NA	NA
siC-2_peak_4961	chr4	61971166	61971504	339	61971312	8	13.7159	7.99528	9.92041	L1PA3|LINE|L1	NR_110595	101927186	Hs.723269	NR_110595		ADGRL3-AS1	LPHN3-AS1	adhesion G protein-coupled receptor L3 antisense RNA 1	ncRNA	NA	NA
siC-2_peak_5336	chr4	166603476	166604025	550	166603751	12	13.7128	8.56183	9.92041	L1MC1|LINE|L1	NM_001204353	50859	Hs.481133	NM_016950	ENSG00000196104	SPOCK3	HSAJ1454|TES-3|TICN3	SPARC/osteonectin, cwcv and kazal like domains proteoglycan 3	protein-coding	NA	NA
siC-2_peak_5659	chr5	68701920	68702248	329	68702061	8	13.7159	7.99528	9.92041	L1PA3|LINE|L1	NR_130778	101928885	Hs.630474	NR_130778		LOC101928885	-	uncharacterized LOC101928885	ncRNA	NA	NA
siC-2_peak_5755	chr5	96731523	96731871	349	96731638	8	13.7159	7.99528	9.92041	L1PA2|LINE|L1	NR_104285	831	Hs.436186	NM_001750	ENSG00000153113	CAST	BS-17|PLACK	calpastatin	protein-coding	NA	NA
siC-2_peak_6285	chr6	100368771	100369095	325	100368949	8	13.7159	7.99528	9.92041	L1PA3|LINE|L1	NM_005068	6492	Hs.520293	NM_005068	ENSG00000112246	SIM1	bHLHe14	single-minded family bHLH transcription factor 1	protein-coding	NA	NA
siC-2_peak_7236	chr8	129989645	129989988	344	129989802	8	13.7159	7.99528	9.92041	L1PA4|LINE|L1	NR_049826	100847051		NR_049826	ENSG00000264653	MIR5194	mir-5194	microRNA 5194	ncRNA	NA	NA
siC-2_peak_7589	chrX	6583862	6584389	528	6584127	8	13.7159	7.99528	9.92041	L1PA2|LINE|L1	NM_016379	51481	Hs.170076	NM_016379	ENSG00000169059	VCX3A	VCX-8r|VCX-A|VCX3|VCX8R|VCXA	variable charge, X-linked 3A	protein-coding	NA	NA
siC-2_peak_810	chr10	32670400	32670760	361	32670507	8	13.7159	7.99528	9.92041	L1PA3|LINE|L1	NR_109827	79741	Hs.585464	NM_024688	ENSG00000150076	CCDC7	BIOT2|BioT2-A|BioT2-B|BioT2-C|C10orf68	coiled-coil domain containing 7	protein-coding	NA	NA
siC-2_peak_842	chr10	44482834	44483172	339	44482895	8	13.7159	7.99528	9.92041	L1PA2|LINE|L1	NM_001277990	6387	Hs.522891	NM_000609	ENSG00000107562	CXCL12	IRH|PBSF|SCYB12|SDF1|TLSF|TPAR1	C-X-C motif chemokine ligand 12	protein-coding	NA	NA
siC-2_peak_5740	chr5	92185006	92185554	549	92185272	11	13.7088	8.61634	9.91745	AluYa5|SINE|Alu	NM_020801	57561	Hs.24684	NM_020801	ENSG00000113369	ARRDC3	TLIMP	arrestin domain containing 3	protein-coding	NA	NA
siC-2_peak_721	chr1	248867083	248867396	314	248867115	11	13.7088	8.61634	9.91745	L1MA7|LINE|L1	NM_017865	55657	Hs.377705	NM_017865	ENSG00000171163	ZNF692	AREBP|Zfp692	zinc finger protein 692	protein-coding	NA	NA
siC-2_peak_1040	chr10	123340177	123340484	308	123340197	6	13.6623	6.74406	9.87143	L1PA3|LINE|L1	NM_001007793	9184	Hs.418533	NM_004725	ENSG00000154473	BUB3	BUB3L|hBUB3	BUB3, mitotic checkpoint protein	protein-coding	NA	NA
siC-2_peak_1406	chr11	127287136	127287470	335	127287350	6	13.6623	6.74406	9.87143	L1PA2|LINE|L1	NR_120580	101929497	Hs.737442	NR_120580	ENSG00000273409	LOC101929497	-	uncharacterized LOC101929497	ncRNA	NA	NA
siC-2_peak_1413	chr11	130941335	130941652	318	130941540	6	13.6623	6.74406	9.87143	L1PA3|LINE|L1	NM_001347920	399979	Hs.444024	NM_014758	ENSG00000120451	SNX19	CHET8	sorting nexin 19	protein-coding	NA	NA
siC-2_peak_187	chr1	69995422	69995743	322	69995549	6	13.6623	6.74406	9.87143	L1PA3|LINE|L1	NR_023916	5301	Hs.654711	NR_023916	ENSG00000229359	PIN1P1	PIN1L	peptidylprolyl cis/trans isomerase, NIMA-interacting 1 pseudogene 1	pseudo	NA	NA
siC-2_peak_2105	chr14	46419033	46419343	311	46419242	6	13.6623	6.74406	9.87143	L1PA3|LINE|L1	NR_102700	100506412	Hs.207545	NR_102699	ENSG00000258700	LINC00871	-	long intergenic non-protein coding RNA 871	ncRNA	NA	NA
siC-2_peak_4639	chr3	153345031	153345360	330	153345263	6	13.6623	6.74406	9.87143	L1PA3|LINE|L1	NM_001101337	152118	Hs.58586	NM_001101337		C3orf79	-	chromosome 3 open reading frame 79	protein-coding	NA	NA
siC-2_peak_4767	chr3	192960311	192960624	314	192960335	6	13.6623	6.74406	9.87143	L1PA3|LINE|L1	NM_178496	151963	Hs.151443	NM_178496	ENSG00000180611	MB21D2	C3orf59	Mab-21 domain containing 2	protein-coding	NA	NA
siC-2_peak_4794	chr4	10513900	10514239	340	10514034	6	13.6623	6.74406	9.87143	L1PA2|LINE|L1	NM_053042	85460	Hs.455089	NM_053042	ENSG00000178163	ZNF518B	-	zinc finger protein 518B	protein-coding	NA	NA
siC-2_peak_5742	chr5	92271973	92272298	326	92272180	6	13.6623	6.74406	9.87143	L1PA3|LINE|L1	NM_020801	57561	Hs.24684	NM_020801	ENSG00000113369	ARRDC3	TLIMP	arrestin domain containing 3	protein-coding	NA	NA
siC-2_peak_5985	chr5	173854794	173855207	414	173855005	6	13.6623	6.74406	9.87143	AluSx1|SINE|Alu	NM_001308189	80315	Hs.127126	NM_030627	ENSG00000113742	CPEB4	CPE-BP4|hCPEB-4	cytoplasmic polyadenylation element binding protein 4	protein-coding	NA	NA
siC-2_peak_6203	chr6	76105634	76105958	325	76105866	6	13.6623	6.74406	9.87143	L1PA2|LINE|L1	NM_001282368	3617	Hs.590893	NM_001563	ENSG00000112706	IMPG1	GP147|IPM150|SPACR|VMD4	interphotoreceptor matrix proteoglycan 1	protein-coding	NA	NA
siC-2_peak_6629	chr7	68539857	68540168	312	68540005	6	13.6623	6.74406	9.87143	Intergenic	NR_120514	102723427	Hs.583491	NR_120514	ENSG00000225209	LOC102723427	-	uncharacterized LOC102723427	ncRNA	NA	NA
siC-2_peak_6741	chr7	110265905	110266231	327	110265994	6	13.6623	6.74406	9.87143	L1PA2|LINE|L1	NR_003024	442720	Hs.530096	NR_003024	ENSG00000237064	EIF3IP1	RG208K23	eukaryotic translation initiation factor 3 subunit I pseudogene 1	pseudo	NA	NA
siC-2_peak_7135	chr8	99220818	99221138	321	99220987	6	13.6623	6.74406	9.87143	L1HS|LINE|L1	NM_181661	157680	Hs.191540	NM_015243	ENSG00000132549	VPS13B	CHS1|COH1	vacuolar protein sorting 13 homolog B	protein-coding	NA	NA
siC-2_peak_7707	chrX	45604368	45604685	318	45604424	6	13.6623	6.74406	9.87143	L1PA2|LINE|L1	NR_104645	101927528	Hs.550772	NR_104644	ENSG00000229563	LINC01204	-	long intergenic non-protein coding RNA 1204	ncRNA	NA	NA
siC-2_peak_7978	chrX	104914591	104914913	323	104914732	6	13.6623	6.74406	9.87143	L1PA3|LINE|L1	NM_031274	56157	Hs.567543	NM_031274	ENSG00000268629	TEX13A	-	testis expressed 13A	protein-coding	NA	NA
siC-2_peak_8043	chrX	121273835	121274195	361	121274017	6	13.6623	6.74406	9.87143	L1PA3|LINE|L1	NR_037444	100500869		NR_037444	ENSG00000265456	MIR3672	-	microRNA 3672	ncRNA	NA	NA
siC-2_peak_2165	chr14	69885970	69886285	316	69886059	20	13.6087	6.66241	9.82113	intron (NM_022137, intron 1 of 11)	NM_001034852	64093	Hs.497349	NM_022137	ENSG00000198732	SMOC1	OAS	SPARC related modular calcium binding 1	protein-coding	NA	NA
siC-2_peak_3122	chr19	4247611	4247918	308	4247783	7	13.5928	7.43562	9.80532	MER68B|LTR|ERVL	NM_018074	55702	Hs.21811	NM_018074	ENSG00000105248	CCDC94	-	coiled-coil domain containing 94	protein-coding	NA	NA
siC-2_peak_6997	chr8	53695180	53695504	325	53695322	7	13.5928	7.43562	9.80532	L1PA3|LINE|L1	NM_213620	51606	Hs.491737	NM_015941	ENSG00000047249	ATP6V1H	CGI-11|MSTP042|NBP1|SFD|SFDalpha|SFDbeta|VMA13	ATPase H+ transporting V1 subunit H	protein-coding	NA	NA
siC-2_peak_5752	chr5	96007907	96008213	307	96007921	12	13.5505	8.47416	9.76392	MLT1A|LTR|ERVL-MaLR	NM_012081	22936	Hs.192221	NM_012081	ENSG00000118985	ELL2	-	elongation factor for RNA polymerase II 2	protein-coding	NA	NA
siC-2_peak_3731	chr2	174557855	174558183	329	174557972	9	13.5396	8.30423	9.75312	promoter-TSS (NR_104080).8	NR_125730	103625684		NR_125730	ENSG00000207357	RNU6-2	U6-2	RNA, U6 small nuclear 2	snRNA	NR_004394-HOMER8	NR_004394-HOMER8
siC-2_peak_669	chr1	228628171	228628472	302	228628324	14	13.5335	8.11584	9.74732	promoter-TSS (NR_023371)	NR_023371	100169760		NR_023371	ENSG00000201321	RNA5S9	RN5S9	RNA, 5S ribosomal 9	rRNA	NR_023371	NR_023371
siC-2_peak_6212	chr6	80064530	80065038	509	80064769	10	13.4962	8.47161	9.71027	Intergenic	NM_001318975	594	Hs.654441	NM_000056	ENSG00000083123	BCKDHB	BCKDE1B|BCKDH E1-beta|E1B	branched chain keto acid dehydrogenase E1 subunit beta	protein-coding	NA	NA
siC-2_peak_4151	chr21	36836331	36836693	363	36836482	6	13.4789	6.72868	9.69309	L1PA3|LINE|L1	NM_001242784	3141	Hs.371350	NM_000411	ENSG00000159267	HLCS	HCS	holocarboxylase synthetase	protein-coding	NA	NA
siC-2_peak_1106	chr11	22016018	22016368	351	22016164	7	13.4751	7.41743	9.68929	L1PA2|LINE|L1	NM_001142649	203859	Hs.154329	NM_213599	ENSG00000171714	ANO5	GDD1|LGMD2L|TMEM16E	anoctamin 5	protein-coding	NA	NA
siC-2_peak_1111	chr11	22706332	22706656	325	22706418	7	13.4751	7.41743	9.68929	L1PA3|LINE|L1	NM_005256	2620	Hs.711297	NM_005256	ENSG00000148935	GAS2	-	growth arrest specific 2	protein-coding	NA	NA
siC-2_peak_1116	chr11	23298178	23298526	349	23298331	7	13.4751	7.41743	9.68929	L1PA2|LINE|L1	NR_107021	102465860		NR_107021	ENSG00000275868	MIR8054	hsa-mir-8054	microRNA 8054	ncRNA	NA	NA
siC-2_peak_1165	chr11	37900565	37900899	335	37900739	7	13.4751	7.41743	9.68929	L1PA3|LINE|L1	NR_135110	105376633	Hs.135690	NR_135110	ENSG00000254516	LOC105376633	-	uncharacterized LOC105376633	ncRNA	NA	NA
siC-2_peak_1244	chr11	64706191	64706519	329	64706284	7	13.4751	7.41743	9.68929	L1PA5|LINE|L1	NM_138732	9379	Hs.372938	NM_015080	ENSG00000110076	NRXN2	-	neurexin 2	protein-coding	NA	NA
siC-2_peak_1732	chr12	118657903	118658216	314	118658074	7	13.4751	7.41743	9.68929	L1PA3|LINE|L1	NR_134998	105370014	Hs.550870	NR_134998	ENSG00000256750	LOC105370014	-	uncharacterized LOC105370014	ncRNA	NA	NA
siC-2_peak_1794	chr13	36008236	36008604	369	36008424	7	13.4751	7.41743	9.68929	L1PA2|LINE|L1	NM_001330071	9201	Hs.507755	NM_004734	ENSG00000133083	DCLK1	CL1|CLICK1|DCAMKL1|DCDC3A|DCLK	doublecortin like kinase 1	protein-coding	NA	NA
siC-2_peak_209	chr1	76999509	76999826	318	76999665	7	13.4751	7.41743	9.68929	L1PA2|LINE|L1	NR_106978	102466995		NR_106978	ENSG00000276081	MIR7156	hsa-mir-7156	microRNA 7156	ncRNA	NA	NA
siC-2_peak_2319	chr15	51583156	51583477	322	51583317	7	13.4751	7.41743	9.68929	L1HS|LINE|L1	NM_001174117	23312	Hs.511386	NM_015263	ENSG00000104093	DMXL2	PEPNS|RC3	Dmx like 2	protein-coding	NA	NA
siC-2_peak_2920	chr17	80468135	80469249	1115	80468391	7	13.4751	7.41743	9.68929	3' UTR (NM_002522, exon 5 of 5)	NM_002522	4884	Hs.514556	NM_002522	ENSG00000171246	NPTX1	NP1	neuronal pentraxin 1	protein-coding	NA	NA
siC-2_peak_3250	chr19	44220688	44221007	320	44220913	7	13.4751	7.41743	9.68929	L1PA3|LINE|L1	NM_001289166	7770	Hs.298089	NM_182490	ENSG00000131115	ZNF227	-	zinc finger protein 227	protein-coding	NA	NA
siC-2_peak_3475	chr2	81607694	81608015	322	81607812	7	13.4751	7.41743	9.68929	L1HS|LINE|L1	NR_110161	100507201	Hs.98589	NR_110161		LINC01815	-	long intergenic non-protein coding RNA 1815	ncRNA	NA	NA
siC-2_peak_3619	chr2	134820047	134820377	331	134820214	7	13.4751	7.41743	9.68929	L1PA3|LINE|L1	NM_001307983	130013	Hs.655728	NM_138326	ENSG00000153086	ACMSD	-	aminocarboxymuconate semialdehyde decarboxylase	protein-coding	NA	NA
siC-2_peak_3755	chr2	185585905	185586222	318	185586044	7	13.4751	7.41743	9.68929	L1PA2|LINE|L1	NR_110215	101927196	Hs.244783	NR_110214	ENSG00000226747	LOC101927196	-	uncharacterized LOC101927196	ncRNA	NA	NA
siC-2_peak_3771	chr2	187910643	187910961	319	187910683	7	13.4751	7.41743	9.68929	L1PA2|LINE|L1	NM_001329239	7035	Hs.516578	NM_006287	ENSG00000003436	TFPI	EPI|LACI|TFI|TFPI1	tissue factor pathway inhibitor	protein-coding	NA	NA
siC-2_peak_4327	chr3	39984261	39984595	335	39984439	7	13.4751	7.41743	9.68929	L1PA3|LINE|L1	NM_001284426	25924	Hs.594535	NM_015460	ENSG00000170011	MYRIP	SLAC2-C|SLAC2C	myosin VIIA and Rab interacting protein	protein-coding	NA	NA
siC-2_peak_4365	chr3	53921766	53922106	341	53921981	7	13.4751	7.41743	9.68929	L1PA2|LINE|L1	NM_021237	58515	Hs.58471	NM_021237	ENSG00000113811	SELENOK	HSPC030|HSPC297|SELK	selenoprotein K	protein-coding	NA	NA
siC-2_peak_4461	chr3	87902623	87902943	321	87902836	7	13.4751	7.41743	9.68929	L1PA3|LINE|L1	NM_000866	3355	Hs.248136	NM_000866	ENSG00000179097	HTR1F	5-HT-1F|5-HT1F|5HT6|HTR1EL|MR77	5-hydroxytryptamine receptor 1F	protein-coding	NA	NA
siC-2_peak_4605	chr3	137168348	137168670	323	137168453	7	13.4751	7.41743	9.68929	L1PA3|LINE|L1	NM_144717	53833	Hs.61232	NM_144717	ENSG00000174564	IL20RB	DIRS1|FNDC6|IL-20R2	interleukin 20 receptor subunit beta	protein-coding	NA	NA
siC-2_peak_4694	chr3	165316071	165316409	339	165316240	7	13.4751	7.41743	9.68929	L1PA2|LINE|L1	NR_125764	103695433	Hs.570689	NR_125764		LINC01322	-	long intergenic non-protein coding RNA 1322	ncRNA	NA	NA
siC-2_peak_4741	chr3	180424918	180425249	332	180425014	7	13.4751	7.41743	9.68929	L1PA3|LINE|L1	NR_132416	100505609	Hs.518427	NR_132416	ENSG00000241696	LINC02053	-	long intergenic non-protein coding RNA 2053	ncRNA	NA	NA
siC-2_peak_5171	chr4	117129296	117129613	318	117129335	7	13.4751	7.41743	9.68929	L1PA3|LINE|L1	NM_152402	133022	Hs.570737	NM_152402	ENSG00000174599	TRAM1L1	-	translocation associated membrane protein 1-like 1	protein-coding	NA	NA
siC-2_peak_5203	chr4	125915516	125915856	341	125915705	7	13.4751	7.41743	9.68929	L1PA2|LINE|L1	NR_031746	100302267		NR_031746	ENSG00000283550	MIR2054	hsa-mir-2054	microRNA 2054	ncRNA	NA	NA
siC-2_peak_5258	chr4	143725205	143725535	331	143725273	7	13.4751	7.41743	9.68929	L1PA2|LINE|L1	NM_001168235	166752	Hs.252714	NM_001168235	ENSG00000183090	FREM3	-	FRAS1 related extracellular matrix 3	protein-coding	NA	NA
siC-2_peak_5356	chr4	173628124	173628443	320	173628307	7	13.4751	7.41743	9.68929	L1PA3|LINE|L1	NR_003679	79804	Hs.61435	NR_003679	ENSG00000237125	HAND2-AS1	DEIN|NBLA00301|UPH	HAND2 antisense RNA 1 (head to head)	ncRNA	NA	NA
siC-2_peak_5414	chr5	9584194	9584538	345	9584331	7	13.4751	7.41743	9.68929	L1PA3|LINE|L1	NR_003689	100113384		NR_003689		SNORD123	-	small nucleolar RNA, C/D box 123	snoRNA	NA	NA
siC-2_peak_5483	chr5	34223049	34223368	320	34223272	7	13.4751	7.41743	9.68929	L1PA3|LINE|L1	NR_037951	100534612	Hs.171929	NR_037951	ENSG00000273294	C1QTNF3-AMACR	-	C1QTNF3-AMACR readthrough (NMD candidate)	ncRNA	NA	NA
siC-2_peak_5643	chr5	63518604	63518927	324	63518669	7	13.4751	7.41743	9.68929	L1PA3|LINE|L1	NM_000524	3350	Hs.247940	NM_000524	ENSG00000178394	HTR1A	5-HT-1A|5-HT1A|5HT1a|ADRB2RL1|ADRBRL1|G-21|PFMCD	5-hydroxytryptamine receptor 1A	protein-coding	NA	NA
siC-2_peak_5762	chr5	98278124	98278454	331	98278298	7	13.4751	7.41743	9.68929	L1PA2|LINE|L1	NM_001012761	285704	Hs.526902	NM_173670	ENSG00000174136	RGMB	DRAGON	repulsive guidance molecule family member b	protein-coding	NA	NA
siC-2_peak_5901	chr5	145418748	145419079	332	145418939	7	13.4751	7.41743	9.68929	L1PA2|LINE|L1	NM_205846	153768	Hs.314261	NM_138492	ENSG00000186314	PRELID2	-	PRELI domain containing 2	protein-coding	NA	NA
siC-2_peak_5922	chr5	152886485	152886806	322	152886649	7	13.4751	7.41743	9.68929	L1HS|LINE|L1	NR_109877	101927134	Hs.531423	NR_109877	ENSG00000249484	LINC01470	-	long intergenic non-protein coding RNA 1470	ncRNA	NA	NA
siC-2_peak_6016	chr6	6185172	6185499	328	6185348	7	13.4751	7.41743	9.68929	L1PA2|LINE|L1	NR_107007	102466866		NR_107007	ENSG00000263572	MIR7853	hsa-mir-7853	microRNA 7853	ncRNA	NA	NA
siC-2_peak_6124	chr6	55641921	55642244	324	55641972	7	13.4751	7.41743	9.68929	L1PA2|LINE|L1	NM_019036	54511	Hs.147054	NM_019036	ENSG00000146151	HMGCLL1	bA418P12.1|er-cHL	3-hydroxymethyl-3-methylglutaryl-CoA lyase like 1	protein-coding	NA	NA
siC-2_peak_6207	chr6	77872589	77872902	314	77872722	7	13.4751	7.41743	9.68929	L1PA3|LINE|L1	NM_001322247	101928601	Hs.544538	NM_001282136	ENSG00000269964	MEI4	-	meiotic double-stranded break formation protein 4	protein-coding	NA	NA
siC-2_peak_6484	chr7	8726374	8726704	331	8726486	7	13.4751	7.41743	9.68929	L1PA3|LINE|L1	NM_152745	30010	Hs.487564	NM_152745	ENSG00000122584	NXPH1	NPH1|Nbla00697	neurexophilin 1	protein-coding	NA	NA
siC-2_peak_6511	chr7	17243788	17244120	333	17243959	7	13.4751	7.41743	9.68929	L1PA3|LINE|L1	NM_001621	196	Hs.171189	NM_001621	ENSG00000106546	AHR	bHLHe76	aryl hydrocarbon receptor	protein-coding	NA	NA
siC-2_peak_6640	chr7	75706662	75707003	342	75706918	7	13.4751	7.41743	9.68929	L1HS|LINE|L1	NM_001243198	3092	Hs.329266	NM_005338	ENSG00000127946	HIP1	HIP-I|ILWEQ|SHON|SHONbeta|SHONgamma	huntingtin interacting protein 1	protein-coding	NA	NA
siC-2_peak_6723	chr7	104128554	104128873	320	104128755	7	13.4751	7.41743	9.68929	L1PA3|LINE|L1	NM_181747	5001	Hs.432948	NM_002553	ENSG00000164815	ORC5	ORC5L|ORC5P|ORC5T|PPP1R117	origin recognition complex subunit 5	protein-coding	NA	NA
siC-2_peak_6791	chr7	131914497	131914825	329	131914636	7	13.4751	7.41743	9.68929	L1PA3|LINE|L1	NR_110836	101928782	Hs.571369	NR_110836	ENSG00000224865	LOC101928782	-	uncharacterized LOC101928782	ncRNA	NA	NA
siC-2_peak_7117	chr8	92484173	92484510	338	92484231	7	13.4751	7.41743	9.68929	L1PA3|LINE|L1	NR_125827	102724710	Hs.125714	NR_125827	ENSG00000253634	LOC102724710	-	uncharacterized LOC102724710	ncRNA	NA	NA
siC-2_peak_715	chr1	248065464	248065803	340	248065564	7	13.4751	7.41743	9.68929	L1PA3|LINE|L1	NM_001004687	391192	Hs.690412	NM_001004687	ENSG00000198128	OR2L3	-	olfactory receptor family 2 subfamily L member 3	protein-coding	NA	NA
siC-2_peak_7349	chr9	22734807	22735135	329	22734921	7	13.4751	7.41743	9.68929	L1PA3|LINE|L1	NR_038977	441389		NR_038977	ENSG00000234840	LINC01239	-	long intergenic non-protein coding RNA 1239	ncRNA	NA	NA
siC-2_peak_7595	chrX	8747404	8747721	318	8747583	7	13.4751	7.41743	9.68929	Intergenic	NM_000216	3730	Hs.521869	NM_000216	ENSG00000011201	ANOS1	ADMLX|HH1|HHA|KAL|KAL1|KALIG-1|KMS|WFDC19	anosmin 1	protein-coding	NA	NA
siC-2_peak_7608	chrX	13132327	13132658	332	13132456	7	13.4751	7.41743	9.68929	L1PA3|LINE|L1	NM_174901	171484	Hs.667546	NM_174901	ENSG00000187268	FAM9C	TEX39C	family with sequence similarity 9 member C	protein-coding	NA	NA
siC-2_peak_773	chr10	20971465	20971815	351	20971625	7	13.4751	7.41743	9.68929	AluY|SINE|Alu	NM_006393	10529	Hs.5025	NM_006393	ENSG00000078114	NEBL	LASP2|LNEBL	nebulette	protein-coding	NA	NA
siC-2_peak_7793	chrX	67108233	67108551	319	67108371	7	13.4751	7.41743	9.68929	L1PA3|LINE|L1	NM_000044	367	Hs.76704	NM_000044	ENSG00000169083	AR	AIS|AR8|DHTR|HUMARA|HYSP1|KD|NR3C4|SBMA|SMAX1|TFM	androgen receptor	protein-coding	NA	NA
siC-2_peak_7822	chrX	71603727	71604118	392	71603932	7	13.4751	7.41743	9.68929	exon (NM_052957, exon 8 of 13)	NM_001504	2833	Hs.198252	NM_001504	ENSG00000186810	CXCR3	CD182|CD183|CKR-L2|CMKAR3|GPR9|IP10-R|Mig-R|MigR	C-X-C motif chemokine receptor 3	protein-coding	NA	NA
siC-2_peak_7919	chrX	86446324	86446645	322	86446488	7	13.4751	7.41743	9.68929	L1HS|LINE|L1	NM_001139515	117154	Hs.86603	NM_053281	ENSG00000126733	DACH2	-	dachshund family transcription factor 2	protein-coding	NA	NA
siC-2_peak_7947	chrX	97509529	97509857	329	97509700	7	13.4751	7.41743	9.68929	L1PA3|LINE|L1	NR_125391	10824	Hs.654372	NR_125391	ENSG00000236256	DIAPH2-AS1	EPAG	DIAPH2 antisense RNA 1	ncRNA	NA	NA
siC-2_peak_8087	chrX	127842399	127842716	318	127842524	7	13.4751	7.41743	9.68929	L1PA3|LINE|L1	NM_138289	139741	Hs.680125	NM_138289	ENSG00000123165	ACTRT1	AIP1|ARIP1|ARPT1|HSD27	actin related protein T1	protein-coding	NA	NA
siC-2_peak_8185	chrX	150131429	150131755	327	150131613	7	13.4751	7.41743	9.68929	L1PA2|LINE|L1	NR_031748	100313839		NR_031748	ENSG00000252454	MIR2114	-	microRNA 2114	ncRNA	NA	NA
siC-2_peak_8281	chrY	20958734	20959064	331	20958892	7	13.4751	7.41743	9.68929	L1HS|LINE|L1	NM_001039567	140032	Hs.367761	NM_001039567	ENSG00000280969	RPS4Y2	RPS4Y2P	ribosomal protein S4, Y-linked 2	protein-coding	NA	NA
siC-2_peak_865	chr10	51512213	51512543	331	51512335	7	13.4751	7.41743	9.68929	L1PA2|LINE|L1	NM_015235	23283	Hs.591358	NM_015235	ENSG00000177613	CSTF2T	CstF-64T	cleavage stimulation factor subunit 2 tau variant	protein-coding	NA	NA
siC-2_peak_971	chr10	98802341	98802667	327	98802456	7	13.4751	7.41743	9.68929	L1PA3|LINE|L1	NR_106762	102465253		NR_106762	ENSG00000274056	MIR6507	hsa-mir-6507	microRNA 6507	ncRNA	NA	NA
siC-2_peak_6730	chr7	107769953	107770507	555	107770231	14	13.4204	8.04744	9.64681	(T)n|Simple_repeat|Simple_repeat	NR_144537	101927974	Hs.432792	NR_144536		LOC101927974	-	uncharacterized LOC101927974	ncRNA	NA	NA
siC-2_peak_2888	chr17	60977511	60977833	323	60977550	6	13.4086	6.72255	9.63503	L1PA3|LINE|L1	NM_017679	54828	Hs.655028	NM_017679	ENSG00000141376	BCAS3	GAOB1|MAAB	BCAS3, microtubule associated cell migration factor	protein-coding	NA	NA
siC-2_peak_1077	chr11	11198822	11199150	329	11198962	7	13.384	7.40298	9.61071	L1PA3|LINE|L1	NM_001256686	283106	Hs.654675	NM_001256686	ENSG00000254598	CSNK2A3	CSNK2A1P	casein kinase 2 alpha 3	protein-coding	NA	NA
siC-2_peak_2258	chr15	23805210	23805749	540	23805477	7	13.384	7.40298	9.61071	L1PA3|LINE|L1	NM_002487	4692	Hs.50130	NM_002487	ENSG00000182636	NDN	HsT16328|PWCR	necdin, MAGE family member	protein-coding	NA	NA
siC-2_peak_5889	chr5	142041467	142041777	311	142041571	7	13.384	7.40298	9.61071	L1PA3|LINE|L1	NM_005471	10007	Hs.633853	NM_005471	ENSG00000113552	GNPDA1	GNP1|GNPDA|GNPI|GPI|HLN	glucosamine-6-phosphate deaminase 1	protein-coding	NA	NA
siC-2_peak_2418	chr16	2332608	2332923	316	2332672	17	13.3661	7.26814	9.59362	intron (NM_001089, intron 1 of 32)	NM_001089	21	Hs.26630	NM_001089	ENSG00000167972	ABCA3	ABC-C|ABC3|EST111653|LBM180|SMDP3	ATP binding cassette subfamily A member 3	protein-coding	NA	NA
siC-2_peak_3140	chr19	20124860	20125209	350	20125127	17	13.3661	7.26814	9.59362	Intergenic	NM_052852	90649	Hs.590991	NM_052852	ENSG00000256229	ZNF486	KRBO2	zinc finger protein 486	protein-coding	NA	NA
[truncated: 6,431 more rows]

## Sheet: shMETLL14
peak_id	chr	start	end	length	abs_summit	pileup	-log10(pvalue)	fold_enrichment	-log10(qvalue)	Detailed Annotation	Nearest PromoterID	Entrez ID	Nearest Unigene	Nearest Refseq	Nearest Ensembl	Gene Name	Gene Alias	Gene Description	Gene Type	start_codon	stop_codon
[truncated: 7,823 more rows]
