# Supplementary material for: Upregulation of METTL14 mediates the elevation of PERP mRNA N6 adenosine methylation promoting the growth and metastasis of pancreatic cancer
Source: Mol Cancer. 2020 Aug 25;19:130. doi: 10.1186/s12943-020-01249-8 (PMC7446161; doi:10.1186/s12943-020-01249-8)
Supplement: Supplementary file 10 — Additional file 10: Table S5. Reagents and antibodies. [file 12943_2020_1249_MOESM10_ESM.xlsx]

## Sheet: antibody
Name	Product code	Company
METTL3	15073-1-AP	Proteintech
METTL3	ab195352	Abcam
METTL14	HPA038002	Sigma
METTL14	ab98166	Abcam
METTL14	NBP2-59043	Novus
WTAP	ab155655	Abcam
PERP	ab48032	Abcam
PERP	ab129083	Abcam
m6A	202003	Synaptic Systems
Flag(Anti-DDDDK tag)	ab1162	Abcam
GAPDH	60004-1-Ig	Proteintech
rabbit Cy3-conjugated secondary antibody	BA1032	Boster
mouse fluorescein isothiocyanate (FITC)-conjugated secondary antibody	BA1105	Boster
goat horseradish peroxidase (HRP)-conjugated secondary antibody	BA1060	Boster
rabbit HRP-conjugated secondary antibody	BA1054	Boster
mouse HRP-conjugated secondary antibody	BA1051	Boster

## Sheet: primer
Name	Forward Primer	Reverse Primer
METTL3	TTGTCTCCAACCTTCCGTAGT	CCAGATCAGAGAGGTGGTGTAG
METTL14	AGTGCCGACAGCATTGGTG	GGAGCAGAGGTATCATAGGAAGC
WTAP	CTTCCCAAGAAGGTTCGATTGA	TCAGACTCTCTTAGGCCAGTTAC
EDN1	AGAGTGTGTCTACTTCTGCCA	CTTCCAAGTCCATACGGAACAA
GNAL	CACGTCAATGGGTTTAATCCCG	CAAAGTCAGTGATAGGGGCTATG
DNAH11	GGAACTTTACCTGAGACCTCTGA	GCTGTTGCCTGGTTAATGAAGA
ASS	AGGAAAGGGGAACGATCAGGT	GTGTTGCTTTGCGTACTCCA
PERP	CTTCACCCTTCATGCCAACC	GCCAATCAGGATAATCGTGGCT
YIPF6	GCGTGATCTAAAAGCTGTTGGG	TGCGAGTGTCACACAAAGGAT
GAPDH	GGAGCGAGATCCCTCCAAAAT	GGCTGTTGTCATACTTCTCATGG
YTHDF2	AGCCCCACTTCCTACCAGATG	TGAGAACTGTTATTTCCCCATGC
PERP peak 1 (459–590)	CATCCTCTCCTTCTTCGCCC	GTCTGGGTGTACTTCACGGG
PERP peak 2 (733–842)	GCCAAGCCCAGGTACTTCTA	AAGTCGCCTGGAGAAACAGT
PERP peak 3 (2147–2329)	AGGGCCTTGCTCATTTTAGGT	GGTGTCTGAACCTGCCAGAA

## Sheet: shRNA
Name	Sequence
shMETTL14_001	5-CCGGCCATGTACTTACAAGCCGATACTCGAGTATCGGCTTGTAAGTACATGGTTTTT-3
shMETTL14_002	5-CCGGGCTAATGTTGACATTGACTTACTCGAGTAAGTCAATGTCAACATTAGCTTTTT-3
shMETTL14_003	5-CCGGGCCGTGGACGAGAAAGAAATACTCGAGTATTTCTTTCTCGTCCACGGCTTTTT-3
shPERP_001	5-CCGGGCTTTCCTTTAAGTGTGAAATCTCGAGATTTCACACTTAAAGGAAAGCTTTTTG-3
shPERP_002	5-CCGGCGTGAAGTACACCCAGACCTTCTCGAGAAGGTCTGGGTGTACTTCACGTTTTTG-3
shPERP_003	5-CCGGCGTGAAGTACACCCAGACCTTCTCGAGAAGGTCTGGGTGTACTTCACGTTTTTG-3
shMETTL3	5-CCGGCGACTACAGTAGCTGCCTTTGCTCGAGCAAAGGCAGCTACTGTAGTCGTTTTTG-3
shYTHDF2#1	5-CCGGGAACGTCAAGGTCGTGGGAAACTCGAGTTTCCCACGACCTTGACGTTCTTTTTG-3
shYTHDF2#2	5-CCGGACACATTCGCCTAGAGAACAACTCGAGTTGTTCTCTAGGCGAATGTGTTTTTTG-3

## Sheet: PERP-3'UTR primer
pmiR-RB-Report-PERP-3’-UTR plasmids
Wild type (partial)	5’-CTTGGGAATGAATGTGGGAGAAAATCGCTGCTGCTGAGATGGACTCCAGAAGAAGAAACTGTTTCTCCAGGCGACTTTGAACCCATTTTTTGGCAGTGTTCATATTATTAAACTAGTCAAAAATGCTAAAATAATTTGGGAGAAAATATTTTTTAAGTAGTGTTATAGTTTCATGTTTATCTTTTATTATGTTTTGTGAA-3’
Mutated (partial)	5’-CTTGGGAATGAATGTGGGAGAAAATCGCTGCTGCTGAGATGGTCTCCAGAAGAAGAAACTGTTTCTCCAGGCGACTTTGAACCCATTTTTTGGCAGTGTTCATATTATTAAACTAGTCAAAAATGCTAAAATAATTTGGGAGAAAATATTTTTTAAGTAGTGTTATAGTTTCATGTTTATCTTTTATTATGTTTTGTGAA-3’

## Sheet: shRNA resistant-METTL14 plasmid
shRNA resistant-METTL14 plasmid
shMETTL14 target	5’GCTAATGTTGACATTGACTTA ’3
shRNA resistant-METTL14 plasmid (the red lowercase font is the corresponding mutated sequence)	5’ATGGATAGCCGCTTGCAGGAGATCCGGGAGCGGCAGAAGTTACGGCGACAGCTCCTCGCGCAGCAGTTGGGAGCTGAAAGTGCCGACAGCATTGGTGCCGTGTTAAATAGCAAAGATGAGCAGAGAGAAATTGCTGAAACAAGAGAAACTTGCAGGGCTTCCTATGATACCTCTGCTCCAAATGCAAAACGTAAGTATCTGGATGAAGGAGAGACAGATGAAGACAAAATGGAAGAATATAAGGATGAACTAGAAATGCAACAGGATGAAGAAAATTTGCCATATGAAGAAGAGATTTACAAAGATTCTAGTACTTTTCTTAAGGGAACACAGAGCTTAAATCCCCATAATGATTACTGCCAACATTTTGTAGACACTGGACATAGACCTCAGAATT…
