# Supplementary material for: Upregulation of METTL14 mediates the elevation of PERP mRNA N6 adenosine methylation promoting the growth and metastasis of pancreatic cancer
Source: Mol Cancer. 2020 Aug 25;19:130. doi: 10.1186/s12943-020-01249-8 (PMC7446161; doi:10.1186/s12943-020-01249-8)
Supplement: Supplementary file 11 — Additional file 11: Table S6. Samples’ information. [file 12943_2020_1249_MOESM11_ESM.xlsx]

## Sheet: PDAC and non tumor
Surgical specimens of pancreatic cancers and matching non-tumor tissues
samples	age	gender	pathology	tumor diameter(mm)	pathologic_T	pathologic_N	pathologic_M	OS	OS.time (Mouth)	HPLC/MS	Colorimetric Quantification of m6A	WB	IHC	PCR	MeRIP-Seq
16	58	male	pancreatic ductal adenocarcinoma	17	T1	N0	0	N/A	N/A		√			√
90	53	male	pancreatic ductal adenocarcinoma	16	T1	N0	0	N/A	N/A		√			√
107	62	female	pancreatic ductal adenocarcinoma	12	T1	N1	0	1	11		√		√	√
111	66	female	pancreatic ductal adenocarcinoma	14	T1	N0	0	1	3		√		√	√
201	54	male	pancreatic ductal adenocarcinoma	14	T1	N0	0	1	10		√		√	√
212	51	male	pancreatic ductal adenocarcinoma	21	T2	N1	0	1	8		√		√
226	47	female	pancreatic ductal adenocarcinoma	10	T1	N0	0	1	13		√	√	√	√
236	48	male	pancreatic ductal adenocarcinoma	13	T1	N0	0	N/A	N/A		√			√
306	40	male	pancreatic ductal adenocarcinoma	20	T2	N1	0	N/A	N/A		√	√		√
308	60	male	pancreatic ductal adenocarcinoma	17	T1	N1	0	1	13		√	√	√	√
312	52	male	pancreatic ductal adenocarcinoma	15	T1	N1	0	1	12		√	√	√	√
318	57	male	pancreatic ductal adenocarcinoma	11	T1	N1	0	1	14		√	√	√	√
320	64	female	pancreatic ductal adenocarcinoma	14	T1	N0	0	N/A	N/A		√	√		√
321	58	male	pancreatic ductal adenocarcinoma	12	T1	N0	0	1	5		√		√	√
323	45	male	pancreatic ductal adenocarcinoma	16	T1	N1	0	1	9		√	√	√	√
324	61	male	pancreatic ductal adenocarcinoma	12	T1	N1	0	1	8		√	√	√	√
333	42	female	pancreatic ductal adenocarcinoma	24	T2	N0	0	0	25	√		√	√
347	55	female	pancreatic ductal adenocarcinoma	9	T1	N0	0	1	12	√			√
349	52	male	pancreatic ductal adenocarcinoma	11	T1	N0	0	0	27	√	√		√	√
358	57	female	pancreatic ductal adenocarcinoma	19	T1	N0	0	N/A	N/A		√	√		√
363	44	male	pancreatic ductal adenocarcinoma	13	T1	N0	0	N/A	N/A		√	√		√
366	50	female	pancreatic ductal adenocarcinoma	14	T1	N1	1	1	6	√	√		√
384	63	male	pancreatic ductal adenocarcinoma	12	T1	N1	0	1	4	√		√	√
434	65	male	pancreatic ductal adenocarcinoma	10	T1	N0	0	1	10	√			√
435	52	male	pancreatic ductal adenocarcinoma	20	T1	N1	0	1	15	√		√	√
442	41	female	pancreatic ductal adenocarcinoma	10	T1	N1	0	1	11	√			√
444	57	female	pancreatic ductal adenocarcinoma	21	T2	N0	0	1	13	√		√	√
446	58	male	pancreatic ductal adenocarcinoma	10	T1	N1	0	1	9	√		√	√
447	48	female	pancreatic ductal adenocarcinoma	23	T2	N1	0	1	5	√		√	√
454	51	male	pancreatic ductal adenocarcinoma	12	T1	N0	0	1	18	√			√
455	44	male	pancreatic ductal adenocarcinoma	8	T1	N1	0	1	2	√			√
456	42	male	pancreatic ductal adenocarcinoma	32	T2	N1	0	1	5	√		√		√
458	37	female	pancreatic ductal adenocarcinoma	13	T1	N1	0	1	19	√			√
461	48	male	pancreatic ductal adenocarcinoma	21	T2	N1	0	1	8	√		√	√
466	50	female	pancreatic ductal adenocarcinoma	31	T2	N1	0	1	16	√	√	√	√	√	√
467	48	male	pancreatic ductal adenocarcinoma	12	T1	N1	0	1	12	√			√
470	39	female	pancreatic ductal adenocarcinoma	6	T1	N0	0	0	26	√
471	61	male	pancreatic ductal adenocarcinoma	8	T1	N0	0	1	17	√			√
475	60	female	pancreatic ductal adenocarcinoma	13	T1	N1	0	1	14	√		√	√
Surgical specimens of normal pancreatic tissue
samples	age	gender	pathology	tumor diameter(mm)	pathologic_T	pathologic_N	pathologic_M	OS	OS.time (Mouth)	HPLC/MS	Colorimetric Quantification of m6A	WB	IHC	PCR	MeRIP-Seq
311	48	female	pancreatic serous cystadenomas	N/A	N/A	N/A	N/A	N/A	N/A		√
316	53	female	pancreatic pseudocyst	N/A	N/A	N/A	N/A	N/A	N/A		√
313	45	male	pancreatic pseudocyst	N/A	N/A	N/A	N/A	N/A	N/A		√
326	50	female	pancreatic serous cystadenomas	N/A	N/A	N/A	N/A	N/A	N/A		√
335	42	female	pancreatic serous cystadenomas	N/A	N/A	N/A	N/A	N/A	N/A		√
255	48	male	pancreatic pseudocyst	N/A	N/A	N/A	N/A	N/A	N/A		√
327	50	male	pancreatic pseudocyst	N/A	N/A	N/A	N/A	N/A	N/A		√
336	57	male	pancreatic pseudocyst	N/A	N/A	N/A	N/A	N/A	N/A		√
227	35	male	pancreatic trauma	N/A	N/A	N/A	N/A	N/A	N/A						√
